# Supplementary material for: Widespread Underestimation of Drought Impacts on River Ecosystems Due to Weak Experimental Designs
Source: Glob Chang Biol. 2026 Jul 24;32(7):e70993. doi: 10.1111/gcb.70993 (PMC13397043; doi:10.1111/gcb.70993)
Supplement: Supplementary file 1 — Data S1: Dataset. Data S2: Drought_meta_analysis_script. Data S3: README. Figure S1: PRISMA diagram showing the different steps of the meta‐analysis: studies identification, screening, eligibility and inclusion of papers. Figure S2: Schematic representation of the relationships between the variables used in the meta‐analysis. Shades of purple refer to the levels of biological organization, shades of blue to the type of ecological responses measured, and shades of green to the different ecosystem endpoints. Table S1: Robustness of the Before‐After (BA) vs. BACI design contrast across assumed within‐study correlations (ρ = 0–0.9), with model‐based and cluster‐robust (CR2) standard errors. Table S2: Sensitivity analysis of the offset used in the meta‐analysis models. Figure S3: Relationship between climate areas of studies and measured low‐flow effects. Plot showing Effect size estimates (log |Hedges' d|) and their corresponding 95% confidence interval by study design and climate area. The number of Effect sizes for each category is shown above each confidence interval. Figure S4: (a) Bubble plot showing the relationship between the effect sizes, calculated as the log |Hedges' d| and the adjusted sampling error, measured as √(1/𝑛̃), where 𝑛̃ represents the effective sample size of each effect size. (b) Table listing the values of the small studies effect (√(1/𝑛̃)) for all the models used. Significant p‐values are written in bold. Figure S5: Bubble plot showing the relationship between the effect sizes, calculated as the log |Hedges' d| and the mean‐centred publication year. Table S3: Table showing the values of total, between and within studies heterogeneity (%) for each meta‐analysis model. Figure S6: Scatter plot showing relationships between the duration of the low‐flow period, measured as log10(day) and magnitude of discharge reduction, measured as logit (percentage of discharge reduction). Figure S7: Heatmap showing the number of effect sizes in different categori [file GCB-32-e70993-s001.zip › gcb70993-sup-0001-supinfo/gcb70993-sup-0001-DataS1.xlsx]

## Sheet: Glossary
Name	Units	Abbreviation	Observation	Other
Publication_type	NA	J = journal; B = book; S = series/symposia; P = pattent	NA	NA
Latitude	decimal degrees	NA	https://www.pgc.umn.edu/apps/convert/	NA
Longitude	decimal degrees	NA	https://www.pgc.umn.edu/apps/convert/	NA
Geographical_position	NA	NA	Continent (i.e. Europe) or country (i.e. within USA)
Geographical_position_zone	NA	NA	Country (i.e. within Europe) or states (i.e. within the USA)
Duration	days	NA	duration of the low-flow treatment	see [60], [117] and others BAxx design
Experimental_venue	NA	indoor, outdoor, in-situ (i.e. within the natural stream)…	NA	NA
Additional_treatment	NA	NA	name of the additional treatement
Study_design	NA	A = after impact only (lack of pre-impact and control); CI = control versus impact (lack of pre-impact data); BA = before versus after (lack of a control); G = gradient response; BACI = before-after-control-impact; BACIPS = before-after-control-impact Paired Series; BAPS = before-after Paired Series	NA	NA
Replicates_channel	NA	NA	number of channels used	effect size calculated with the appropriate type of replicates
Replicates_spatial	NA	NA	when multiple samples are collected across the channel (at the same time)	effect size calculated with the appropriate type of replicates
Replicates_temporal	NA	NA	when multiple samples are collected over time	effect size calculated with the appropriate type of replicates
Q_control	NA	NA	discharge	NA
V_control	NA	NA	flow velocity	NA
Q or V percent change	%	NA	Percent change between control and impact	NA
Periphyton = complex benthic community of algae, bacteria and fungi embedded in a polysaccharide matrix (Wetzel 2001 Limnology: Lake and river ecosystems, 3rd ed. Academic Press
These communities are predominately composed of autotrophs and dominate primary production of small and mid-size stream (Dodds et al. 1999 J. Phycol. 35: 42–53)

## Sheet: Data
ID	StudyID	ArticleID	Type	Title	Source	DOI	Publication_year	Geographical_position_1	Geographical_position_2	Experimental_venue_1	Experimental_venue_2	Latitude	Longitude	Duration_After	Study_design	Biological_organisation	Response_species_taxonomy	Trophic_level	Response_species_name	Response_classification	Response_measured	Response_measured_specification	Response_Units	Replicates_channel_control	Replicates_channel_impact	Replicates_spatial_control	Replicates_spatial_impact	Replicates_temporal_control	Replicates_temporal_impact	TRUE_replicates_control_Before	TRUE_replicates_impact_Before	TRUE_replicates_control_After	TRUE_replicates_impact_After	Q_control	Q_impact	Q_units	Q_Percent_reduction	V_control	V_impact	V_units	V_Percent_reduction	FigureID	TableID	mean_response_control_Before	mean_response_impact_Before	mean_response_control_After	mean_response_impact_After	error_control_Before	error_impact_Before
1	1	229	J	Effects of an experimental increase in flow intermittency on an alpine stream	HYDROBIOLOGIA	10.1007/s10750-020-04350-7	2020	Europe	Switzerland	in_situ	dam_construction	46.7	9.1	93	BACI	Ecosystem	detritus	Detritus	NA	Structure	composition	d13C	‰	1	1	0	0	0	0	3	3	4	4	NA	NA	NA	NA	0.01	0	m2/s	100	SuppData	NA	-28.7237	-27.6193	-26.4189	-28.1243	0.608209	0.194809
2	2	229	J	Effects of an experimental increase in flow intermittency on an alpine stream	HYDROBIOLOGIA	10.1007/s10750-020-04350-7	2020	Europe	Switzerland	in_situ	dam_construction	46.7	9.1	93	BACI	Ecosystem	detritus	Detritus	NA	Structure	composition	d15N	‰	1	1	0	0	0	0	3	3	4	4	NA	NA	NA	NA	0.01	0	m2/s	100	SuppData	NA	-1.85614	-1.93982	-1.04053	-1.85374	0.638035	0.0685895
3	3	229	J	Effects of an experimental increase in flow intermittency on an alpine stream	HYDROBIOLOGIA	10.1007/s10750-020-04350-7	2020	Europe	Switzerland	in_situ	dam_construction	46.7	9.1	93	BACI	Ecosystem	detritus	Detritus	NA	Structure	composition	C:N	ratio	1	1	0	0	0	0	3	3	4	4	NA	NA	NA	NA	0.01	0	m2/s	100	SuppData	NA	32.0127	21.7562	34.8498	24.0729	1.94378	3.89482
4	4	181	J	How low can you go? Impacts of a low-flow disturbance on aquatic insect communities	ECOLOGICAL APPLICATIONS	10.1890/09-2323.1	2011	NorthAmerica	USA	in_situ	weir_construction	41.955	-72.1191	83	BACI	Community	invertebrate	Primary_consumers	NA	Quantity	biomass	biomass	NA	NA	NA	NA	NA	NA	NA	36	36	12	12	0.0041	0.002	m3/s	51.2195	NA	NA	NA	NA	1a	author	143.967	175.043	112.077	199.05	125.792	170.804
5	5	181	J	How low can you go? Impacts of a low-flow disturbance on aquatic insect communities	ECOLOGICAL APPLICATIONS	10.1890/09-2323.1	2011	NorthAmerica	USA	in_situ	weir_construction	41.955	-72.1191	113	BACI	Community	invertebrate	Primary_consumers	NA	Quantity	biomass	biomass	NA	NA	NA	NA	NA	NA	NA	53	54	18	18	0.0276	0.0118	m3/s	57.2464	NA	NA	NA	NA	1b	author	189.733	208.667	97.9695	133.356	186.385	202.622
6	6	181	J	How low can you go? Impacts of a low-flow disturbance on aquatic insect communities	ECOLOGICAL APPLICATIONS	10.1890/09-2323.1	2011	NorthAmerica	USA	in_situ	weir_construction	41.955	-72.1191	91	BACI	Community	invertebrate	Primary_consumers	NA	Quantity	biomass	biomass	NA	NA	NA	NA	NA	NA	NA	36	36	18	18	0.0036	0.0016	m3/s	55.5556	NA	NA	NA	NA	1c	author	237.475	160.517	295.759	291.275	206.623	134.419
7	7	216	J	Fast reaction of macroinvertebrate communities to stagnation and drought in streams with contrasting nutrient availability	FRESHWATER SCIENCE	10.1086/677554	2014	Europe	Denmark	in_situ	dam_construction	56.1756	9.55346	7	BACI	Community	invertebrate	Primary_consumers	NA	Structure	diversity	taxonomic diversity	NA	1	1	3	3	5	5	15	15	3	3	NA	NA	NA	NA	0.4	0.02	m/s	95	2b	author	0.694529	0.761743	0.55804	0.468443	0.16313	0.132948
8	7	216	J	Fast reaction of macroinvertebrate communities to stagnation and drought in streams with contrasting nutrient availability	FRESHWATER SCIENCE	10.1086/677554	2014	Europe	Denmark	in_situ	dam_construction	56.1756	9.55346	21	BACI	Community	invertebrate	Primary_consumers	NA	Structure	diversity	taxonomic diversity	NA	1	1	3	3	0	0	15	15	3	3	NA	NA	NA	NA	0.4	0.02	m/s	95	2b	author	0.694529	0.761743	0.727002	0.708103	0.16313	0.132948
9	7	216	J	Fast reaction of macroinvertebrate communities to stagnation and drought in streams with contrasting nutrient availability	FRESHWATER SCIENCE	10.1086/677554	2014	Europe	Denmark	in_situ	dam_construction	56.1756	9.55346	35	BACI	Community	invertebrate	Primary_consumers	NA	Structure	diversity	taxonomic diversity	NA	1	1	3	3	0	0	15	15	3	3	NA	NA	NA	NA	0.4	0.02	m/s	95	2b	author	0.694529	0.761743	0.762417	0.546302	0.16313	0.132948
10	7	216	J	Fast reaction of macroinvertebrate communities to stagnation and drought in streams with contrasting nutrient availability	FRESHWATER SCIENCE	10.1086/677554	2014	Europe	Denmark	in_situ	dam_construction	56.1756	9.55346	49	BACI	Community	invertebrate	Primary_consumers	NA	Structure	diversity	taxonomic diversity	NA	1	1	3	3	0	0	15	15	3	3	NA	NA	NA	NA	0.4	0.02	m/s	95	2b	author	0.694529	0.761743	0.771975	0.68938	0.16313	0.132948
11	7	216	J	Fast reaction of macroinvertebrate communities to stagnation and drought in streams with contrasting nutrient availability	FRESHWATER SCIENCE	10.1086/677554	2014	Europe	Denmark	in_situ	dam_construction	56.1756	9.55346	66	BACI	Community	invertebrate	Primary_consumers	NA	Structure	diversity	taxonomic diversity	NA	1	1	3	3	0	0	15	15	3	3	NA	NA	NA	NA	0.4	0.02	m/s	95	2b	author	0.694529	0.761743	0.84607	0.622316	0.16313	0.132948
12	8	216	J	Fast reaction of macroinvertebrate communities to stagnation and drought in streams with contrasting nutrient availability	FRESHWATER SCIENCE	10.1086/677554	2014	Europe	Denmark	in_situ	dam_construction	56.1756	9.55346	7	BACI	Community	invertebrate	Primary_consumers	NA	Structure	diversity	taxonomic diversity	NA	1	1	3	3	5	5	15	15	3	3	NA	NA	NA	NA	0.4	0.02	m/s	95	2a	author	0.533745	0.654177	0.599543	0.683687	0.294602	0.195333
13	8	216	J	Fast reaction of macroinvertebrate communities to stagnation and drought in streams with contrasting nutrient availability	FRESHWATER SCIENCE	10.1086/677554	2014	Europe	Denmark	in_situ	dam_construction	56.1756	9.55346	21	BACI	Community	invertebrate	Primary_consumers	NA	Structure	diversity	taxonomic diversity	NA	1	1	3	3	0	0	15	15	3	3	NA	NA	NA	NA	0.4	0.02	m/s	95	2a	author	0.533745	0.654177	0.599199	0.658701	0.294602	0.195333
14	8	216	J	Fast reaction of macroinvertebrate communities to stagnation and drought in streams with contrasting nutrient availability	FRESHWATER SCIENCE	10.1086/677554	2014	Europe	Denmark	in_situ	dam_construction	56.1756	9.55346	35	BACI	Community	invertebrate	Primary_consumers	NA	Structure	diversity	taxonomic diversity	NA	1	1	3	3	0	0	15	15	3	3	NA	NA	NA	NA	0.4	0.02	m/s	95	2a	author	0.533745	0.654177	0.317972	0.353333	0.294602	0.195333
15	8	216	J	Fast reaction of macroinvertebrate communities to stagnation and drought in streams with contrasting nutrient availability	FRESHWATER SCIENCE	10.1086/677554	2014	Europe	Denmark	in_situ	dam_construction	56.1756	9.55346	49	BACI	Community	invertebrate	Primary_consumers	NA	Structure	diversity	taxonomic diversity	NA	1	1	3	3	0	0	15	15	3	3	NA	NA	NA	NA	0.4	0.02	m/s	95	2a	author	0.533745	0.654177	0.679326	0.742199	0.294602	0.195333
16	8	216	J	Fast reaction of macroinvertebrate communities to stagnation and drought in streams with contrasting nutrient availability	FRESHWATER SCIENCE	10.1086/677554	2014	Europe	Denmark	in_situ	dam_construction	56.1756	9.55346	66	BACI	Community	invertebrate	Primary_consumers	NA	Structure	diversity	taxonomic diversity	NA	1	1	3	3	0	0	15	15	3	3	NA	NA	NA	NA	0.4	0.02	m/s	95	2a	author	0.533745	0.654177	0.718586	0.706667	0.294602	0.195333
17	9	216	J	Fast reaction of macroinvertebrate communities to stagnation and drought in streams with contrasting nutrient availability	FRESHWATER SCIENCE	10.1086/677554	2014	Europe	Denmark	in_situ	dam_construction	56.1756	9.55346	7	BACI	Community	invertebrate	Primary_consumers	NA	Quantity	abundance	abundance	NA	1	1	3	3	5	5	15	15	3	3	NA	NA	NA	NA	0.4	0.02	m/s	95	2d	author	29.6667	27.3333	112.667	15	16.9692	23.9752
18	9	216	J	Fast reaction of macroinvertebrate communities to stagnation and drought in streams with contrasting nutrient availability	FRESHWATER SCIENCE	10.1086/677554	2014	Europe	Denmark	in_situ	dam_construction	56.1756	9.55346	21	BACI	Community	invertebrate	Primary_consumers	NA	Quantity	abundance	abundance	NA	1	1	3	3	0	0	15	15	3	3	NA	NA	NA	NA	0.4	0.02	m/s	95	2d	author	29.6667	27.3333	47.3333	12	16.9692	23.9752
19	9	216	J	Fast reaction of macroinvertebrate communities to stagnation and drought in streams with contrasting nutrient availability	FRESHWATER SCIENCE	10.1086/677554	2014	Europe	Denmark	in_situ	dam_construction	56.1756	9.55346	35	BACI	Community	invertebrate	Primary_consumers	NA	Quantity	abundance	abundance	NA	1	1	3	3	0	0	15	15	3	3	NA	NA	NA	NA	0.4	0.02	m/s	95	2d	author	29.6667	27.3333	45.6667	266.667	16.9692	23.9752
20	9	216	J	Fast reaction of macroinvertebrate communities to stagnation and drought in streams with contrasting nutrient availability	FRESHWATER SCIENCE	10.1086/677554	2014	Europe	Denmark	in_situ	dam_construction	56.1756	9.55346	49	BACI	Community	invertebrate	Primary_consumers	NA	Quantity	abundance	abundance	NA	1	1	3	3	0	0	15	15	3	3	NA	NA	NA	NA	0.4	0.02	m/s	95	2d	author	29.6667	27.3333	13.3333	82	16.9692	23.9752
21	9	216	J	Fast reaction of macroinvertebrate communities to stagnation and drought in streams with contrasting nutrient availability	FRESHWATER SCIENCE	10.1086/677554	2014	Europe	Denmark	in_situ	dam_construction	56.1756	9.55346	66	BACI	Community	invertebrate	Primary_consumers	NA	Quantity	abundance	abundance	NA	1	1	3	3	0	0	15	15	3	3	NA	NA	NA	NA	0.4	0.02	m/s	95	2d	author	29.6667	27.3333	39.3333	187.333	16.9692	23.9752
22	10	216	J	Fast reaction of macroinvertebrate communities to stagnation and drought in streams with contrasting nutrient availability	FRESHWATER SCIENCE	10.1086/677554	2014	Europe	Denmark	in_situ	dam_construction	56.1756	9.55346	7	BACI	Community	invertebrate	Primary_consumers	NA	Quantity	abundance	abundance	NA	1	1	3	3	5	5	15	15	3	3	NA	NA	NA	NA	0.4	0.02	m/s	95	2c	author	165.733	35.1333	96.6667	65.6667	206.534	34.3862
23	10	216	J	Fast reaction of macroinvertebrate communities to stagnation and drought in streams with contrasting nutrient availability	FRESHWATER SCIENCE	10.1086/677554	2014	Europe	Denmark	in_situ	dam_construction	56.1756	9.55346	21	BACI	Community	invertebrate	Primary_consumers	NA	Quantity	abundance	abundance	NA	1	1	3	3	0	0	15	15	3	3	NA	NA	NA	NA	0.4	0.02	m/s	95	2c	author	165.733	35.1333	401	33	206.534	34.3862
24	10	216	J	Fast reaction of macroinvertebrate communities to stagnation and drought in streams with contrasting nutrient availability	FRESHWATER SCIENCE	10.1086/677554	2014	Europe	Denmark	in_situ	dam_construction	56.1756	9.55346	35	BACI	Community	invertebrate	Primary_consumers	NA	Quantity	abundance	abundance	NA	1	1	3	3	0	0	15	15	3	3	NA	NA	NA	NA	0.4	0.02	m/s	95	2c	author	165.733	35.1333	261.667	2.66667	206.534	34.3862
25	10	216	J	Fast reaction of macroinvertebrate communities to stagnation and drought in streams with contrasting nutrient availability	FRESHWATER SCIENCE	10.1086/677554	2014	Europe	Denmark	in_situ	dam_construction	56.1756	9.55346	66	BACI	Community	invertebrate	Primary_consumers	NA	Quantity	abundance	abundance	NA	1	1	3	3	0	0	15	15	3	3	NA	NA	NA	NA	0.4	0.02	m/s	95	2c	author	165.733	35.1333	19	50	206.534	34.3862
26	10	216	J	Fast reaction of macroinvertebrate communities to stagnation and drought in streams with contrasting nutrient availability	FRESHWATER SCIENCE	10.1086/677554	2014	Europe	Denmark	in_situ	dam_construction	56.1756	9.55346	49	BACI	Community	invertebrate	Primary_consumers	NA	Quantity	abundance	abundance	NA	1	1	3	3	0	0	15	15	3	3	NA	NA	NA	NA	0.4	0.02	m/s	95	2c	author	165.733	35.1333	141.667	137.667	206.534	34.3862
27	11	308	J	Resistance of aquatic insects to a low-flow disturbance: exploring a trait-based approach	JOURNAL OF THE NORTH AMERICAN BENTHOLOGICAL SOCIETY	10.1899/10-041.1	2011	NorthAmerica	USA	in_situ	weir_construction	41.955	-72.1191	60	BACI	Community	invertebrate	Primary_consumers	NA	Functioning	behavior	mobility_high_crawling_rate	%	3	3	0	0	0	0	3	3	3	3	NA	NA	NA	57.33	NA	NA	NA	NA	1c	NA	0.0319149	0.0268085	0.0459574	0.0770213	0.00212766	0.00765957
28	12	308	J	Resistance of aquatic insects to a low-flow disturbance: exploring a trait-based approach	JOURNAL OF THE NORTH AMERICAN BENTHOLOGICAL SOCIETY	10.1899/10-041.1	2011	NorthAmerica	USA	in_situ	weir_construction	41.955	-72.1191	60	BACI	Community	invertebrate	Primary_consumers	NA	Functioning	behavior	mobility_high_crawling_rate	%	3	3	0	0	0	0	3	3	3	3	NA	NA	NA	53.66	NA	NA	NA	NA	1d	NA	0.0293617	0.0293617	0.132766	0.125532	0.00851064	0.00851064
29	13	308	J	Resistance of aquatic insects to a low-flow disturbance: exploring a trait-based approach	JOURNAL OF THE NORTH AMERICAN BENTHOLOGICAL SOCIETY	10.1899/10-041.1	2011	NorthAmerica	USA	in_situ	weir_construction	41.955	-72.1191	60	BACI	Community	invertebrate	Primary_consumers	NA	Functioning	performance	depositional	%	3	3	0	0	0	0	3	3	3	3	NA	NA	NA	57.33	NA	NA	NA	NA	1i	NA	0.155556	0.132479	0.130769	0.0991453	0.0358974	0.034188
30	14	308	J	Resistance of aquatic insects to a low-flow disturbance: exploring a trait-based approach	JOURNAL OF THE NORTH AMERICAN BENTHOLOGICAL SOCIETY	10.1899/10-041.1	2011	NorthAmerica	USA	in_situ	weir_construction	41.955	-72.1191	60	BACI	Community	invertebrate	Primary_consumers	NA	Functioning	performance	depositional	%	3	3	0	0	0	0	3	3	3	3	NA	NA	NA	53.66	NA	NA	NA	NA	1j	NA	0.267521	0.233333	0.194872	0.215385	0.057265	0.091453
31	15	308	J	Resistance of aquatic insects to a low-flow disturbance: exploring a trait-based approach	JOURNAL OF THE NORTH AMERICAN BENTHOLOGICAL SOCIETY	10.1899/10-041.1	2011	NorthAmerica	USA	in_situ	weir_construction	41.955	-72.1191	60	BACI	Community	invertebrate	Primary_consumers	NA	Functioning	performance	armored	%	3	3	0	0	0	0	3	3	3	3	NA	NA	NA	57.33	NA	NA	NA	NA	1e	NA	0.0470085	0.0871795	0.082906	0.134188	0.00940171	0.0273504
32	16	308	J	Resistance of aquatic insects to a low-flow disturbance: exploring a trait-based approach	JOURNAL OF THE NORTH AMERICAN BENTHOLOGICAL SOCIETY	10.1899/10-041.1	2011	NorthAmerica	USA	in_situ	weir_construction	41.955	-72.1191	60	BACI	Community	invertebrate	Primary_consumers	NA	Functioning	performance	armored	%	3	3	0	0	0	0	3	3	3	3	NA	NA	NA	53.66	NA	NA	NA	NA	1f	NA	0.0521368	0.0854701	0.181197	0.283761	0.0145299	0.0153846
33	17	308	J	Resistance of aquatic insects to a low-flow disturbance: exploring a trait-based approach	JOURNAL OF THE NORTH AMERICAN BENTHOLOGICAL SOCIETY	10.1899/10-041.1	2011	NorthAmerica	USA	in_situ	weir_construction	41.955	-72.1191	60	BACI	Community	invertebrate	Primary_consumers	NA	Functioning	performance	desication resistant	%	3	3	0	0	0	0	3	3	3	3	NA	NA	NA	57.33	NA	NA	NA	NA	1a	NA	0.0478187	0.0878664	0.0486708	0.0733811	0.0119291	0.0391956
34	18	308	J	Resistance of aquatic insects to a low-flow disturbance: exploring a trait-based approach	JOURNAL OF THE NORTH AMERICAN BENTHOLOGICAL SOCIETY	10.1899/10-041.1	2011	NorthAmerica	USA	in_situ	weir_construction	41.955	-72.1191	60	BACI	Community	invertebrate	Primary_consumers	NA	Functioning	performance	desication resistant	%	3	3	0	0	0	0	3	3	3	3	NA	NA	NA	53.66	NA	NA	NA	NA	1b	NA	0.0657123	0.109168	0.115985	0.142399	0.0153374	0.0281186
35	19	308	J	Resistance of aquatic insects to a low-flow disturbance: exploring a trait-based approach	JOURNAL OF THE NORTH AMERICAN BENTHOLOGICAL SOCIETY	10.1899/10-041.1	2011	NorthAmerica	USA	in_situ	weir_construction	41.955	-72.1191	60	BACI	Community	invertebrate	Primary_consumers	NA	Functioning	behavior	burrowing	%	3	3	0	0	0	0	3	3	3	3	NA	NA	NA	57.33	NA	NA	NA	NA	1k	NA	0.154701	0.12906	0.128205	0.0905983	0.0350427	0.034188
36	20	308	J	Resistance of aquatic insects to a low-flow disturbance: exploring a trait-based approach	JOURNAL OF THE NORTH AMERICAN BENTHOLOGICAL SOCIETY	10.1899/10-041.1	2011	NorthAmerica	USA	in_situ	weir_construction	41.955	-72.1191	60	BACI	Community	invertebrate	Primary_consumers	NA	Functioning	behavior	burrowing	%	3	3	0	0	0	0	3	3	3	3	NA	NA	NA	53.66	NA	NA	NA	NA	1l	NA	0.265812	0.234188	0.188889	0.188034	0.0615385	0.0777778
37	21	308	J	Resistance of aquatic insects to a low-flow disturbance: exploring a trait-based approach	JOURNAL OF THE NORTH AMERICAN BENTHOLOGICAL SOCIETY	10.1899/10-041.1	2011	NorthAmerica	USA	in_situ	weir_construction	41.955	-72.1191	60	BACI	Community	invertebrate	Primary_consumers	NA	Functioning	performance	small size	%	3	3	0	0	0	0	3	3	3	3	NA	NA	NA	57.33	NA	NA	NA	NA	1g	NA	0.712154	0.66951	0.358209	0.240938	0.0938166	0.0575693
38	22	308	J	Resistance of aquatic insects to a low-flow disturbance: exploring a trait-based approach	JOURNAL OF THE NORTH AMERICAN BENTHOLOGICAL SOCIETY	10.1899/10-041.1	2011	NorthAmerica	USA	in_situ	weir_construction	41.955	-72.1191	60	BACI	Community	invertebrate	Primary_consumers	NA	Functioning	performance	small size	%	3	3	0	0	0	0	3	3	3	3	NA	NA	NA	53.66	NA	NA	NA	NA	1h	NA	0.773987	0.729211	0.302772	0.362473	0.0618337	0.08742
39	23	408	J	The effect of experimental flow reductions on macroinvertebrate drift in natural and streamside channels	RIVER RESEARCH AND APPLICATIONS	10.1002/rra.1052	2008	NorthAmerica	Canada	outdoor	channel	49.5833	-123.833	1	BACI	Population	invertebrate	Primary_consumers	Ecclisomyia	Quantity	abundance	density	ind/m3	4	4	0	0	0	0	4	4	4	4	1.16	0.2	L/s	82.7586	NA	NA	NA	NA	1D	NA	0.00775027	0.0198062	0.0137783	0.567492	0.00344456	0.00861141
40	23	408	J	The effect of experimental flow reductions on macroinvertebrate drift in natural and streamside channels	RIVER RESEARCH AND APPLICATIONS	10.1002/rra.1052	2008	NorthAmerica	Canada	outdoor	channel	49.5833	-123.833	3	BACI	Population	invertebrate	Primary_consumers	Ecclisomyia	Quantity	abundance	density	ind/m3	4	4	0	0	0	0	4	4	4	4	1.16	0.2	L/s	82.7586	NA	NA	NA	NA	1D	NA	0.00775027	0.0198062	0.00861141	0.127449	0.00344456	0.00861141
41	24	408	J	The effect of experimental flow reductions on macroinvertebrate drift in natural and streamside channels	RIVER RESEARCH AND APPLICATIONS	10.1002/rra.1052	2008	NorthAmerica	Canada	outdoor	channel	49.5833	-123.833	1	BACI	Population	invertebrate	Primary_consumers	Ecclisomyia	Quantity	abundance	density	ind/m3	4	4	0	0	0	0	4	4	4	4	1.16	0.5	L/s	56.8966	NA	NA	NA	NA	1D	NA	0.00775027	0.0155005	0.0137783	0.112809	0.00344456	0.00688913
42	24	408	J	The effect of experimental flow reductions on macroinvertebrate drift in natural and streamside channels	RIVER RESEARCH AND APPLICATIONS	10.1002/rra.1052	2008	NorthAmerica	Canada	outdoor	channel	49.5833	-123.833	3	BACI	Population	invertebrate	Primary_consumers	Ecclisomyia	Quantity	abundance	density	ind/m3	4	4	0	0	0	0	4	4	4	4	1.16	0.5	L/s	56.8966	NA	NA	NA	NA	1D	NA	0.00775027	0.0155005	0.00861141	0.0266954	0.00344456	0.00688913
43	25	408	J	The effect of experimental flow reductions on macroinvertebrate drift in natural and streamside channels	RIVER RESEARCH AND APPLICATIONS	10.1002/rra.1052	2008	NorthAmerica	Canada	outdoor	channel	49.5833	-123.833	1	BACI	Population	invertebrate	Primary_consumers	Tanypodinae	Quantity	abundance	density	ind/m3	4	4	0	0	0	0	4	4	4	4	1.16	0.2	L/s	82.7586	NA	NA	NA	NA	1C	NA	0.0236814	0.00753498	0.0355221	0.314855	0.0113025	0.00538213
44	25	408	J	The effect of experimental flow reductions on macroinvertebrate drift in natural and streamside channels	RIVER RESEARCH AND APPLICATIONS	10.1002/rra.1052	2008	NorthAmerica	Canada	outdoor	channel	49.5833	-123.833	3	BACI	Population	invertebrate	Primary_consumers	Tanypodinae	Quantity	abundance	density	ind/m3	4	4	0	0	0	0	4	4	4	4	1.16	0.2	L/s	82.7586	NA	NA	NA	NA	1C	NA	0.0236814	0.00753498	0.0365985	0.0236814	0.0113025	0.00538213
45	26	408	J	The effect of experimental flow reductions on macroinvertebrate drift in natural and streamside channels	RIVER RESEARCH AND APPLICATIONS	10.1002/rra.1052	2008	NorthAmerica	Canada	outdoor	channel	49.5833	-123.833	1	BACI	Population	invertebrate	Primary_consumers	Tanypodinae	Quantity	abundance	density	ind/m3	4	4	0	0	0	0	4	4	4	4	1.16	0.5	L/s	56.8966	NA	NA	NA	NA	1C	NA	0.0236814	0.0080732	0.0355221	0.00699677	0.0113025	0.00484392
46	26	408	J	The effect of experimental flow reductions on macroinvertebrate drift in natural and streamside channels	RIVER RESEARCH AND APPLICATIONS	10.1002/rra.1052	2008	NorthAmerica	Canada	outdoor	channel	49.5833	-123.833	3	BACI	Population	invertebrate	Primary_consumers	Tanypodinae	Quantity	abundance	density	ind/m3	4	4	0	0	0	0	4	4	4	4	1.16	0.5	L/s	56.8966	NA	NA	NA	NA	1C	NA	0.0236814	0.0080732	0.0365985	0.00645856	0.0113025	0.00484392
47	27	408	J	The effect of experimental flow reductions on macroinvertebrate drift in natural and streamside channels	RIVER RESEARCH AND APPLICATIONS	10.1002/rra.1052	2008	NorthAmerica	Canada	outdoor	channel	49.5833	-123.833	1	BACI	Population	invertebrate	Primary_consumers	Baetis	Quantity	abundance	density	ind/m3	4	4	0	0	0	0	4	4	4	4	1.16	0.2	L/s	82.7586	NA	NA	NA	NA	1B	NA	0.0757804	0.0740581	0.0981701	1.15393	0.0378902	0.0189451
48	27	408	J	The effect of experimental flow reductions on macroinvertebrate drift in natural and streamside channels	RIVER RESEARCH AND APPLICATIONS	10.1002/rra.1052	2008	NorthAmerica	Canada	outdoor	channel	49.5833	-123.833	3	BACI	Population	invertebrate	Primary_consumers	Baetis	Quantity	abundance	density	ind/m3	4	4	0	0	0	0	4	4	4	4	1.16	0.2	L/s	82.7586	NA	NA	NA	NA	1B	NA	0.0757804	0.0740581	0.139505	0.220452	0.0378902	0.0189451
49	28	408	J	The effect of experimental flow reductions on macroinvertebrate drift in natural and streamside channels	RIVER RESEARCH AND APPLICATIONS	10.1002/rra.1052	2008	NorthAmerica	Canada	outdoor	channel	49.5833	-123.833	1	BACI	Population	invertebrate	Primary_consumers	Baetis	Quantity	abundance	density	ind/m3	4	4	0	0	0	0	4	4	4	4	1.16	0.5	L/s	56.8966	NA	NA	NA	NA	1B	NA	0.0757804	0.0912809	0.0981701	0.318622	0.0378902	0.0310011
50	28	408	J	The effect of experimental flow reductions on macroinvertebrate drift in natural and streamside channels	RIVER RESEARCH AND APPLICATIONS	10.1002/rra.1052	2008	NorthAmerica	Canada	outdoor	channel	49.5833	-123.833	3	BACI	Population	invertebrate	Primary_consumers	Baetis	Quantity	abundance	density	ind/m3	4	4	0	0	0	0	4	4	4	4	1.16	0.5	L/s	56.8966	NA	NA	NA	NA	1B	NA	0.0757804	0.0912809	0.139505	0.19634	0.0378902	0.0310011
51	29	408	J	The effect of experimental flow reductions on macroinvertebrate drift in natural and streamside channels	RIVER RESEARCH AND APPLICATIONS	10.1002/rra.1052	2008	NorthAmerica	Canada	outdoor	channel	49.5833	-123.833	1	BACI	Community	invertebrate	Primary_consumers	NA	Quantity	abundance	density	ind/m3	4	4	0	0	0	0	4	4	4	4	1.16	0.2	L/s	82.7586	NA	NA	NA	NA	1A	NA	0.269397	0.301724	0.452586	3.03341	0.102371	0.0484914
52	29	408	J	The effect of experimental flow reductions on macroinvertebrate drift in natural and streamside channels	RIVER RESEARCH AND APPLICATIONS	10.1002/rra.1052	2008	NorthAmerica	Canada	outdoor	channel	49.5833	-123.833	3	BACI	Community	invertebrate	Primary_consumers	NA	Quantity	abundance	density	ind/m3	4	4	0	0	0	0	4	4	4	4	1.16	0.2	L/s	82.7586	NA	NA	NA	NA	1A	NA	0.269397	0.301724	0.506466	1.22845	0.102371	0.0484914
53	30	408	J	The effect of experimental flow reductions on macroinvertebrate drift in natural and streamside channels	RIVER RESEARCH AND APPLICATIONS	10.1002/rra.1052	2008	NorthAmerica	Canada	outdoor	channel	49.5833	-123.833	1	BACI	Community	invertebrate	Primary_consumers	NA	Quantity	abundance	density	ind/m3	4	4	0	0	0	0	4	4	4	4	1.16	0.5	L/s	56.8966	NA	NA	NA	NA	1A	NA	0.269397	0.350216	0.452586	0.813578	0.102371	0.0862069
54	30	408	J	The effect of experimental flow reductions on macroinvertebrate drift in natural and streamside channels	RIVER RESEARCH AND APPLICATIONS	10.1002/rra.1052	2008	NorthAmerica	Canada	outdoor	channel	49.5833	-123.833	3	BACI	Community	invertebrate	Primary_consumers	NA	Quantity	abundance	density	ind/m3	4	4	0	0	0	0	4	4	4	4	1.16	0.5	L/s	56.8966	NA	NA	NA	NA	1A	NA	0.269397	0.350216	0.506466	0.592672	0.102371	0.0862069
55	31	1405	J	Invertebrate responses to short-term water abstraction in small New Zealand streams	FRESHWATER BIOLOGY	10.1111/j.1365-2427.2006.01682.x	2007	Oceania	New Zealand	in_situ	weir_construction	-40.8	175.533	31	BACI	Community	invertebrate	Primary_consumers	NA	Quantity	abundance	density	ind/0.1m2	1	1	0	0	3	3	3	3	4	4	13.7	1.3	L/s	90.5109	0.28	0.14	m/s	50	4C	NA	175.837	142.344	89.7129	118.72	40.6699	29.6053
56	32	1405	J	Invertebrate responses to short-term water abstraction in small New Zealand streams	FRESHWATER BIOLOGY	10.1111/j.1365-2427.2006.01682.x	2007	Oceania	New Zealand	in_situ	weir_construction	-40.8167	175.567	31	BACI	Community	invertebrate	Primary_consumers	NA	Quantity	abundance	density	ind/0.1m2	1	1	0	0	3	3	3	3	4	4	60.6	6.7	L/s	88.9439	0.57	0.24	m/s	57.8947	4B	NA	701.555	941.986	565.191	904.306	122.01	238.636
57	33	1405	J	Invertebrate responses to short-term water abstraction in small New Zealand streams	FRESHWATER BIOLOGY	10.1111/j.1365-2427.2006.01682.x	2007	Oceania	New Zealand	in_situ	weir_construction	-41.0667	175.517	17	BACI	Community	invertebrate	Primary_consumers	NA	Quantity	abundance	density	ind/0.1m2	1	1	0	0	3	3	3	3	2	2	258.8	6.2	L/s	97.6043	0.58	0.22	m/s	62.069	4A	NA	1581.94	1375.6	1435.41	1967.7	334.928	263.158
58	34	1405	J	Invertebrate responses to short-term water abstraction in small New Zealand streams	FRESHWATER BIOLOGY	10.1111/j.1365-2427.2006.01682.x	2007	Oceania	New Zealand	in_situ	weir_construction	-40.8167	175.567	31	BACI	Ecosystem	algae	Primary_producers	periphyton	Quantity	biomass	chlorophyll_a	µg/cm2	1	1	0	0	3	3	3	3	4	4	60.6	6.7	L/s	88.9439	0.57	0.24	m/s	57.8947	3B	NA	2	3.26667	1.84242	2.14545	0.424242	0.666667
59	35	1405	J	Invertebrate responses to short-term water abstraction in small New Zealand streams	FRESHWATER BIOLOGY	10.1111/j.1365-2427.2006.01682.x	2007	Oceania	New Zealand	in_situ	weir_construction	-40.8	175.533	31	BACI	Ecosystem	algae	Primary_producers	periphyton	Quantity	biomass	chlorophyll_a	µg/cm2	1	1	0	0	3	3	3	3	4	4	13.7	1.3	L/s	90.5109	0.28	0.14	m/s	50	3C	NA	0.836804	0.815012	0.342857	0.395157	0.161259	0.270218
60	36	1405	J	Invertebrate responses to short-term water abstraction in small New Zealand streams	FRESHWATER BIOLOGY	10.1111/j.1365-2427.2006.01682.x	2007	Oceania	New Zealand	in_situ	weir_construction	-41.0667	175.517	17	BACI	Ecosystem	algae	Primary_producers	periphyton	Quantity	biomass	chlorophyll_a	µg/cm2	1	1	0	0	3	3	3	3	2	2	258.8	6.2	L/s	97.6043	0.58	0.22	m/s	62.069	3A	NA	12.2688	7.53995	1.17676	1.13317	4.09685	3.79177
61	37	A04	J	Is structure or function a better measure of the effects of water abstraction on ecosystem integrity	FRESHWATER BIOLOGY	10.1111/j.1365-2427.2009.02182.x	2009	Oceania	New Zealand	in_situ	weir_construction	-40.8167	175.567	365	BACI	Community	invertebrate	Primary_consumers	NA	Structure	diversity	taxonomic diversity	NA	1	1	5	5	3	3	3	3	4	4	47.8	5.2	L/s	89.1213	0.63	0.07	m/s	88.8889	1D	NA	0.721865	0.76045	0.823151	0.758842	0.0289389	0.0209003
62	38	A04	J	Is structure or function a better measure of the effects of water abstraction on ecosystem integrity	FRESHWATER BIOLOGY	10.1111/j.1365-2427.2009.02182.x	2009	Oceania	New Zealand	in_situ	weir_construction	-40.8	175.533	365	BACI	Community	invertebrate	Primary_consumers	NA	Structure	diversity	taxonomic diversity	NA	1	1	5	5	3	3	3	3	4	4	36.9	3.4	L/s	90.7859	0.31	0.05	m/s	83.871	1D	NA	0.729904	0.78135	0.731511	0.771704	-9.99201e-16	0.0401929
63	39	A04	J	Is structure or function a better measure of the effects of water abstraction on ecosystem integrity	FRESHWATER BIOLOGY	10.1111/j.1365-2427.2009.02182.x	2009	Oceania	New Zealand	in_situ	weir_construction	-41.0667	175.517	365	BACI	Community	invertebrate	Primary_consumers	NA	Structure	diversity	taxonomic diversity	NA	1	1	5	5	3	3	3	3	4	4	299.5	13.4	L/s	95.5259	0.46	0.22	m/s	52.1739	1D	NA	0.511254	0.5209	0.622186	0.562701	0.0273312	0.0401929
64	40	A04	J	Is structure or function a better measure of the effects of water abstraction on ecosystem integrity	FRESHWATER BIOLOGY	10.1111/j.1365-2427.2009.02182.x	2009	Oceania	New Zealand	in_situ	weir_construction	-40.8167	175.567	365	BACI	Community	invertebrate	Primary_consumers	EPT	Quantity	abundance	abundance	%	1	1	5	5	3	3	3	3	4	4	47.8	5.2	L/s	89.1213	0.63	0.07	m/s	88.8889	1G	NA	10.1286	8.03859	20.418	17.5241	1.28617	1.60772
65	41	A04	J	Is structure or function a better measure of the effects of water abstraction on ecosystem integrity	FRESHWATER BIOLOGY	10.1111/j.1365-2427.2009.02182.x	2009	Oceania	New Zealand	in_situ	weir_construction	-40.8	175.533	365	BACI	Community	invertebrate	Primary_consumers	EPT	Quantity	abundance	abundance	%	1	1	5	5	3	3	3	3	4	4	36.9	3.4	L/s	90.7859	0.31	0.05	m/s	83.871	1G	NA	66.2379	69.2926	77.1704	61.7363	0.643087	3.69775
66	42	A04	J	Is structure or function a better measure of the effects of water abstraction on ecosystem integrity	FRESHWATER BIOLOGY	10.1111/j.1365-2427.2009.02182.x	2009	Oceania	New Zealand	in_situ	weir_construction	-41.0667	175.517	365	BACI	Community	invertebrate	Primary_consumers	EPT	Quantity	abundance	abundance	%	1	1	5	5	3	3	3	3	4	4	299.5	13.4	L/s	95.5259	0.46	0.22	m/s	52.1739	1G	NA	7.23473	6.91318	4.34084	3.05466	1.1254	2.41158
67	43	A04	J	Is structure or function a better measure of the effects of water abstraction on ecosystem integrity	FRESHWATER BIOLOGY	10.1111/j.1365-2427.2009.02182.x	2009	Oceania	New Zealand	in_situ	weir_construction	-40.8167	175.567	365	BACI	Community	invertebrate	Primary_consumers	NA	Structure	diversity	taxonomic diversity	NA	1	1	5	5	3	3	3	3	4	4	47.8	5.2	L/s	89.1213	0.63	0.07	m/s	88.8889	1F	NA	3.04026	3.09179	3.94203	3.24638	0.128824	0.0515298
68	44	A04	J	Is structure or function a better measure of the effects of water abstraction on ecosystem integrity	FRESHWATER BIOLOGY	10.1111/j.1365-2427.2009.02182.x	2009	Oceania	New Zealand	in_situ	weir_construction	-40.8	175.533	365	BACI	Community	invertebrate	Primary_consumers	NA	Structure	diversity	taxonomic diversity	NA	1	1	5	5	3	3	3	3	4	4	36.9	3.4	L/s	90.7859	0.31	0.05	m/s	83.871	1F	NA	6.08052	6.42834	6.93076	6.26087	0.0644122	0.167472
69	45	A04	J	Is structure or function a better measure of the effects of water abstraction on ecosystem integrity	FRESHWATER BIOLOGY	10.1111/j.1365-2427.2009.02182.x	2009	Oceania	New Zealand	in_situ	weir_construction	-41.0667	175.517	365	BACI	Community	invertebrate	Primary_consumers	NA	Structure	diversity	taxonomic diversity	NA	1	1	5	5	3	3	3	3	4	4	299.5	13.4	L/s	95.5259	0.46	0.22	m/s	52.1739	1F	NA	4.44444	4.53462	3.96779	4.39291	0.141707	0.10306
70	46	A04	J	Is structure or function a better measure of the effects of water abstraction on ecosystem integrity	FRESHWATER BIOLOGY	10.1111/j.1365-2427.2009.02182.x	2009	Oceania	New Zealand	in_situ	weir_construction	-40.8167	175.567	365	BACI	Community	invertebrate	Primary_consumers	NA	Structure	diversity	taxonomic diversity	NA	1	1	5	5	3	3	3	3	4	4	47.8	5.2	L/s	89.1213	0.63	0.07	m/s	88.8889	1B	NA	20.5136	20.5618	23.8363	17.6244	0.722311	0.674157
71	47	A04	J	Is structure or function a better measure of the effects of water abstraction on ecosystem integrity	FRESHWATER BIOLOGY	10.1111/j.1365-2427.2009.02182.x	2009	Oceania	New Zealand	in_situ	weir_construction	-40.8	175.533	365	BACI	Community	invertebrate	Primary_consumers	NA	Structure	diversity	taxonomic diversity	NA	1	1	5	5	3	3	3	3	4	4	36.9	3.4	L/s	90.7859	0.31	0.05	m/s	83.871	1B	NA	16.1316	18.7801	20.2247	19.3579	0.722311	0.81862
72	48	A04	J	Is structure or function a better measure of the effects of water abstraction on ecosystem integrity	FRESHWATER BIOLOGY	10.1111/j.1365-2427.2009.02182.x	2009	Oceania	New Zealand	in_situ	weir_construction	-41.0667	175.517	365	BACI	Community	invertebrate	Primary_consumers	NA	Structure	diversity	taxonomic diversity	NA	1	1	5	5	3	3	3	3	4	4	299.5	13.4	L/s	95.5259	0.46	0.22	m/s	52.1739	1B	NA	15.5056	15.1204	15.6019	14.2536	0.914928	1.1557
73	49	A04	J	Is structure or function a better measure of the effects of water abstraction on ecosystem integrity	FRESHWATER BIOLOGY	10.1111/j.1365-2427.2009.02182.x	2009	Oceania	New Zealand	in_situ	weir_construction	-40.8167	175.567	365	BACI	Community	invertebrate	Primary_consumers	NA	Structure	diversity	taxonomic diversity	NA	1	1	5	5	3	3	3	3	4	4	47.8	5.2	L/s	89.1213	0.63	0.07	m/s	88.8889	1E	NA	99.6469	98.6196	99.6469	90.1445	4.62279	3.08186
74	50	A04	J	Is structure or function a better measure of the effects of water abstraction on ecosystem integrity	FRESHWATER BIOLOGY	10.1111/j.1365-2427.2009.02182.x	2009	Oceania	New Zealand	in_situ	weir_construction	-40.8	175.533	365	BACI	Community	invertebrate	Primary_consumers	NA	Structure	diversity	taxonomic diversity	NA	1	1	5	5	3	3	3	3	4	4	36.9	3.4	L/s	90.7859	0.31	0.05	m/s	83.871	1E	NA	124.302	133.291	135.088	135.602	1.28411	2.3114
75	51	A04	J	Is structure or function a better measure of the effects of water abstraction on ecosystem integrity	FRESHWATER BIOLOGY	10.1111/j.1365-2427.2009.02182.x	2009	Oceania	New Zealand	in_situ	weir_construction	-41.0667	175.517	365	BACI	Community	invertebrate	Primary_consumers	NA	Structure	diversity	taxonomic diversity	NA	1	1	5	5	3	3	3	3	4	4	299.5	13.4	L/s	95.5259	0.46	0.22	m/s	52.1739	1E	NA	92.4559	91.6854	79.8716	79.8716	1.28411	1.54093
76	52	A04	J	Is structure or function a better measure of the effects of water abstraction on ecosystem integrity	FRESHWATER BIOLOGY	10.1111/j.1365-2427.2009.02182.x	2009	Oceania	New Zealand	in_situ	weir_construction	-40.8167	175.567	365	BACI	Community	invertebrate	Primary_consumers	NA	Quantity	abundance	density	ind/0.1m2	1	1	5	5	3	3	3	3	4	4	47.8	5.2	L/s	89.1213	0.63	0.07	m/s	88.8889	1A	NA	723.473	787.781	1406.75	755.627	80.3859	353.698
77	53	A04	J	Is structure or function a better measure of the effects of water abstraction on ecosystem integrity	FRESHWATER BIOLOGY	10.1111/j.1365-2427.2009.02182.x	2009	Oceania	New Zealand	in_situ	weir_construction	-40.8	175.533	365	BACI	Community	invertebrate	Primary_consumers	NA	Quantity	abundance	density	ind/0.1m2	1	1	5	5	3	3	3	3	4	4	36.9	3.4	L/s	90.7859	0.31	0.05	m/s	83.871	1A	NA	152.733	192.926	369.775	200.965	16.0772	-5.99698e-12
78	54	A04	J	Is structure or function a better measure of the effects of water abstraction on ecosystem integrity	FRESHWATER BIOLOGY	10.1111/j.1365-2427.2009.02182.x	2009	Oceania	New Zealand	in_situ	weir_construction	-41.0667	175.517	365	BACI	Community	invertebrate	Primary_consumers	NA	Quantity	abundance	density	ind/0.1m2	1	1	5	5	3	3	3	3	4	4	299.5	13.4	L/s	95.5259	0.46	0.22	m/s	52.1739	1A	NA	2901.93	2266.88	2226.69	2958.2	723.473	88.4244
79	55	A14	J	Climate change is poised to alter mountain stream ecosystem processes via organismal phenological shifts	Proceedings of the National Academy of Sciences	doi.org/10.6078/D10712	2024	NorthAmerica	USA	outdoor	channel	37.613101	-118.831806	10	BACI	Ecosystem	biofilm	Primary_producers	biofilm	Functioning	metabolism	P:R ratio	NA	3	3	3	3	1	1	13	13	9	9	15	1.5	L/s	90	NA	NA	NA	NA	NA	NA	1.80284	1.5804	1.53554	1.24199	0.628212	0.450984
80	55	A14	J	Climate change is poised to alter mountain stream ecosystem processes via organismal phenological shifts	Proceedings of the National Academy of Sciences	doi.org/10.6078/D10712	2024	NorthAmerica	USA	outdoor	channel	37.613101	-118.831806	21	BACI	Ecosystem	biofilm	Primary_producers	biofilm	Functioning	metabolism	P:R ratio	NA	3	3	3	3	0	0	13	13	8	7	15	1.5	L/s	90	NA	NA	NA	NA	NA	NA	1.80284	1.5804	1.60583	0.889737	0.628212	0.450984
81	55	A14	J	Climate change is poised to alter mountain stream ecosystem processes via organismal phenological shifts	Proceedings of the National Academy of Sciences	doi.org/10.6078/D10712	2024	NorthAmerica	USA	outdoor	channel	37.613101	-118.831806	42	BACI	Ecosystem	biofilm	Primary_producers	biofilm	Functioning	metabolism	P:R ratio	NA	3	3	3	3	0	0	13	13	7	8	15	1.5	L/s	90	NA	NA	NA	NA	NA	NA	1.80284	1.5804	0.984128	1.04015	0.628212	0.450984
82	56	A14	J	Climate change is poised to alter mountain stream ecosystem processes via organismal phenological shifts	Proceedings of the National Academy of Sciences	doi.org/10.6078/D10712	2024	NorthAmerica	USA	outdoor	channel	37.613101	-118.831806	10	BACI	Ecosystem	biofilm	Primary_producers	biofilm	Functioning	metabolism	P:R ratio	NA	3	3	3	3	2	2	22	22	8	9	15	1.5	L/s	90	NA	NA	NA	NA	NA	NA	1.69349	1.43379	1.60583	1.07253	0.344506	0.328092
83	56	A14	J	Climate change is poised to alter mountain stream ecosystem processes via organismal phenological shifts	Proceedings of the National Academy of Sciences	doi.org/10.6078/D10712	2024	NorthAmerica	USA	outdoor	channel	37.613101	-118.831806	21	BACI	Ecosystem	biofilm	Primary_producers	biofilm	Functioning	metabolism	P:R ratio	NA	3	3	3	3	0	0	22	22	7	9	15	1.5	L/s	90	NA	NA	NA	NA	NA	NA	1.69349	1.43379	0.984128	0.912389	0.344506	0.328092
84	57	A14	J	Climate change is poised to alter mountain stream ecosystem processes via organismal phenological shifts	Proceedings of the National Academy of Sciences	doi.org/10.6078/D10712	2024	NorthAmerica	USA	outdoor	channel	37.613101	-118.831806	10	BACI	Ecosystem	biofilm	Primary_producers	biofilm	Functioning	metabolism	ER	mgC/m2	3	3	3	3	1	1	13	13	9	9	15	1.5	L/s	90	NA	NA	NA	NA	NA	NA	-5.29103	-6.83125	-7.3301	-11.8097	2.6351	4.00453
85	57	A14	J	Climate change is poised to alter mountain stream ecosystem processes via organismal phenological shifts	Proceedings of the National Academy of Sciences	doi.org/10.6078/D10712	2024	NorthAmerica	USA	outdoor	channel	37.613101	-118.831806	21	BACI	Ecosystem	biofilm	Primary_producers	biofilm	Functioning	metabolism	ER	mgC/m2	3	3	3	3	0	0	13	13	8	7	15	1.5	L/s	90	NA	NA	NA	NA	NA	NA	-5.29103	-6.83125	-7.65362	-13.668	2.6351	4.00453
86	57	A14	J	Climate change is poised to alter mountain stream ecosystem processes via organismal phenological shifts	Proceedings of the National Academy of Sciences	doi.org/10.6078/D10712	2024	NorthAmerica	USA	outdoor	channel	37.613101	-118.831806	42	BACI	Ecosystem	biofilm	Primary_producers	biofilm	Functioning	metabolism	ER	mgC/m2	3	3	3	3	0	0	13	13	7	8	15	1.5	L/s	90	NA	NA	NA	NA	NA	NA	-5.29103	-6.83125	-12.52	-10.371	2.6351	4.00453
87	58	A14	J	Climate change is poised to alter mountain stream ecosystem processes via organismal phenological shifts	Proceedings of the National Academy of Sciences	doi.org/10.6078/D10712	2024	NorthAmerica	USA	outdoor	channel	37.613101	-118.831806	10	BACI	Ecosystem	biofilm	Primary_producers	biofilm	Functioning	metabolism	ER	mgC/m2	3	3	3	3	2	2	22	22	8	9	15	1.5	L/s	90	NA	NA	NA	NA	NA	NA	-6.1252	-5.23995	-7.65362	-10.3228	2.48689	1.76138
88	58	A14	J	Climate change is poised to alter mountain stream ecosystem processes via organismal phenological shifts	Proceedings of the National Academy of Sciences	doi.org/10.6078/D10712	2024	NorthAmerica	USA	outdoor	channel	37.613101	-118.831806	21	BACI	Ecosystem	biofilm	Primary_producers	biofilm	Functioning	metabolism	ER	mgC/m2	3	3	3	3	0	0	22	22	7	9	15	1.5	L/s	90	NA	NA	NA	NA	NA	NA	-6.1252	-5.23995	-12.52	-11.7868	2.48689	1.76138
89	59	A14	J	Climate change is poised to alter mountain stream ecosystem processes via organismal phenological shifts	Proceedings of the National Academy of Sciences	doi.org/10.6078/D10712	2024	NorthAmerica	USA	outdoor	channel	37.613101	-118.831806	10	BACI	Ecosystem	biofilm	Primary_producers	biofilm	Functioning	metabolism	NPP	mgC/m2	3	3	3	3	1	1	13	13	9	9	15	1.5	L/s	90	NA	NA	NA	NA	NA	NA	8.80478	8.12661	10.7307	11.8403	8.23703	5.25493
90	59	A14	J	Climate change is poised to alter mountain stream ecosystem processes via organismal phenological shifts	Proceedings of the National Academy of Sciences	doi.org/10.6078/D10712	2024	NorthAmerica	USA	outdoor	channel	37.613101	-118.831806	21	BACI	Ecosystem	biofilm	Primary_producers	biofilm	Functioning	metabolism	NPP	mgC/m2	3	3	3	3	0	0	13	13	8	7	15	1.5	L/s	90	NA	NA	NA	NA	NA	NA	8.80478	8.12661	11.7205	6.49611	8.23703	5.25493
91	59	A14	J	Climate change is poised to alter mountain stream ecosystem processes via organismal phenological shifts	Proceedings of the National Academy of Sciences	doi.org/10.6078/D10712	2024	NorthAmerica	USA	outdoor	channel	37.613101	-118.831806	42	BACI	Ecosystem	biofilm	Primary_producers	biofilm	Functioning	metabolism	NPP	mgC/m2	3	3	3	3	0	0	13	13	7	8	15	1.5	L/s	90	NA	NA	NA	NA	NA	NA	8.80478	8.12661	8.73185	9.14739	8.23703	5.25493
92	60	A14	J	Climate change is poised to alter mountain stream ecosystem processes via organismal phenological shifts	Proceedings of the National Academy of Sciences	doi.org/10.6078/D10712	2024	NorthAmerica	USA	outdoor	channel	37.613101	-118.831806	10	BACI	Ecosystem	biofilm	Primary_producers	biofilm	Functioning	metabolism	NPP	mgC/m2	3	3	3	3	2	2	22	22	8	9	15	1.5	L/s	90	NA	NA	NA	NA	NA	NA	9.59267	6.6695	11.7205	7.91311	6.80262	3.5301
93	60	A14	J	Climate change is poised to alter mountain stream ecosystem processes via organismal phenological shifts	Proceedings of the National Academy of Sciences	doi.org/10.6078/D10712	2024	NorthAmerica	USA	outdoor	channel	37.613101	-118.831806	21	BACI	Ecosystem	biofilm	Primary_producers	biofilm	Functioning	metabolism	NPP	mgC/m2	3	3	3	3	0	0	22	22	7	9	15	1.5	L/s	90	NA	NA	NA	NA	NA	NA	9.59267	6.6695	8.73185	6.753	6.80262	3.5301
94	70	A14	J	Climate change is poised to alter mountain stream ecosystem processes via organismal phenological shifts	Proceedings of the National Academy of Sciences	doi.org/10.6078/D10712	2024	NorthAmerica	USA	outdoor	channel	37.613101	-118.831806	10	BACI	Ecosystem	biofilm	Primary_producers	biofilm	Functioning	metabolism	GPP	mgC/m2	3	3	3	3	1	1	13	13	9	9	15	1.5	L/s	90	NA	NA	NA	NA	NA	NA	14.0958	13.8894	18.0608	23.6501	8.04467	4.69171
95	70	A14	J	Climate change is poised to alter mountain stream ecosystem processes via organismal phenological shifts	Proceedings of the National Academy of Sciences	doi.org/10.6078/D10712	2024	NorthAmerica	USA	outdoor	channel	37.613101	-118.831806	21	BACI	Ecosystem	biofilm	Primary_producers	biofilm	Functioning	metabolism	GPP	mgC/m2	3	3	3	3	0	0	13	13	8	7	15	1.5	L/s	90	NA	NA	NA	NA	NA	NA	14.0958	13.8894	19.3741	20.1641	8.04467	4.69171
96	70	A14	J	Climate change is poised to alter mountain stream ecosystem processes via organismal phenological shifts	Proceedings of the National Academy of Sciences	doi.org/10.6078/D10712	2024	NorthAmerica	USA	outdoor	channel	37.613101	-118.831806	42	BACI	Ecosystem	biofilm	Primary_producers	biofilm	Functioning	metabolism	GPP	mgC/m2	3	3	3	3	0	0	13	13	7	8	15	1.5	L/s	90	NA	NA	NA	NA	NA	NA	14.0958	13.8894	21.2518	19.5184	8.04467	4.69171
97	71	A14	J	Climate change is poised to alter mountain stream ecosystem processes via organismal phenological shifts	Proceedings of the National Academy of Sciences	doi.org/10.6078/D10712	2024	NorthAmerica	USA	outdoor	channel	37.613101	-118.831806	10	BACI	Ecosystem	biofilm	Primary_producers	biofilm	Functioning	metabolism	GPP	mgC/m2	3	3	3	3	2	2	22	22	8	9	15	1.5	L/s	90	NA	NA	NA	NA	NA	NA	15.7179	11.9094	19.3741	18.2359	7.01849	4.12838
98	71	A14	J	Climate change is poised to alter mountain stream ecosystem processes via organismal phenological shifts	Proceedings of the National Academy of Sciences	doi.org/10.6078/D10712	2024	NorthAmerica	USA	outdoor	channel	37.613101	-118.831806	21	BACI	Ecosystem	biofilm	Primary_producers	biofilm	Functioning	metabolism	GPP	mgC/m2	3	3	3	3	0	0	22	22	7	9	15	1.5	L/s	90	NA	NA	NA	NA	NA	NA	15.7179	11.9094	21.2518	18.5398	7.01849	4.12838
99	72	A14	J	Climate change is poised to alter mountain stream ecosystem processes via organismal phenological shifts	Proceedings of the National Academy of Sciences	doi.org/10.6078/D10712	2024	NorthAmerica	USA	outdoor	channel	37.613101	-118.831806	10	BACI	Community	invertebrate	Primary_consumers	Micrasema	Quantity	abundance	density	ind/m2	3	3	3	3	1	1	6	6	3	3	15	1.5	L/s	90	NA	NA	NA	NA	NA	NA	32.3944	102.113	77.4648	151.409	28.8732	43.662
100	72	A14	J	Climate change is poised to alter mountain stream ecosystem processes via organismal phenological shifts	Proceedings of the National Academy of Sciences	doi.org/10.6078/D10712	2024	NorthAmerica	USA	outdoor	channel	37.613101	-118.831806	21	BACI	Community	invertebrate	Primary_consumers	Micrasema	Quantity	abundance	density	ind/m2	3	3	3	3	0	0	6	6	3	3	15	1.5	L/s	90	NA	NA	NA	NA	NA	NA	32.3944	102.113	52.1127	88.7324	28.8732	43.662
101	72	A14	J	Climate change is poised to alter mountain stream ecosystem processes via organismal phenological shifts	Proceedings of the National Academy of Sciences	doi.org/10.6078/D10712	2024	NorthAmerica	USA	outdoor	channel	37.613101	-118.831806	42	BACI	Community	invertebrate	Primary_consumers	Micrasema	Quantity	abundance	density	ind/m2	3	3	3	3	0	0	6	6	3	3	15	1.5	L/s	90	NA	NA	NA	NA	NA	NA	32.3944	102.113	38.0282	2.8169	28.8732	43.662
102	73	A14	J	Climate change is poised to alter mountain stream ecosystem processes via organismal phenological shifts	Proceedings of the National Academy of Sciences	doi.org/10.6078/D10712	2024	NorthAmerica	USA	outdoor	channel	37.613101	-118.831806	10	BACI	Community	invertebrate	Primary_consumers	Chironomini	Quantity	abundance	density	ind/m2	3	3	3	3	1	1	6	6	3	3	15	1.5	L/s	90	NA	NA	NA	NA	NA	NA	149.306	159.722	222.222	298.611	83.3333	76.3889
103	73	A14	J	Climate change is poised to alter mountain stream ecosystem processes via organismal phenological shifts	Proceedings of the National Academy of Sciences	doi.org/10.6078/D10712	2024	NorthAmerica	USA	outdoor	channel	37.613101	-118.831806	21	BACI	Community	invertebrate	Primary_consumers	Chironomini	Quantity	abundance	density	ind/m2	3	3	3	3	0	0	6	6	3	3	15	1.5	L/s	90	NA	NA	NA	NA	NA	NA	149.306	159.722	270.833	145.833	83.3333	76.3889
104	73	A14	J	Climate change is poised to alter mountain stream ecosystem processes via organismal phenological shifts	Proceedings of the National Academy of Sciences	doi.org/10.6078/D10712	2024	NorthAmerica	USA	outdoor	channel	37.613101	-118.831806	42	BACI	Community	invertebrate	Primary_consumers	Chironomini	Quantity	abundance	density	ind/m2	3	3	3	3	0	0	6	6	3	3	15	1.5	L/s	90	NA	NA	NA	NA	NA	NA	149.306	159.722	770.833	1229.17	83.3333	76.3889
105	74	A14	J	Climate change is poised to alter mountain stream ecosystem processes via organismal phenological shifts	Proceedings of the National Academy of Sciences	doi.org/10.6078/D10712	2024	NorthAmerica	USA	outdoor	channel	37.613101	-118.831806	10	BACI	Community	invertebrate	Primary_consumers	prodiamesinae	Quantity	abundance	flux	ind/m2/day	3	3	3	3	2	2	9	9	3	3	15	1.5	L/s	90	NA	NA	NA	NA	NA	NA	0.545977	0.905172	1.2931	10.3017	0.488506	0.603448
106	74	A14	J	Climate change is poised to alter mountain stream ecosystem processes via organismal phenological shifts	Proceedings of the National Academy of Sciences	doi.org/10.6078/D10712	2024	NorthAmerica	USA	outdoor	channel	37.613101	-118.831806	21	BACI	Community	invertebrate	Primary_consumers	prodiamesinae	Quantity	abundance	flux	ind/m2/day	3	3	3	3	0	0	9	9	3	3	15	1.5	L/s	90	NA	NA	NA	NA	NA	NA	0.545977	0.905172	0.862069	1.68103	0.488506	0.603448
107	74	A14	J	Climate change is poised to alter mountain stream ecosystem processes via organismal phenological shifts	Proceedings of the National Academy of Sciences	doi.org/10.6078/D10712	2024	NorthAmerica	USA	outdoor	channel	37.613101	-118.831806	30	BACI	Community	invertebrate	Primary_consumers	prodiamesinae	Quantity	abundance	flux	ind/m2/day	3	3	3	3	0	0	9	9	3	3	15	1.5	L/s	90	NA	NA	NA	NA	NA	NA	0.545977	0.905172	4.9569	4.91379	0.488506	0.603448
108	74	A14	J	Climate change is poised to alter mountain stream ecosystem processes via organismal phenological shifts	Proceedings of the National Academy of Sciences	doi.org/10.6078/D10712	2024	NorthAmerica	USA	outdoor	channel	37.613101	-118.831806	42	BACI	Community	invertebrate	Primary_consumers	prodiamesinae	Quantity	abundance	flux	ind/m2/day	3	3	3	3	0	0	9	9	3	3	15	1.5	L/s	90	NA	NA	NA	NA	NA	NA	0.545977	0.905172	1.37931	0.689655	0.488506	0.603448
109	74	A14	J	Climate change is poised to alter mountain stream ecosystem processes via organismal phenological shifts	Proceedings of the National Academy of Sciences	doi.org/10.6078/D10712	2024	NorthAmerica	USA	outdoor	channel	37.613101	-118.831806	51	BACI	Community	invertebrate	Primary_consumers	prodiamesinae	Quantity	abundance	flux	ind/m2/day	3	3	3	3	0	0	9	9	3	3	15	1.5	L/s	90	NA	NA	NA	NA	NA	NA	0.545977	0.905172	1.03448	0.301724	0.488506	0.603448
110	75	A14	J	Climate change is poised to alter mountain stream ecosystem processes via organismal phenological shifts	Proceedings of the National Academy of Sciences	doi.org/10.6078/D10712	2024	NorthAmerica	USA	outdoor	channel	37.613101	-118.831806	10	BACI	Community	invertebrate	Primary_consumers	prodiamesinae	Quantity	abundance	flux	ind/m2/day	3	3	3	3	4	4	15	15	3	3	15	1.5	L/s	90	NA	NA	NA	NA	NA	NA	0.758621	1.62931	4.9569	6.55172	0.646552	1.07759
111	75	A14	J	Climate change is poised to alter mountain stream ecosystem processes via organismal phenological shifts	Proceedings of the National Academy of Sciences	doi.org/10.6078/D10712	2024	NorthAmerica	USA	outdoor	channel	37.613101	-118.831806	21	BACI	Community	invertebrate	Primary_consumers	prodiamesinae	Quantity	abundance	flux	ind/m2/day	3	3	3	3	0	0	15	15	3	3	15	1.5	L/s	90	NA	NA	NA	NA	NA	NA	0.758621	1.62931	1.37931	5.25862	0.646552	1.07759
112	75	A14	J	Climate change is poised to alter mountain stream ecosystem processes via organismal phenological shifts	Proceedings of the National Academy of Sciences	doi.org/10.6078/D10712	2024	NorthAmerica	USA	outdoor	channel	37.613101	-118.831806	30	BACI	Community	invertebrate	Primary_consumers	prodiamesinae	Quantity	abundance	flux	ind/m2/day	3	3	3	3	0	0	15	15	3	3	15	1.5	L/s	90	NA	NA	NA	NA	NA	NA	0.758621	1.62931	1.03448	0.344828	0.646552	1.07759
113	76	A14	J	Climate change is poised to alter mountain stream ecosystem processes via organismal phenological shifts	Proceedings of the National Academy of Sciences	doi.org/10.6078/D10712	2024	NorthAmerica	USA	outdoor	channel	37.613101	-118.831806	10	BACI	Community	invertebrate	Primary_consumers	Chironominae	Quantity	abundance	flux	ind/m2/day	3	3	3	3	2	2	9	9	3	3	15	1.5	L/s	90	NA	NA	NA	NA	NA	NA	10.5263	48.3385	36.1842	75.3647	2.63158	21.5331
114	76	A14	J	Climate change is poised to alter mountain stream ecosystem processes via organismal phenological shifts	Proceedings of the National Academy of Sciences	doi.org/10.6078/D10712	2024	NorthAmerica	USA	outdoor	channel	37.613101	-118.831806	21	BACI	Community	invertebrate	Primary_consumers	Chironominae	Quantity	abundance	flux	ind/m2/day	3	3	3	3	0	0	9	9	3	3	15	1.5	L/s	90	NA	NA	NA	NA	NA	NA	10.5263	48.3385	28.9474	42.4059	2.63158	21.5331
115	76	A14	J	Climate change is poised to alter mountain stream ecosystem processes via organismal phenological shifts	Proceedings of the National Academy of Sciences	doi.org/10.6078/D10712	2024	NorthAmerica	USA	outdoor	channel	37.613101	-118.831806	30	BACI	Community	invertebrate	Primary_consumers	Chironominae	Quantity	abundance	flux	ind/m2/day	3	3	3	3	0	0	9	9	3	3	15	1.5	L/s	90	NA	NA	NA	NA	NA	NA	10.5263	48.3385	42.7632	165.672	2.63158	21.5331
116	76	A14	J	Climate change is poised to alter mountain stream ecosystem processes via organismal phenological shifts	Proceedings of the National Academy of Sciences	doi.org/10.6078/D10712	2024	NorthAmerica	USA	outdoor	channel	37.613101	-118.831806	42	BACI	Community	invertebrate	Primary_consumers	Chironominae	Quantity	abundance	flux	ind/m2/day	3	3	3	3	0	0	9	9	3	3	15	1.5	L/s	90	NA	NA	NA	NA	NA	NA	10.5263	48.3385	100.658	99.7543	2.63158	21.5331
117	76	A14	J	Climate change is poised to alter mountain stream ecosystem processes via organismal phenological shifts	Proceedings of the National Academy of Sciences	doi.org/10.6078/D10712	2024	NorthAmerica	USA	outdoor	channel	37.613101	-118.831806	51	BACI	Community	invertebrate	Primary_consumers	Chironominae	Quantity	abundance	flux	ind/m2/day	3	3	3	3	0	0	9	9	3	3	15	1.5	L/s	90	NA	NA	NA	NA	NA	NA	10.5263	48.3385	123.684	58.2261	2.63158	21.5331
118	77	A14	J	Climate change is poised to alter mountain stream ecosystem processes via organismal phenological shifts	Proceedings of the National Academy of Sciences	doi.org/10.6078/D10712	2024	NorthAmerica	USA	outdoor	channel	37.613101	-118.831806	10	BACI	Community	invertebrate	Primary_consumers	Chironominae	Quantity	abundance	flux	ind/m2/day	3	3	3	3	4	4	15	15	3	3	15	1.5	L/s	90	NA	NA	NA	NA	NA	NA	19.3421	15.7895	42.7632	34.8684	4.34211	3.42105
119	77	A14	J	Climate change is poised to alter mountain stream ecosystem processes via organismal phenological shifts	Proceedings of the National Academy of Sciences	doi.org/10.6078/D10712	2024	NorthAmerica	USA	outdoor	channel	37.613101	-118.831806	20	BACI	Community	invertebrate	Primary_consumers	Chironominae	Quantity	abundance	flux	ind/m2/day	3	3	3	3	0	0	15	15	3	3	15	1.5	L/s	90	NA	NA	NA	NA	NA	NA	19.3421	15.7895	100.658	102.247	4.34211	3.42105
120	77	A14	J	Climate change is poised to alter mountain stream ecosystem processes via organismal phenological shifts	Proceedings of the National Academy of Sciences	doi.org/10.6078/D10712	2024	NorthAmerica	USA	outdoor	channel	37.613101	-118.831806	30	BACI	Community	invertebrate	Primary_consumers	Chironominae	Quantity	abundance	flux	ind/m2/day	3	3	3	3	0	0	15	15	3	3	15	1.5	L/s	90	NA	NA	NA	NA	NA	NA	19.3421	15.7895	123.684	55.2632	4.34211	3.42105
121	78	1014	J	Flow effects on periphyton patches and their ecological consequences in a New Zealand river	FRESHWATER BIOLOGY	10.1111/fwb.12147	2013	Oceania	New Zealand	in_situ	arrange_boulders	-43.0954	172.78	7	BACI	Ecosystem	algae	Primary_producers	filamentous algae	Quantity	biomass	coverage	%	1	1	9	9	0	0	9	9	9	9	NA	NA	NA	NA	0.360396	0.130693	m/s	63.7363	3	NA	9.64813	35.4143	15.891	78.7741	2.61067	9.42111
122	79	1014	J	Flow effects on periphyton patches and their ecological consequences in a New Zealand river	FRESHWATER BIOLOGY	10.1111/fwb.12148	2014	Oceania	New Zealand	in_situ	arrange_boulders	-43.0954	172.78	7	BACI	Community	bacteria	Decomposers	Phormidium	Quantity	abundance	coverage	%	1	1	9	9	0	0	9	9	9	9	NA	NA	NA	NA	0.360396	0.130693	m/s	63.7363	3	NA	9.64813	35.4143	90.6924	83.7684	2.61067	9.42111
123	80	229	J	Effects of an experimental increase in flow intermittency on an alpine stream	HYDROBIOLOGIA	10.1007/s10750-020-04350-7	2020	Europe	Switzerland	in_situ	dam_construction	46.7	9.1	93	BACI	Ecosystem	periphyton	Primary_producers	NA	Structure	composition	d15N	‰	1	1	0	0	0	0	3	3	4	4	NA	NA	NA	NA	0.01	0	m2/s	100	SuppData	NA	-3.24078	-3.55835	-3.83601	-2.8694	0.649855	0.371461
124	81	229	J	Effects of an experimental increase in flow intermittency on an alpine stream	HYDROBIOLOGIA	10.1007/s10750-020-04350-7	2020	Europe	Switzerland	in_situ	dam_construction	46.7	9.1	93	BACI	Ecosystem	periphyton	Primary_producers	NA	Structure	composition	C:N	ratio	1	1	0	0	0	0	3	3	4	4	NA	NA	NA	NA	0.01	0	m2/s	100	SuppData	NA	7.95879	6.98974	8.26626	8.23996	1.32963	1.53679
125	82	229	J	Effects of an experimental increase in flow intermittency on an alpine stream	HYDROBIOLOGIA	10.1007/s10750-020-04350-7	2020	Europe	Switzerland	in_situ	dam_construction	46.7	9.1	93	BACI	Ecosystem	periphyton	Primary_producers	NA	Structure	composition	d13C	‰	1	1	0	0	0	0	3	3	4	4	NA	NA	NA	NA	0.01	0	m2/s	100	SuppData	NA	-27.1299	-23.2996	-27.1518	-23.4593	2.44138	0.980262
126	83	229	J	Effects of an experimental increase in flow intermittency on an alpine stream	HYDROBIOLOGIA	10.1007/s10750-020-04350-7	2020	Europe	Switzerland	in_situ	dam_construction	46.7	9.1	30	BACI	Ecosystem	periphyton	Primary_producers	NA	Quantity	biomass	biomass	g/m2	1	1	5	5	2	2	10	10	5	5	NA	NA	NA	NA	0.01	0	m2/s	100	SuppData	NA	14.1641	14.8439	8.8113	10.4907	10.5836	12.213
127	83	229	J	Effects of an experimental increase in flow intermittency on an alpine stream	HYDROBIOLOGIA	10.1007/s10750-020-04350-7	2020	Europe	Switzerland	in_situ	dam_construction	46.7	9.1	63	BACI	Ecosystem	periphyton	Primary_producers	NA	Quantity	biomass	biomass	g/m2	1	1	5	5	1	1	10	10	5	5	NA	NA	NA	NA	0.01	0	m2/s	100	SuppData	NA	14.1641	14.8439	13.2572	9.79039	10.5836	12.213
128	83	229	J	Effects of an experimental increase in flow intermittency on an alpine stream	HYDROBIOLOGIA	10.1007/s10750-020-04350-7	2020	Europe	Switzerland	in_situ	dam_construction	46.7	9.1	86	BACI	Ecosystem	periphyton	Primary_producers	NA	Quantity	biomass	biomass	g/m2	1	1	5	5	1	1	10	10	5	5	NA	NA	NA	NA	0.01	0	m2/s	100	SuppData	NA	14.1641	14.8439	6.87285	7.94236	10.5836	12.213
129	83	229	J	Effects of an experimental increase in flow intermittency on an alpine stream	HYDROBIOLOGIA	10.1007/s10750-020-04350-7	2020	Europe	Switzerland	in_situ	dam_construction	46.7	9.1	93	BACI	Ecosystem	periphyton	Primary_producers	NA	Quantity	biomass	biomass	g/m2	1	1	5	5	1	1	10	10	5	5	NA	NA	NA	NA	0.01	0	m2/s	100	SuppData	NA	14.1641	14.8439	6.48193	8.05295	10.5836	12.213
130	84	229	J	Effects of an experimental increase in flow intermittency on an alpine stream	HYDROBIOLOGIA	10.1007/s10750-020-04350-7	2020	Europe	Switzerland	in_situ	dam_construction	46.7	9.1	93	BACI	Ecosystem	water chemistry	Water_chemistry	NA	Structure	carbon	DOC	mg/L	1	1	0	0	2	2	2	2	4	4	NA	NA	NA	NA	0.01	0	m2/s	100	SuppData	NA	0.95	0.895	0.650475	0.87265	0.494975	0.289914
131	85	229	J	Effects of an experimental increase in flow intermittency on an alpine stream	HYDROBIOLOGIA	10.1007/s10750-020-04350-7	2020	Europe	Switzerland	in_situ	dam_construction	46.7	9.1	93	BACI	Ecosystem	water chemistry	Water_chemistry	NA	Structure	phosphorus	Total P	µg/L	1	1	0	0	2	2	2	2	4	4	NA	NA	NA	NA	0.01	0	m2/s	100	SuppData	NA	3.65	3.75	4.8	18.525	0.212132	0.353553
132	86	A01	J	Water abstraction impacts stream ecosystm functioing via wetted-channel contraction	FRESHWATER BIOLOGY	doi:10.1111/fwb.12864	2017	Europe	Spain	in_situ	weir_construction	43.2128	-1.80417	28	BACI	Ecosystem	water chemistry	Water_chemistry	NA	Functioning	nitrogen	N-NH4	µg/m2/min	1	1	0	0	4	4	4	4	2	2	NA	NA	L/s	35	NA	NA	m/s	44	NA	1	72.316	80.8341	62.0468	42.3604	17.5055	11.7782
133	87	A01	J	Water abstraction impacts stream ecosystm functioing via wetted-channel contraction	FRESHWATER BIOLOGY	doi:10.1111/fwb.12864	2017	Europe	Spain	in_situ	weir_construction	43.2128	-1.80417	28	BACI	Ecosystem	water chemistry	Water_chemistry	NA	Functioning	phosphorus	SRP	µg/m2/min	1	1	0	0	4	4	4	4	2	2	NA	NA	L/s	35	NA	NA	m/s	44	NA	1	79.6511	77.9474	70.9751	42.5182	8.70128	9.49298
134	88	A01	J	Water abstraction impacts stream ecosystm functioing via wetted-channel contraction	FRESHWATER BIOLOGY	doi:10.1111/fwb.12864	2017	Europe	Spain	in_situ	weir_construction	43.2128	-1.80417	14	BACI	Ecosystem	Multitrophic	Multitrophic	NA	Functioning	metabolism	CR	mgO2/m2/h	1	1	6	6	0	0	6	6	6	6	NA	NA	L/s	35	NA	NA	m/s	44	NA	4b	-16.4251	-50.9662	-35.1449	-26.087	5.91787	17.6329
135	88	A01	J	Water abstraction impacts stream ecosystm functioing via wetted-channel contraction	FRESHWATER BIOLOGY	doi:10.1111/fwb.12864	2017	Europe	Spain	in_situ	weir_construction	43.2128	-1.80417	22	BACI	Ecosystem	Multitrophic	Multitrophic	NA	Functioning	metabolism	CR	mgO2/m2/h	1	1	6	6	0	0	6	6	6	6	NA	NA	L/s	35	NA	NA	m/s	44	NA	4b	-16.4251	-50.9662	-15.2174	-63.7681	5.91787	17.6329
136	88	A01	J	Water abstraction impacts stream ecosystm functioing via wetted-channel contraction	FRESHWATER BIOLOGY	doi:10.1111/fwb.12864	2017	Europe	Spain	in_situ	weir_construction	43.2128	-1.80417	30	BACI	Ecosystem	Multitrophic	Multitrophic	NA	Functioning	metabolism	CR	mgO2/m2/h	1	1	6	6	0	0	6	6	6	6	NA	NA	L/s	35	NA	NA	m/s	44	NA	4b	-16.4251	-50.9662	-19.9275	-11.5942	5.91787	17.6329
137	89	A01	J	Water abstraction impacts stream ecosystm functioing via wetted-channel contraction	FRESHWATER BIOLOGY	doi:10.1111/fwb.12864	2017	Europe	Spain	in_situ	weir_construction	43.2128	-1.80417	14	BACI	Ecosystem	Multitrophic	Multitrophic	NA	Functioning	metabolism	GPP	mgO2/m2/h	1	1	6	6	0	0	6	6	6	6	NA	NA	L/s	35	NA	NA	m/s	44	NA	4a	38.7019	86.6587	44.351	36.0577	9.85577	24.1587
138	89	A01	J	Water abstraction impacts stream ecosystm functioing via wetted-channel contraction	FRESHWATER BIOLOGY	doi:10.1111/fwb.12864	2017	Europe	Spain	in_situ	weir_construction	43.2128	-1.80417	22	BACI	Ecosystem	Multitrophic	Multitrophic	NA	Functioning	metabolism	GPP	mgO2/m2/h	1	1	6	6	0	0	6	6	6	6	NA	NA	L/s	35	NA	NA	m/s	44	NA	4a	38.7019	86.6587	56.9712	150	9.85577	24.1587
139	89	A01	J	Water abstraction impacts stream ecosystm functioing via wetted-channel contraction	FRESHWATER BIOLOGY	doi:10.1111/fwb.12864	2017	Europe	Spain	in_situ	weir_construction	43.2128	-1.80417	30	BACI	Ecosystem	Multitrophic	Multitrophic	NA	Functioning	metabolism	GPP	mgO2/m2/h	1	1	6	6	0	0	6	6	6	6	NA	NA	L/s	35	NA	NA	m/s	44	NA	4a	38.7019	86.6587	41.1058	65.625	9.85577	24.1587
140	90	A01	J	Water abstraction impacts stream ecosystm functioing via wetted-channel contraction	FRESHWATER BIOLOGY	doi:10.1111/fwb.12864	2017	Europe	Spain	in_situ	weir_construction	43.2128	-1.80417	7	BACI	Ecosystem	detritus	Detritus	alnus glutinosa	Functioning	OM decomposition	AFDM (leaf mass loss)	per day	1	1	15	15	0	0	15	15	15	15	NA	NA	L/s	35	NA	NA	m/s	44	NA	1	0.0282298	0.0346273	0.0192857	0.0268634	0.00161491	0.0063354
141	90	A01	J	Water abstraction impacts stream ecosystm functioing via wetted-channel contraction	FRESHWATER BIOLOGY	doi:10.1111/fwb.12864	2017	Europe	Spain	in_situ	weir_construction	43.2128	-1.80417	47	BACI	Ecosystem	detritus	Detritus	alnus glutinosa	Functioning	OM decomposition	AFDM (leaf mass loss)	per day	1	1	15	15	0	0	15	15	15	15	NA	NA	L/s	35	NA	NA	m/s	44	NA	1	0.0282298	0.0346273	0.0181056	0.0175466	0.00161491	0.0063354
142	91	A01	J	Water abstraction impacts stream ecosystm functioing via wetted-channel contraction	FRESHWATER BIOLOGY	doi:10.1111/fwb.12864	2017	Europe	Spain	in_situ	weir_construction	43.2128	-1.80417	7	BACI	Ecosystem	detritus	Detritus	alnus glutinosa	Functioning	OM decomposition	AFDM (leaf mass loss)	per day	1	1	15	15	0	0	15	15	15	15	NA	NA	L/s	35	NA	NA	m/s	44	NA	1	0.0115941	0.016042	0.0134914	0.01514	0.00158631	0.00139969
143	91	A01	J	Water abstraction impacts stream ecosystm functioing via wetted-channel contraction	FRESHWATER BIOLOGY	doi:10.1111/fwb.12864	2017	Europe	Spain	in_situ	weir_construction	43.2128	-1.80417	47	BACI	Ecosystem	detritus	Detritus	alnus glutinosa	Functioning	OM decomposition	AFDM (leaf mass loss)	per day	1	1	15	15	0	0	15	15	15	15	NA	NA	L/s	35	NA	NA	m/s	44	NA	1	0.0115941	0.016042	0.0140513	0.0166952	0.00158631	0.00139969
144	92	A01	J	Water abstraction impacts stream ecosystm functioing via wetted-channel contraction	FRESHWATER BIOLOGY	doi:10.1111/fwb.12864	2017	Europe	Spain	in_situ	weir_construction	43.2128	-1.80417	7	BACI	Ecosystem	detritus	Detritus	alnus glutinosa	Functioning	OM decomposition	AFDM (leaf mass loss)	per day	1	1	15	15	0	0	15	15	15	15	NA	NA	L/s	35	NA	NA	m/s	44	NA	1	0.0116355	0.0160592	0.0135358	0.0128505	0.00152648	0.00137072
145	92	A01	J	Water abstraction impacts stream ecosystm functioing via wetted-channel contraction	FRESHWATER BIOLOGY	doi:10.1111/fwb.12864	2017	Europe	Spain	in_situ	weir_construction	43.2128	-1.80417	47	BACI	Ecosystem	detritus	Detritus	alnus glutinosa	Functioning	OM decomposition	AFDM (leaf mass loss)	per day	1	1	15	15	0	0	15	15	15	15	NA	NA	L/s	35	NA	NA	m/s	44	NA	1	0.0116355	0.0160592	0.0140966	0.0126324	0.00152648	0.00137072
146	93	A01	J	Water abstraction impacts stream ecosystm functioing via wetted-channel contraction	FRESHWATER BIOLOGY	doi:10.1111/fwb.12864	2017	Europe	Spain	in_situ	weir_construction	43.2128	-1.80417	7	BACI	Ecosystem	detritus	Detritus	alnus glutinosa	Functioning	OM decomposition	AFDM (leaf mass loss)	per day	1	1	15	15	0	0	15	15	15	15	NA	NA	L/s	35	NA	NA	m/s	44	NA	1	0.0346112	0.0281415	0.0268351	0.0164463	0.00634526	0.00161742
147	93	A01	J	Water abstraction impacts stream ecosystm functioing via wetted-channel contraction	FRESHWATER BIOLOGY	doi:10.1111/fwb.12864	2017	Europe	Spain	in_situ	weir_construction	43.2128	-1.80417	47	BACI	Ecosystem	detritus	Detritus	alnus glutinosa	Functioning	OM decomposition	AFDM (leaf mass loss)	per day	1	1	15	15	0	0	15	15	15	15	NA	NA	L/s	35	NA	NA	m/s	44	NA	1	0.0346112	0.0281415	0.0173173	0.0152022	0.00634526	0.00161742
148	94	A01	J	Water abstraction impacts stream ecosystm functioing via wetted-channel contraction	FRESHWATER BIOLOGY	doi:10.1111/fwb.12864	2017	Europe	Spain	in_situ	weir_construction	43.2128	-1.80417	1	BACI	Ecosystem	biofilm	Primary_producers	algae	Quantity	biomass	biomass	g/m2	1	1	6	6	0	0	6	6	6	6	NA	NA	L/s	35	NA	NA	m/s	44	NA	2a	11.7229	12.1011	12.0597	11.3035	1.1166	1.61878
149	94	A01	J	Water abstraction impacts stream ecosystm functioing via wetted-channel contraction	FRESHWATER BIOLOGY	doi:10.1111/fwb.12864	2017	Europe	Spain	in_situ	weir_construction	43.2128	-1.80417	14	BACI	Ecosystem	biofilm	Primary_producers	algae	Quantity	biomass	biomass	g/m2	1	1	6	6	0	0	6	6	6	6	NA	NA	L/s	35	NA	NA	m/s	44	NA	2a	11.7229	12.1011	8.18408	1.75622	1.1166	1.61878
150	94	A01	J	Water abstraction impacts stream ecosystm functioing via wetted-channel contraction	FRESHWATER BIOLOGY	doi:10.1111/fwb.12864	2017	Europe	Spain	in_situ	weir_construction	43.2128	-1.80417	22	BACI	Ecosystem	biofilm	Primary_producers	algae	Quantity	biomass	biomass	g/m2	1	1	6	6	0	0	6	6	6	6	NA	NA	L/s	35	NA	NA	m/s	44	NA	2a	11.7229	12.1011	9.69652	4.59204	1.1166	1.61878
151	94	A01	J	Water abstraction impacts stream ecosystm functioing via wetted-channel contraction	FRESHWATER BIOLOGY	doi:10.1111/fwb.12864	2017	Europe	Spain	in_situ	weir_construction	43.2128	-1.80417	30	BACI	Ecosystem	biofilm	Primary_producers	algae	Quantity	biomass	biomass	g/m2	1	1	6	6	0	0	6	6	6	6	NA	NA	L/s	35	NA	NA	m/s	44	NA	2a	11.7229	12.1011	10.5945	7.3806	1.1166	1.61878
152	95	A01	J	Water abstraction impacts stream ecosystm functioing via wetted-channel contraction	FRESHWATER BIOLOGY	doi:10.1111/fwb.12864	2017	Europe	Spain	in_situ	weir_construction	43.2128	-1.80417	1	BACI	Ecosystem	biofilm	Primary_producers	algae	Quantity	biomass	chlorophyll_a	mg/m2	1	1	6	6	0	0	6	6	6	6	NA	NA	L/s	35	NA	NA	m/s	44	NA	2b	75.7669	71.6014	82.7297	78.2297	6.78041	7.26689
153	95	A01	J	Water abstraction impacts stream ecosystm functioing via wetted-channel contraction	FRESHWATER BIOLOGY	doi:10.1111/fwb.12864	2017	Europe	Spain	in_situ	weir_construction	43.2128	-1.80417	14	BACI	Ecosystem	biofilm	Primary_producers	algae	Quantity	biomass	chlorophyll_a	mg/m2	1	1	6	6	0	0	6	6	6	6	NA	NA	L/s	35	NA	NA	m/s	44	NA	2b	75.7669	71.6014	56.5811	39.9189	6.78041	7.26689
154	95	A01	J	Water abstraction impacts stream ecosystm functioing via wetted-channel contraction	FRESHWATER BIOLOGY	doi:10.1111/fwb.12864	2017	Europe	Spain	in_situ	weir_construction	43.2128	-1.80417	22	BACI	Ecosystem	biofilm	Primary_producers	algae	Quantity	biomass	chlorophyll_a	mg/m2	1	1	6	6	0	0	6	6	6	6	NA	NA	L/s	35	NA	NA	m/s	44	NA	2b	75.7669	71.6014	62.5405	40.1622	6.78041	7.26689
155	95	A01	J	Water abstraction impacts stream ecosystm functioing via wetted-channel contraction	FRESHWATER BIOLOGY	doi:10.1111/fwb.12864	2017	Europe	Spain	in_situ	weir_construction	43.2128	-1.80417	30	BACI	Ecosystem	biofilm	Primary_producers	algae	Quantity	biomass	chlorophyll_a	mg/m2	1	1	6	6	0	0	6	6	6	6	NA	NA	L/s	35	NA	NA	m/s	44	NA	2b	75.7669	71.6014	52.3243	60.9595	6.78041	7.26689
156	96	67	J	Experimental drought changes ecosystem structure and function in a macrophyte-rich stream	AQUATIC SCIENCES	10.1007/s00027-017-0536-1	2017	Europe	Denmark	in_situ	bypass_channel	56.3237	10.1793	63	BACI	Ecosystem	water chemistry	Water_chemistry	NA	Structure	nitrogen	N-NO3	mg/L	1	1	0	0	3	3	3	3	5	5	21.2	3.5	L/s	83.4906	NA	NA	NA	NA	1h	NA	7.67033	5.36267	5.1198	4.6814	0.298902	0.591904
157	97	67	J	Experimental drought changes ecosystem structure and function in a macrophyte-rich stream	AQUATIC SCIENCES	10.1007/s00027-017-0536-1	2017	Europe	Denmark	in_situ	bypass_channel	56.3237	10.1793	63	BACI	Ecosystem	water chemistry	Water_chemistry	NA	Structure	nitrogen	N-NH4	mg/L	1	1	0	0	3	3	3	3	5	5	21.2	3.5	L/s	83.4906	NA	NA	NA	NA	1g	NA	23.782	28.2693	19.1152	23.7692	3.16649	8.24146
158	98	67	J	Experimental drought changes ecosystem structure and function in a macrophyte-rich stream	AQUATIC SCIENCES	10.1007/s00027-017-0536-1	2017	Europe	Denmark	in_situ	bypass_channel	56.3237	10.1793	63	BACI	Ecosystem	water chemistry	Water_chemistry	NA	Structure	phosphorus	SRP	mg/L	1	1	0	0	3	3	3	3	5	5	21.2	3.5	L/s	83.4906	NA	NA	NA	NA	1i	NA	17.4543	15.6867	14.2858	11.8132	1.68294	1.46297
159	99	67	J	Experimental drought changes ecosystem structure and function in a macrophyte-rich stream	AQUATIC SCIENCES	10.1007/s00027-017-0536-1	2017	Europe	Denmark	in_situ	bypass_channel	56.3237	10.1793	63	BACI	Ecosystem	algae	Primary_producers	algae	Quantity	biomass	macrophyte cover	percent	1	1	0	0	3	3	3	3	5	5	21.2	3.5	L/s	83.4906	NA	NA	NA	NA	2d	NA	6.41333	9.367	30.6582	22.3734	2.53591	1.77768
160	100	67	J	Experimental drought changes ecosystem structure and function in a macrophyte-rich stream	AQUATIC SCIENCES	10.1007/s00027-017-0536-1	2017	Europe	Denmark	in_situ	bypass_channel	56.3237	10.1793	7	BACI	Ecosystem	algae	Primary_producers	algae	Quantity	biomass	chlorophyll_a	µg/m2	1	1	5	5	0	0	5	5	5	5	21.2	3.5	L/s	83.4906	NA	NA	NA	NA	2f	NA	14.0367	6	7.72	4.463	5.39033	1.98767
161	100	67	J	Experimental drought changes ecosystem structure and function in a macrophyte-rich stream	AQUATIC SCIENCES	10.1007/s00027-017-0536-1	2017	Europe	Denmark	in_situ	bypass_channel	56.3237	10.1793	21	BACI	Ecosystem	algae	Primary_producers	algae	Quantity	biomass	chlorophyll_a	µg/m2	1	1	5	5	0	0	5	5	5	5	21.2	3.5	L/s	83.4906	NA	NA	NA	NA	2f	NA	14.0367	6	10.061	4.756	5.39033	1.98767
162	100	67	J	Experimental drought changes ecosystem structure and function in a macrophyte-rich stream	AQUATIC SCIENCES	10.1007/s00027-017-0536-1	2017	Europe	Denmark	in_situ	bypass_channel	56.3237	10.1793	35	BACI	Ecosystem	algae	Primary_producers	algae	Quantity	biomass	chlorophyll_a	µg/m2	1	1	5	5	0	0	5	5	5	5	21.2	3.5	L/s	83.4906	NA	NA	NA	NA	2f	NA	14.0367	6	4.793	7.427	5.39033	1.98767
163	100	67	J	Experimental drought changes ecosystem structure and function in a macrophyte-rich stream	AQUATIC SCIENCES	10.1007/s00027-017-0536-1	2017	Europe	Denmark	in_situ	bypass_channel	56.3237	10.1793	42	BACI	Ecosystem	algae	Primary_producers	algae	Quantity	biomass	chlorophyll_a	µg/m2	1	1	5	5	0	0	5	5	5	5	21.2	3.5	L/s	83.4906	NA	NA	NA	NA	2f	NA	14.0367	6	8.598	7.024	5.39033	1.98767
164	100	67	J	Experimental drought changes ecosystem structure and function in a macrophyte-rich stream	AQUATIC SCIENCES	10.1007/s00027-017-0536-1	2017	Europe	Denmark	in_situ	bypass_channel	56.3237	10.1793	63	BACI	Ecosystem	algae	Primary_producers	algae	Quantity	biomass	chlorophyll_a	µg/m2	1	1	5	5	0	0	5	5	5	5	21.2	3.5	L/s	83.4906	NA	NA	NA	NA	2f	NA	14.0367	6	5.012	4.061	5.39033	1.98767
165	101	67	J	Experimental drought changes ecosystem structure and function in a macrophyte-rich stream	AQUATIC SCIENCES	10.1007/s00027-017-0536-1	2017	Europe	Denmark	in_situ	bypass_channel	56.3237	10.1793	7	BACI	Ecosystem	algae	Primary_producers	algae	Quantity	biomass	chlorophyll_a	µg/m2	1	1	5	5	0	0	5	5	5	5	21.2	3.5	L/s	83.4906	NA	NA	NA	NA	2e	NA	24.405	9.42467	27.679	8.631	7.80133	3.97967
166	101	67	J	Experimental drought changes ecosystem structure and function in a macrophyte-rich stream	AQUATIC SCIENCES	10.1007/s00027-017-0536-1	2017	Europe	Denmark	in_situ	bypass_channel	56.3237	10.1793	21	BACI	Ecosystem	algae	Primary_producers	algae	Quantity	biomass	chlorophyll_a	µg/m2	1	1	5	5	0	0	5	5	5	5	21.2	3.5	L/s	83.4906	NA	NA	NA	NA	2e	NA	24.405	9.42467	52.679	16.071	7.80133	3.97967
167	101	67	J	Experimental drought changes ecosystem structure and function in a macrophyte-rich stream	AQUATIC SCIENCES	10.1007/s00027-017-0536-1	2017	Europe	Denmark	in_situ	bypass_channel	56.3237	10.1793	35	BACI	Ecosystem	algae	Primary_producers	algae	Quantity	biomass	chlorophyll_a	µg/m2	1	1	5	5	0	0	5	5	5	5	21.2	3.5	L/s	83.4906	NA	NA	NA	NA	2e	NA	24.405	9.42467	69.94	13.095	7.80133	3.97967
168	101	67	J	Experimental drought changes ecosystem structure and function in a macrophyte-rich stream	AQUATIC SCIENCES	10.1007/s00027-017-0536-1	2017	Europe	Denmark	in_situ	bypass_channel	56.3237	10.1793	42	BACI	Ecosystem	algae	Primary_producers	algae	Quantity	biomass	chlorophyll_a	µg/m2	1	1	5	5	0	0	5	5	5	5	21.2	3.5	L/s	83.4906	NA	NA	NA	NA	2e	NA	24.405	9.42467	19.048	7.44	7.80133	3.97967
169	101	67	J	Experimental drought changes ecosystem structure and function in a macrophyte-rich stream	AQUATIC SCIENCES	10.1007/s00027-017-0536-1	2017	Europe	Denmark	in_situ	bypass_channel	56.3237	10.1793	63	BACI	Ecosystem	algae	Primary_producers	algae	Quantity	biomass	chlorophyll_a	µg/m2	1	1	5	5	0	0	5	5	5	5	21.2	3.5	L/s	83.4906	NA	NA	NA	NA	2e	NA	24.405	9.42467	29.167	4.167	7.80133	3.97967
170	102	67	J	Experimental drought changes ecosystem structure and function in a macrophyte-rich stream	AQUATIC SCIENCES	10.1007/s00027-017-0536-1	2017	Europe	Denmark	in_situ	bypass_channel	56.3237	10.1793	7	BACI	Ecosystem	water chemistry	Water_chemistry	NA	Structure	FBOM	FBOM	g/m2	1	1	5	5	0	0	5	5	5	5	21.2	3.5	L/s	83.4906	NA	NA	NA	NA	2a	NA	47.1111	37.7778	28	15.3333	64.2222	59.1111
171	102	67	J	Experimental drought changes ecosystem structure and function in a macrophyte-rich stream	AQUATIC SCIENCES	10.1007/s00027-017-0536-1	2017	Europe	Denmark	in_situ	bypass_channel	56.3237	10.1793	21	BACI	Ecosystem	water chemistry	Water_chemistry	NA	Structure	FBOM	FBOM	g/m2	1	1	5	5	0	0	5	5	5	5	21.2	3.5	L/s	83.4906	NA	NA	NA	NA	2a	NA	47.1111	37.7778	45.3333	36	64.2222	59.1111
172	102	67	J	Experimental drought changes ecosystem structure and function in a macrophyte-rich stream	AQUATIC SCIENCES	10.1007/s00027-017-0536-1	2017	Europe	Denmark	in_situ	bypass_channel	56.3237	10.1793	35	BACI	Ecosystem	water chemistry	Water_chemistry	NA	Structure	FBOM	FBOM	g/m2	1	1	5	5	0	0	5	5	5	5	21.2	3.5	L/s	83.4906	NA	NA	NA	NA	2a	NA	47.1111	37.7778	25.3333	14	64.2222	59.1111
173	102	67	J	Experimental drought changes ecosystem structure and function in a macrophyte-rich stream	AQUATIC SCIENCES	10.1007/s00027-017-0536-1	2017	Europe	Denmark	in_situ	bypass_channel	56.3237	10.1793	42	BACI	Ecosystem	water chemistry	Water_chemistry	NA	Structure	FBOM	FBOM	g/m2	1	1	5	5	0	0	5	5	5	5	21.2	3.5	L/s	83.4906	NA	NA	NA	NA	2a	NA	47.1111	37.7778	22	14	64.2222	59.1111
174	102	67	J	Experimental drought changes ecosystem structure and function in a macrophyte-rich stream	AQUATIC SCIENCES	10.1007/s00027-017-0536-1	2017	Europe	Denmark	in_situ	bypass_channel	56.3237	10.1793	63	BACI	Ecosystem	water chemistry	Water_chemistry	NA	Structure	FBOM	FBOM	g/m2	1	1	5	5	0	0	5	5	5	5	21.2	3.5	L/s	83.4906	NA	NA	NA	NA	2a	NA	47.1111	37.7778	23.3333	14.6667	64.2222	59.1111
175	103	67	J	Experimental drought changes ecosystem structure and function in a macrophyte-rich stream	AQUATIC SCIENCES	10.1007/s00027-017-0536-1	2017	Europe	Denmark	in_situ	bypass_channel	56.3237	10.1793	7	BACI	Ecosystem	water chemistry	Water_chemistry	NA	Structure	FBOM	FBOM	g/m2	1	1	5	5	0	0	5	5	5	5	21.2	3.5	L/s	83.4906	NA	NA	NA	NA	2b	NA	140.271	80.9955	137.104	39.3665	183.71	89.5928
176	103	67	J	Experimental drought changes ecosystem structure and function in a macrophyte-rich stream	AQUATIC SCIENCES	10.1007/s00027-017-0536-1	2017	Europe	Denmark	in_situ	bypass_channel	56.3237	10.1793	21	BACI	Ecosystem	water chemistry	Water_chemistry	NA	Structure	FBOM	FBOM	g/m2	1	1	5	5	0	0	5	5	5	5	21.2	3.5	L/s	83.4906	NA	NA	NA	NA	2b	NA	140.271	80.9955	168.326	58.371	183.71	89.5928
177	103	67	J	Experimental drought changes ecosystem structure and function in a macrophyte-rich stream	AQUATIC SCIENCES	10.1007/s00027-017-0536-1	2017	Europe	Denmark	in_situ	bypass_channel	56.3237	10.1793	35	BACI	Ecosystem	water chemistry	Water_chemistry	NA	Structure	FBOM	FBOM	g/m2	1	1	5	5	0	0	5	5	5	5	21.2	3.5	L/s	83.4906	NA	NA	NA	NA	2b	NA	140.271	80.9955	139.819	36.6516	183.71	89.5928
178	103	67	J	Experimental drought changes ecosystem structure and function in a macrophyte-rich stream	AQUATIC SCIENCES	10.1007/s00027-017-0536-1	2017	Europe	Denmark	in_situ	bypass_channel	56.3237	10.1793	42	BACI	Ecosystem	water chemistry	Water_chemistry	NA	Structure	FBOM	FBOM	g/m2	1	1	5	5	0	0	5	5	5	5	21.2	3.5	L/s	83.4906	NA	NA	NA	NA	2b	NA	140.271	80.9955	95.0226	33.9367	183.71	89.5928
179	103	67	J	Experimental drought changes ecosystem structure and function in a macrophyte-rich stream	AQUATIC SCIENCES	10.1007/s00027-017-0536-1	2017	Europe	Denmark	in_situ	bypass_channel	56.3237	10.1793	63	BACI	Ecosystem	water chemistry	Water_chemistry	NA	Structure	FBOM	FBOM	g/m2	1	1	5	5	0	0	5	5	5	5	21.2	3.5	L/s	83.4906	NA	NA	NA	NA	2b	NA	140.271	80.9955	74.6606	23.0769	183.71	89.5928
180	104	1016	J	The influence of flow reduction on macroinvertebrate drift density and distance in three New Zealand streams	JOURNAL OF THE NORTH AMERICAN BENTHOLOGICAL SOCIETY	10.1899/07-146.1	2009	Oceania	New Zealand	in_situ	weir_construction	-41.0667	175.517	3	BACI	Population	invertebrate	Primary_consumers	Austrosimulium sp	Quantity	abundance	density	ind/m3	1	1	0	0	0	3	3	3	3	3	710955	35099	m3	95.0631	NA	NA	NA	NA	1G	NA	0	0.0353982	0	4.15929	0	0.0353982
181	104	1016	J	The influence of flow reduction on macroinvertebrate drift density and distance in three New Zealand streams	JOURNAL OF THE NORTH AMERICAN BENTHOLOGICAL SOCIETY	10.1899/07-146.1	2009	Oceania	New Zealand	in_situ	weir_construction	-41.0667	175.517	56	BACI	Population	invertebrate	Primary_consumers	Austrosimulium sp	Quantity	abundance	density	ind/m3	1	1	0	0	0	3	3	3	3	3	710955	35099	m3	95.0631	NA	NA	NA	NA	1G	NA	0	0.0353982	0	0.0176991	0	0.0353982
182	105	1016	J	The influence of flow reduction on macroinvertebrate drift density and distance in three New Zealand streams	JOURNAL OF THE NORTH AMERICAN BENTHOLOGICAL SOCIETY	10.1899/07-146.1	2009	Oceania	New Zealand	in_situ	weir_construction	-41.0667	175.517	3	BACI	Population	invertebrate	Primary_consumers	Oxyethira albiceps	Quantity	abundance	density	ind/m3	1	1	0	0	0	3	3	3	3	3	710955	35099	m3	95.0631	NA	NA	NA	NA	1J	NA	0	0	0	1.00532	0	0
183	105	1016	J	The influence of flow reduction on macroinvertebrate drift density and distance in three New Zealand streams	JOURNAL OF THE NORTH AMERICAN BENTHOLOGICAL SOCIETY	10.1899/07-146.1	2009	Oceania	New Zealand	in_situ	weir_construction	-41.0667	175.517	56	BACI	Population	invertebrate	Primary_consumers	Oxyethira albiceps	Quantity	abundance	density	ind/m3	1	1	0	0	0	3	3	3	3	3	710955	35099	m3	95.0631	NA	NA	NA	NA	1J	NA	0	0	0.0471631	0.210993	0	0
184	106	1016	J	The influence of flow reduction on macroinvertebrate drift density and distance in three New Zealand streams	JOURNAL OF THE NORTH AMERICAN BENTHOLOGICAL SOCIETY	10.1899/07-146.1	2009	Oceania	New Zealand	in_situ	weir_construction	-41.0667	175.517	3	BACI	Community	invertebrate	Primary_consumers	NA	Quantity	abundance	density	ind/m3	1	1	0	0	0	3	3	3	3	3	710955	35099	m3	95.0631	NA	NA	NA	NA	1A	NA	0.176678	0.883392	0	72.4382	0.353357	0.176678
185	106	1016	J	The influence of flow reduction on macroinvertebrate drift density and distance in three New Zealand streams	JOURNAL OF THE NORTH AMERICAN BENTHOLOGICAL SOCIETY	10.1899/07-146.1	2009	Oceania	New Zealand	in_situ	weir_construction	-41.0667	175.517	56	BACI	Community	invertebrate	Primary_consumers	NA	Quantity	abundance	density	ind/m3	1	1	0	0	0	3	3	3	3	3	710955	35099	m3	95.0631	NA	NA	NA	NA	1A	NA	0.176678	0.883392	0.176678	12.1908	0.353357	0.176678
186	107	1016	J	The influence of flow reduction on macroinvertebrate drift density and distance in three New Zealand streams	JOURNAL OF THE NORTH AMERICAN BENTHOLOGICAL SOCIETY	10.1899/07-146.1	2009	Oceania	New Zealand	in_situ	weir_construction	-40.8167	175.567	3	BACI	Community	invertebrate	Primary_consumers	NA	Quantity	abundance	density	ind/m3	1	1	0	0	0	3	3	3	3	3	220824	30205	m3	86.3217	NA	NA	NA	NA	1B	NA	0.118938	0.0828319	0.0743363	0.513982	0.0361062	0.0106195
187	107	1016	J	The influence of flow reduction on macroinvertebrate drift density and distance in three New Zealand streams	JOURNAL OF THE NORTH AMERICAN BENTHOLOGICAL SOCIETY	10.1899/07-146.1	2009	Oceania	New Zealand	in_situ	weir_construction	-40.8167	175.567	56	BACI	Community	invertebrate	Primary_consumers	NA	Quantity	abundance	density	ind/m3	1	1	0	0	0	3	3	3	3	3	220824	30205	m3	86.3217	NA	NA	NA	NA	1B	NA	0.118938	0.0828319	0.0254867	0.189027	0.0361062	0.0106195
188	108	1016	J	The influence of flow reduction on macroinvertebrate drift density and distance in three New Zealand streams	JOURNAL OF THE NORTH AMERICAN BENTHOLOGICAL SOCIETY	10.1899/07-146.1	2009	Oceania	New Zealand	in_situ	weir_construction	-40.8	175.533	3	BACI	Community	invertebrate	Primary_consumers	NA	Quantity	abundance	density	ind/m3	1	1	0	0	0	3	3	3	3	3	100103	8436	m3	91.5727	NA	NA	NA	NA	1C	NA	0.333922	1.13163	0.562721	2.23852	0.333922	1.36661
189	108	1016	J	The influence of flow reduction on macroinvertebrate drift density and distance in three New Zealand streams	JOURNAL OF THE NORTH AMERICAN BENTHOLOGICAL SOCIETY	10.1899/07-146.1	2009	Oceania	New Zealand	in_situ	weir_construction	-40.8	175.533	56	BACI	Community	invertebrate	Primary_consumers	NA	Quantity	abundance	density	ind/m3	1	1	0	0	0	3	3	3	3	3	100103	8436	m3	91.5727	NA	NA	NA	NA	1C	NA	0.333922	1.13163	0.272085	0.797703	0.333922	1.36661
190	109	1016	J	The influence of flow reduction on macroinvertebrate drift density and distance in three New Zealand streams	JOURNAL OF THE NORTH AMERICAN BENTHOLOGICAL SOCIETY	10.1899/07-146.1	2009	Oceania	New Zealand	in_situ	weir_construction	-41.0667	175.517	3	BACI	Population	invertebrate	Primary_consumers	Orthocladiinae	Quantity	abundance	density	ind/m3	1	1	0	0	0	3	3	3	3	3	710955	35099	m3	95.0631	NA	NA	NA	NA	AM	NA	0.0212014	0.0388693	0	1.12014	0.0176678	0.0282686
191	109	1016	J	The influence of flow reduction on macroinvertebrate drift density and distance in three New Zealand streams	JOURNAL OF THE NORTH AMERICAN BENTHOLOGICAL SOCIETY	10.1899/07-146.1	2009	Oceania	New Zealand	in_situ	weir_construction	-41.0667	175.517	56	BACI	Population	invertebrate	Primary_consumers	Orthocladiinae	Quantity	abundance	density	ind/m3	1	1	0	0	0	3	3	3	3	3	710955	35099	m3	95.0631	NA	NA	NA	NA	1M	NA	0.0212014	0.0388693	0	0.0777385	0.0176678	0.0282686
192	110	1016	J	The influence of flow reduction on macroinvertebrate drift density and distance in three New Zealand streams	JOURNAL OF THE NORTH AMERICAN BENTHOLOGICAL SOCIETY	10.1899/07-146.1	2009	Oceania	New Zealand	in_situ	weir_construction	-40.8167	175.567	3	BACI	Population	invertebrate	Primary_consumers	Orthocladiinae	Quantity	abundance	density	ind/m3	1	1	0	0	0	3	3	3	3	3	220824	30205	m3	86.3217	NA	NA	NA	NA	1N	NA	0.0286219	0.0275618	0.0286219	0.241696	0.00530035	0.00424028
193	110	1016	J	The influence of flow reduction on macroinvertebrate drift density and distance in three New Zealand streams	JOURNAL OF THE NORTH AMERICAN BENTHOLOGICAL SOCIETY	10.1899/07-146.1	2009	Oceania	New Zealand	in_situ	weir_construction	-40.8167	175.567	56	BACI	Population	invertebrate	Primary_consumers	Orthocladiinae	Quantity	abundance	density	ind/m3	1	1	0	0	0	3	3	3	3	3	220824	30205	m3	86.3217	NA	NA	NA	NA	1N	NA	0.0286219	0.0275618	0.00636042	0.029682	0.00530035	0.00424028
194	111	1016	J	The influence of flow reduction on macroinvertebrate drift density and distance in three New Zealand streams	JOURNAL OF THE NORTH AMERICAN BENTHOLOGICAL SOCIETY	10.1899/07-146.1	2009	Oceania	New Zealand	in_situ	weir_construction	-40.8	175.533	3	BACI	Population	invertebrate	Primary_consumers	Orthocladiinae	Quantity	abundance	density	ind/m3	1	1	0	0	0	3	3	3	3	3	100103	8436	m3	91.5727	NA	NA	NA	NA	1O	NA	0.0589539	0.0953014	0.136968	0.0620567	0.0567376	0.0953014
195	111	1016	J	The influence of flow reduction on macroinvertebrate drift density and distance in three New Zealand streams	JOURNAL OF THE NORTH AMERICAN BENTHOLOGICAL SOCIETY	10.1899/07-146.1	2009	Oceania	New Zealand	in_situ	weir_construction	-40.8	175.533	56	BACI	Population	invertebrate	Primary_consumers	Orthocladiinae	Quantity	abundance	density	ind/m3	1	1	0	0	0	3	3	3	3	3	100103	8436	m3	91.5727	NA	NA	NA	NA	1O	NA	0.0589539	0.0953014	0.0474291	0.108156	0.0567376	0.0953014
196	112	1016	J	The influence of flow reduction on macroinvertebrate drift density and distance in three New Zealand streams	JOURNAL OF THE NORTH AMERICAN BENTHOLOGICAL SOCIETY	10.1899/07-146.1	2009	Oceania	New Zealand	in_situ	weir_construction	-40.8167	175.567	3	BACI	Population	invertebrate	Primary_consumers	Potamopyrgus antipodarum	Quantity	abundance	density	ind/m3	1	1	0	0	0	3	3	3	3	3	220824	30205	m3	86.3217	NA	NA	NA	NA	1E	NA	0.000851064	0	0.0087234	0.0759574	0.00106383	0
197	112	1016	J	The influence of flow reduction on macroinvertebrate drift density and distance in three New Zealand streams	JOURNAL OF THE NORTH AMERICAN BENTHOLOGICAL SOCIETY	10.1899/07-146.1	2009	Oceania	New Zealand	in_situ	weir_construction	-40.8167	175.567	56	BACI	Population	invertebrate	Primary_consumers	Potamopyrgus antipodarum	Quantity	abundance	density	ind/m3	1	1	0	0	0	3	3	3	3	3	220824	30205	m3	86.3217	NA	NA	NA	NA	1E	NA	0.000851064	0	0.0012766	0.0489362	0.00106383	0
198	113	1016	J	The influence of flow reduction on macroinvertebrate drift density and distance in three New Zealand streams	JOURNAL OF THE NORTH AMERICAN BENTHOLOGICAL SOCIETY	10.1899/07-146.1	2009	Oceania	New Zealand	in_situ	weir_construction	-40.8167	175.567	3	BACI	Population	invertebrate	Primary_consumers	Oligochaeta	Quantity	abundance	density	ind/m3	1	1	0	0	0	3	3	3	3	3	220824	30205	m3	86.3217	NA	NA	NA	NA	1H	NA	0.00495575	0.00654867	0.0040708	0.0348673	0.00212389	0.0040708
199	113	1016	J	The influence of flow reduction on macroinvertebrate drift density and distance in three New Zealand streams	JOURNAL OF THE NORTH AMERICAN BENTHOLOGICAL SOCIETY	10.1899/07-146.1	2009	Oceania	New Zealand	in_situ	weir_construction	-40.8167	175.567	56	BACI	Population	invertebrate	Primary_consumers	Oligochaeta	Quantity	abundance	density	ind/m3	1	1	0	0	0	3	3	3	3	3	220824	30205	m3	86.3217	NA	NA	NA	NA	1H	NA	0.00495575	0.00654867	0.00300885	0.00938053	0.00212389	0.0040708
200	114	1016	J	The influence of flow reduction on macroinvertebrate drift density and distance in three New Zealand streams	JOURNAL OF THE NORTH AMERICAN BENTHOLOGICAL SOCIETY	10.1899/07-146.1	2009	Oceania	New Zealand	in_situ	weir_construction	-40.8167	175.567	3	BACI	Population	invertebrate	Primary_consumers	Chironominae	Quantity	abundance	density	ind/m3	1	1	0	0	0	3	3	3	3	3	220824	30205	m3	86.3217	NA	NA	NA	NA	1K	NA	0.0019823	0.00247788	0.0059469	0.0564956	0.00247788	0.00272566
201	114	1016	J	The influence of flow reduction on macroinvertebrate drift density and distance in three New Zealand streams	JOURNAL OF THE NORTH AMERICAN BENTHOLOGICAL SOCIETY	10.1899/07-146.1	2009	Oceania	New Zealand	in_situ	weir_construction	-40.8167	175.567	56	BACI	Population	invertebrate	Primary_consumers	Chironominae	Quantity	abundance	density	ind/m3	1	1	0	0	0	3	3	3	3	3	220824	30205	m3	86.3217	NA	NA	NA	NA	1K	NA	0.0019823	0.00247788	0.00421239	0.0143717	0.00247788	0.00272566
202	115	1016	J	The influence of flow reduction on macroinvertebrate drift density and distance in three New Zealand streams	JOURNAL OF THE NORTH AMERICAN BENTHOLOGICAL SOCIETY	10.1899/07-146.1	2009	Oceania	New Zealand	in_situ	weir_construction	-40.8	175.533	3	BACI	Population	invertebrate	Primary_consumers	Zephlebia dentata	Quantity	abundance	density	ind/m3	1	1	0	0	0	3	3	3	3	3	100103	8436	m3	91.5727	NA	NA	NA	NA	1I	NA	0.0230089	0.137168	0.019469	0.427434	0.0300885	0.159292
203	115	1016	J	The influence of flow reduction on macroinvertebrate drift density and distance in three New Zealand streams	JOURNAL OF THE NORTH AMERICAN BENTHOLOGICAL SOCIETY	10.1899/07-146.1	2009	Oceania	New Zealand	in_situ	weir_construction	-40.8	175.533	56	BACI	Population	invertebrate	Primary_consumers	Zephlebia dentata	Quantity	abundance	density	ind/m3	1	1	0	0	0	3	3	3	3	3	100103	8436	m3	91.5727	NA	NA	NA	NA	1I	NA	0.0230089	0.137168	0.0176991	0.146018	0.0300885	0.159292
204	116	1016	J	The influence of flow reduction on macroinvertebrate drift density and distance in three New Zealand streams	JOURNAL OF THE NORTH AMERICAN BENTHOLOGICAL SOCIETY	10.1899/07-146.1	2009	Oceania	New Zealand	in_situ	weir_construction	-40.8	175.533	3	BACI	Population	invertebrate	Primary_consumers	Deleatidium sp	Quantity	abundance	density	ind/m3	1	1	0	0	0	3	3	3	3	3	100103	8436	m3	91.5727	NA	NA	NA	NA	1F	NA	0.0672566	0.254867	0.0955752	0.656637	0.0513274	0.290265
205	116	1016	J	The influence of flow reduction on macroinvertebrate drift density and distance in three New Zealand streams	JOURNAL OF THE NORTH AMERICAN BENTHOLOGICAL SOCIETY	10.1899/07-146.1	2009	Oceania	New Zealand	in_situ	weir_construction	-40.8	175.533	56	BACI	Population	invertebrate	Primary_consumers	Deleatidium sp	Quantity	abundance	density	ind/m3	1	1	0	0	0	3	3	3	3	3	100103	8436	m3	91.5727	NA	NA	NA	NA	1F	NA	0.0672566	0.254867	0.0619469	0.20885	0.0513274	0.290265
206	117	1016	J	The influence of flow reduction on macroinvertebrate drift density and distance in three New Zealand streams	JOURNAL OF THE NORTH AMERICAN BENTHOLOGICAL SOCIETY	10.1899/07-146.1	2009	Oceania	New Zealand	in_situ	weir_construction	-40.8	175.533	3	BACI	Population	invertebrate	Primary_consumers	Coloburiscus humeralis	Quantity	abundance	density	ind/m3	1	1	0	0	0	3	3	3	3	3	100103	8436	m3	91.5727	NA	NA	NA	NA	1L	NA	0.045583	0.121908	0.0180212	0.324382	0.0625442	0.134629
207	117	1016	J	The influence of flow reduction on macroinvertebrate drift density and distance in three New Zealand streams	JOURNAL OF THE NORTH AMERICAN BENTHOLOGICAL SOCIETY	10.1899/07-146.1	2009	Oceania	New Zealand	in_situ	weir_construction	-40.8	175.533	56	BACI	Population	invertebrate	Primary_consumers	Coloburiscus humeralis	Quantity	abundance	density	ind/m3	1	1	0	0	0	3	3	3	3	3	100103	8436	m3	91.5727	NA	NA	NA	NA	1L	NA	0.045583	0.121908	0.0275618	0.0699647	0.0625442	0.134629
208	118	1016	J	The influence of flow reduction on macroinvertebrate drift density and distance in three New Zealand streams	JOURNAL OF THE NORTH AMERICAN BENTHOLOGICAL SOCIETY	10.1899/07-146.1	2009	Oceania	New Zealand	in_situ	weir_construction	-41.0667	175.517	3	BACI	Population	invertebrate	Primary_consumers	Paracalliope fluviatilis	Quantity	abundance	density	ind/m3	1	1	0	0	0	3	3	3	3	3	710955	35099	m3	95.0631	NA	NA	NA	NA	1D	NA	0.706714	0.353357	0.353357	62.5442	0.176678	0.353357
209	118	1016	J	The influence of flow reduction on macroinvertebrate drift density and distance in three New Zealand streams	JOURNAL OF THE NORTH AMERICAN BENTHOLOGICAL SOCIETY	10.1899/07-146.1	2009	Oceania	New Zealand	in_situ	weir_construction	-41.0667	175.517	56	BACI	Population	invertebrate	Primary_consumers	Paracalliope fluviatilis	Quantity	abundance	density	ind/m3	1	1	0	0	0	3	3	3	3	3	710955	35099	m3	95.0631	NA	NA	NA	NA	1D	NA	0.706714	0.353357	0.706714	11.1307	0.176678	0.353357
210	119	A15	J	Prolonged drought and non-native fish operate additively to alter insect emergence in mountain streams	LIMNOLOGY AND OCEANOGRAPHY		2025	NorthAmerica	USA	outdoor	mesocosm	37.613101	-118.831806	11	BACI	Community	invertebrate	Primary_consumers	shredder	Quantity	abundance	abundance	count	4	4	6	6	0	0	6	6	6	6	46	5.4	L/s	88.2609	NA	NA	NA	NA	NA	NA	1.42857	0.333333	0.428571	2.16667	2.1492	0.816497
211	119	A15	J	Prolonged drought and non-native fish operate additively to alter insect emergence in mountain streams	LIMNOLOGY AND OCEANOGRAPHY		2025	NorthAmerica	USA	outdoor	mesocosm	37.613101	-118.831806	31	BACI	Community	invertebrate	Primary_consumers	shredder	Quantity	abundance	abundance	count	4	4	6	6	0	0	6	6	6	6	46	5.4	L/s	88.2609	NA	NA	NA	NA	NA	NA	1.42857	0.333333	1.83333	1.5	2.1492	0.816497
212	120	A15	J	Prolonged drought and non-native fish operate additively to alter insect emergence in mountain streams	LIMNOLOGY AND OCEANOGRAPHY		2025	NorthAmerica	USA	outdoor	mesocosm	37.613101	-118.831806	11	BACI	Community	invertebrate	Primary_consumers	shredder	Quantity	abundance	abundance	count	4	4	6	6	0	0	6	6	6	6	46	5.4	L/s	88.2609	NA	NA	NA	NA	NA	NA	1.2	2.83333	0	4.33333	1.64317	2.48328
213	120	A15	J	Prolonged drought and non-native fish operate additively to alter insect emergence in mountain streams	LIMNOLOGY AND OCEANOGRAPHY		2025	NorthAmerica	USA	outdoor	mesocosm	37.613101	-118.831806	31	BACI	Community	invertebrate	Primary_consumers	shredder	Quantity	abundance	abundance	count	4	4	6	6	0	0	6	6	6	6	46	5.4	L/s	88.2609	NA	NA	NA	NA	NA	NA	1.2	2.83333	2.66667	1.16667	1.64317	2.48328
214	121	A15	J	Prolonged drought and non-native fish operate additively to alter insect emergence in mountain streams	LIMNOLOGY AND OCEANOGRAPHY		2025	NorthAmerica	USA	outdoor	mesocosm	37.613101	-118.831806	11	BACI	Community	invertebrate	Primary_consumers	scraper-grazer	Quantity	abundance	abundance	count	4	4	6	6	0	0	6	6	6	6	46	5.4	L/s	88.2609	NA	NA	NA	NA	NA	NA	0.142857	0.166667	0.285714	0.833333	0.377964	0.408248
215	121	A15	J	Prolonged drought and non-native fish operate additively to alter insect emergence in mountain streams	LIMNOLOGY AND OCEANOGRAPHY		2025	NorthAmerica	USA	outdoor	mesocosm	37.613101	-118.831806	31	BACI	Community	invertebrate	Primary_consumers	scraper-grazer	Quantity	abundance	abundance	count	4	4	6	6	0	0	6	6	6	6	46	5.4	L/s	88.2609	NA	NA	NA	NA	NA	NA	0.142857	0.166667	0.333333	0.166667	0.377964	0.408248
216	122	A15	J	Prolonged drought and non-native fish operate additively to alter insect emergence in mountain streams	LIMNOLOGY AND OCEANOGRAPHY		2025	NorthAmerica	USA	outdoor	mesocosm	37.613101	-118.831806	11	BACI	Community	invertebrate	Primary_consumers	scraper-grazer	Quantity	abundance	abundance	count	4	4	6	6	0	0	6	6	6	6	46	5.4	L/s	88.2609	NA	NA	NA	NA	NA	NA	0.2	0.166667	0	1.83333	0.447214	0.408248
217	122	A15	J	Prolonged drought and non-native fish operate additively to alter insect emergence in mountain streams	LIMNOLOGY AND OCEANOGRAPHY		2025	NorthAmerica	USA	outdoor	mesocosm	37.613101	-118.831806	31	BACI	Community	invertebrate	Primary_consumers	scraper-grazer	Quantity	abundance	abundance	count	4	4	6	6	0	0	6	6	6	6	46	5.4	L/s	88.2609	NA	NA	NA	NA	NA	NA	0.2	0.166667	0.666667	0.5	0.447214	0.408248
218	123	A15	J	Prolonged drought and non-native fish operate additively to alter insect emergence in mountain streams	LIMNOLOGY AND OCEANOGRAPHY		2025	NorthAmerica	USA	outdoor	mesocosm	37.613101	-118.831806	11	BACI	Community	invertebrate	Primary_consumers	Ephemeroptera	Quantity	abundance	abundance	count	4	4	6	6	0	0	6	6	6	6	46	5.4	L/s	88.2609	NA	NA	NA	NA	NA	NA	0	0.166667	1.28571	1.66667	0	0.408248
219	123	A15	J	Prolonged drought and non-native fish operate additively to alter insect emergence in mountain streams	LIMNOLOGY AND OCEANOGRAPHY		2025	NorthAmerica	USA	outdoor	mesocosm	37.613101	-118.831806	31	BACI	Community	invertebrate	Primary_consumers	Ephemeroptera	Quantity	abundance	abundance	count	4	4	6	6	0	0	6	6	6	6	46	5.4	L/s	88.2609	NA	NA	NA	NA	NA	NA	0	0.166667	2.5	1	0	0.408248
220	124	A15	J	Prolonged drought and non-native fish operate additively to alter insect emergence in mountain streams	LIMNOLOGY AND OCEANOGRAPHY		2025	NorthAmerica	USA	outdoor	mesocosm	37.613101	-118.831806	11	BACI	Community	invertebrate	Primary_consumers	Ephemeroptera	Quantity	abundance	abundance	count	4	4	6	6	0	0	6	6	6	6	46	5.4	L/s	88.2609	NA	NA	NA	NA	NA	NA	0.2	0	0.6	3	0.447214	0
221	124	A15	J	Prolonged drought and non-native fish operate additively to alter insect emergence in mountain streams	LIMNOLOGY AND OCEANOGRAPHY		2025	NorthAmerica	USA	outdoor	mesocosm	37.613101	-118.831806	31	BACI	Community	invertebrate	Primary_consumers	Ephemeroptera	Quantity	abundance	abundance	count	4	4	6	6	0	0	6	6	6	6	46	5.4	L/s	88.2609	NA	NA	NA	NA	NA	NA	0.2	0	2.16667	1.66667	0.447214	0
222	125	A15	J	Prolonged drought and non-native fish operate additively to alter insect emergence in mountain streams	LIMNOLOGY AND OCEANOGRAPHY		2025	NorthAmerica	USA	outdoor	mesocosm	37.613101	-118.831806	11	BACI	Community	invertebrate	Primary_consumers	Collector-filterer	Quantity	abundance	abundance	count	4	4	6	6	0	0	6	6	6	6	46	5.4	L/s	88.2609	NA	NA	NA	NA	NA	NA	0.142857	0	0.285714	0.5	0.377964	0
223	125	A15	J	Prolonged drought and non-native fish operate additively to alter insect emergence in mountain streams	LIMNOLOGY AND OCEANOGRAPHY		2025	NorthAmerica	USA	outdoor	mesocosm	37.613101	-118.831806	31	BACI	Community	invertebrate	Primary_consumers	Collector-filterer	Quantity	abundance	abundance	count	4	4	6	6	0	0	6	6	6	6	46	5.4	L/s	88.2609	NA	NA	NA	NA	NA	NA	0.142857	0	0.666667	0	0.377964	0
224	126	A15	J	Prolonged drought and non-native fish operate additively to alter insect emergence in mountain streams	LIMNOLOGY AND OCEANOGRAPHY		2025	NorthAmerica	USA	outdoor	mesocosm	37.613101	-118.831806	11	BACI	Community	invertebrate	Primary_consumers	Collector-filterer	Quantity	abundance	abundance	count	4	4	6	6	0	0	6	6	6	6	46	5.4	L/s	88.2609	NA	NA	NA	NA	NA	NA	0	0	0.4	0.5	0	0
225	126	A15	J	Prolonged drought and non-native fish operate additively to alter insect emergence in mountain streams	LIMNOLOGY AND OCEANOGRAPHY		2025	NorthAmerica	USA	outdoor	mesocosm	37.613101	-118.831806	31	BACI	Community	invertebrate	Primary_consumers	Collector-filterer	Quantity	abundance	abundance	count	4	4	6	6	0	0	6	6	6	6	46	5.4	L/s	88.2609	NA	NA	NA	NA	NA	NA	0	0	0.166667	0.166667	0	0
226	127	A15	J	Prolonged drought and non-native fish operate additively to alter insect emergence in mountain streams	LIMNOLOGY AND OCEANOGRAPHY		2025	NorthAmerica	USA	outdoor	mesocosm	37.613101	-118.831806	11	BACI	Community	invertebrate	Primary_consumers	Predator	Quantity	abundance	abundance	count	4	4	6	6	0	0	6	6	6	6	46	5.4	L/s	88.2609	NA	NA	NA	NA	NA	NA	0.571429	0	0	1.33333	0.786796	0
227	127	A15	J	Prolonged drought and non-native fish operate additively to alter insect emergence in mountain streams	LIMNOLOGY AND OCEANOGRAPHY		2025	NorthAmerica	USA	outdoor	mesocosm	37.613101	-118.831806	31	BACI	Community	invertebrate	Primary_consumers	Predator	Quantity	abundance	abundance	count	4	4	6	6	0	0	6	6	6	6	46	5.4	L/s	88.2609	NA	NA	NA	NA	NA	NA	0.571429	0	1.33333	2.33333	0.786796	0
228	128	A15	J	Prolonged drought and non-native fish operate additively to alter insect emergence in mountain streams	LIMNOLOGY AND OCEANOGRAPHY		2025	NorthAmerica	USA	outdoor	mesocosm	37.613101	-118.831806	11	BACI	Community	invertebrate	Primary_consumers	Predator	Quantity	abundance	abundance	count	4	4	6	6	0	0	6	6	6	6	46	5.4	L/s	88.2609	NA	NA	NA	NA	NA	NA	0	0.166667	0.4	0.5	0	0.408248
229	128	A15	J	Prolonged drought and non-native fish operate additively to alter insect emergence in mountain streams	LIMNOLOGY AND OCEANOGRAPHY		2025	NorthAmerica	USA	outdoor	mesocosm	37.613101	-118.831806	31	BACI	Community	invertebrate	Primary_consumers	Predator	Quantity	abundance	abundance	count	4	4	6	6	0	0	6	6	6	6	46	5.4	L/s	88.2609	NA	NA	NA	NA	NA	NA	0	0.166667	0.666667	1.33333	0	0.408248
230	129	A15	J	Prolonged drought and non-native fish operate additively to alter insect emergence in mountain streams	LIMNOLOGY AND OCEANOGRAPHY		2025	NorthAmerica	USA	outdoor	mesocosm	37.613101	-118.831806	11	BACI	Community	invertebrate	Primary_consumers	Betidae	Quantity	abundance	abundance	count	4	4	6	6	0	0	6	6	6	6	46	5.4	L/s	88.2609	NA	NA	NA	NA	NA	NA	0	0.166667	0.571429	0.5	0	0.408248
231	129	A15	J	Prolonged drought and non-native fish operate additively to alter insect emergence in mountain streams	LIMNOLOGY AND OCEANOGRAPHY		2025	NorthAmerica	USA	outdoor	mesocosm	37.613101	-118.831806	31	BACI	Community	invertebrate	Primary_consumers	Betidae	Quantity	abundance	abundance	count	4	4	6	6	0	0	6	6	6	6	46	5.4	L/s	88.2609	NA	NA	NA	NA	NA	NA	0	0.166667	1.5	0.166667	0	0.408248
232	130	A15	J	Prolonged drought and non-native fish operate additively to alter insect emergence in mountain streams	LIMNOLOGY AND OCEANOGRAPHY		2025	NorthAmerica	USA	outdoor	mesocosm	37.613101	-118.831806	11	BACI	Community	invertebrate	Primary_consumers	Betidae	Quantity	abundance	abundance	count	4	4	6	6	0	0	6	6	6	6	46	5.4	L/s	88.2609	NA	NA	NA	NA	NA	NA	0.2	0	0.4	0.833333	0.447214	0
233	130	A15	J	Prolonged drought and non-native fish operate additively to alter insect emergence in mountain streams	LIMNOLOGY AND OCEANOGRAPHY		2025	NorthAmerica	USA	outdoor	mesocosm	37.613101	-118.831806	31	BACI	Community	invertebrate	Primary_consumers	Betidae	Quantity	abundance	abundance	count	4	4	6	6	0	0	6	6	6	6	46	5.4	L/s	88.2609	NA	NA	NA	NA	NA	NA	0.2	0	1.33333	1.16667	0.447214	0
234	131	A15	J	Prolonged drought and non-native fish operate additively to alter insect emergence in mountain streams	LIMNOLOGY AND OCEANOGRAPHY		2025	NorthAmerica	USA	outdoor	mesocosm	37.613101	-118.831806	3	BACI	Community	invertebrate	Primary_consumers	EPT	Functioning	abundance	flux	ind/day	4	4	6	6	0	0	24	24	6	6	46	5.4	L/s	88.2609	NA	NA	NA	NA	NA	NA	0.965381	0.1246	2.33996	3.36883	1.59747	0.136528
235	131	A15	J	Prolonged drought and non-native fish operate additively to alter insect emergence in mountain streams	LIMNOLOGY AND OCEANOGRAPHY		2025	NorthAmerica	USA	outdoor	mesocosm	37.613101	-118.831806	11	BACI	Community	invertebrate	Primary_consumers	EPT	Functioning	abundance	flux	ind/day	4	4	6	6	4	4	24	24	6	6	46	5.4	L/s	88.2609	NA	NA	NA	NA	NA	NA	0.965381	0.1246	0.669407	1.66712	1.59747	0.136528
236	131	A15	J	Prolonged drought and non-native fish operate additively to alter insect emergence in mountain streams	LIMNOLOGY AND OCEANOGRAPHY		2025	NorthAmerica	USA	outdoor	mesocosm	37.613101	-118.831806	16	BACI	Community	invertebrate	Primary_consumers	EPT	Functioning	abundance	flux	ind/day	4	4	6	6	0	0	24	24	6	6	46	5.4	L/s	88.2609	NA	NA	NA	NA	NA	NA	0.965381	0.1246	2.17827	2.69461	1.59747	0.136528
237	131	A15	J	Prolonged drought and non-native fish operate additively to alter insect emergence in mountain streams	LIMNOLOGY AND OCEANOGRAPHY		2025	NorthAmerica	USA	outdoor	mesocosm	37.613101	-118.831806	23	BACI	Community	invertebrate	Primary_consumers	EPT	Functioning	abundance	flux	ind/day	4	4	6	6	0	0	24	24	6	6	46	5.4	L/s	88.2609	NA	NA	NA	NA	NA	NA	0.965381	0.1246	2.32725	2.45817	1.59747	0.136528
238	131	A15	J	Prolonged drought and non-native fish operate additively to alter insect emergence in mountain streams	LIMNOLOGY AND OCEANOGRAPHY		2025	NorthAmerica	USA	outdoor	mesocosm	37.613101	-118.831806	31	BACI	Community	invertebrate	Primary_consumers	EPT	Functioning	abundance	flux	ind/day	4	4	6	6	0	0	24	24	6	6	46	5.4	L/s	88.2609	NA	NA	NA	NA	NA	NA	0.965381	0.1246	6.89563	4.20652	1.59747	0.136528
239	131	A15	J	Prolonged drought and non-native fish operate additively to alter insect emergence in mountain streams	LIMNOLOGY AND OCEANOGRAPHY		2025	NorthAmerica	USA	outdoor	mesocosm	37.613101	-118.831806	37	BACI	Community	invertebrate	Primary_consumers	EPT	Functioning	abundance	flux	ind/day	4	4	6	6	0	0	24	24	6	6	46	5.4	L/s	88.2609	NA	NA	NA	NA	NA	NA	0.965381	0.1246	14.9921	5.00355	1.59747	0.136528
240	132	A15	J	Prolonged drought and non-native fish operate additively to alter insect emergence in mountain streams	LIMNOLOGY AND OCEANOGRAPHY		2025	NorthAmerica	USA	outdoor	mesocosm	37.613101	-118.831806	3	BACI	Community	invertebrate	Primary_consumers	EPT	Functioning	abundance	flux	ind/day	4	4	6	6	4	4	24	24	6	6	46	5.4	L/s	88.2609	NA	NA	NA	NA	NA	NA	0.296726	0.16667	2.84941	2.53351	0.402981	0.203081
241	132	A15	J	Prolonged drought and non-native fish operate additively to alter insect emergence in mountain streams	LIMNOLOGY AND OCEANOGRAPHY		2025	NorthAmerica	USA	outdoor	mesocosm	37.613101	-118.831806	11	BACI	Community	invertebrate	Primary_consumers	EPT	Functioning	abundance	flux	ind/day	4	4	6	6	0	0	24	24	6	6	46	5.4	L/s	88.2609	NA	NA	NA	NA	NA	NA	0.296726	0.16667	0.673143	1.65059	0.402981	0.203081
242	132	A15	J	Prolonged drought and non-native fish operate additively to alter insect emergence in mountain streams	LIMNOLOGY AND OCEANOGRAPHY		2025	NorthAmerica	USA	outdoor	mesocosm	37.613101	-118.831806	16	BACI	Community	invertebrate	Primary_consumers	EPT	Functioning	abundance	flux	ind/day	4	4	6	6	0	0	24	24	6	6	46	5.4	L/s	88.2609	NA	NA	NA	NA	NA	NA	0.296726	0.16667	2.99855	2.83443	0.402981	0.203081
243	132	A15	J	Prolonged drought and non-native fish operate additively to alter insect emergence in mountain streams	LIMNOLOGY AND OCEANOGRAPHY		2025	NorthAmerica	USA	outdoor	mesocosm	37.613101	-118.831806	23	BACI	Community	invertebrate	Primary_consumers	EPT	Functioning	abundance	flux	ind/day	4	4	6	6	0	0	24	24	6	6	46	5.4	L/s	88.2609	NA	NA	NA	NA	NA	NA	0.296726	0.16667	3.49605	1.99325	0.402981	0.203081
244	132	A15	J	Prolonged drought and non-native fish operate additively to alter insect emergence in mountain streams	LIMNOLOGY AND OCEANOGRAPHY		2025	NorthAmerica	USA	outdoor	mesocosm	37.613101	-118.831806	31	BACI	Community	invertebrate	Primary_consumers	EPT	Functioning	abundance	flux	ind/day	4	4	6	6	0	0	24	24	6	6	46	5.4	L/s	88.2609	NA	NA	NA	NA	NA	NA	0.296726	0.16667	1.94406	5.35834	0.402981	0.203081
245	132	A15	J	Prolonged drought and non-native fish operate additively to alter insect emergence in mountain streams	LIMNOLOGY AND OCEANOGRAPHY		2025	NorthAmerica	USA	outdoor	mesocosm	37.613101	-118.831806	37	BACI	Community	invertebrate	Primary_consumers	EPT	Functioning	abundance	flux	ind/day	4	4	6	6	0	0	24	24	6	6	46	5.4	L/s	88.2609	NA	NA	NA	NA	NA	NA	0.296726	0.16667	6.98711	5.29427	0.402981	0.203081
246	133	A15	J	Prolonged drought and non-native fish operate additively to alter insect emergence in mountain streams	LIMNOLOGY AND OCEANOGRAPHY		2025	NorthAmerica	USA	outdoor	mesocosm	37.613101	-118.831806	11	BACI	Community	invertebrate	Primary_consumers	Collector-gatherer	Quantity	abundance	abundance	count	4	4	6	6	0	0	6	6	6	6	46	5.4	L/s	88.2609	NA	NA	NA	NA	NA	NA	1.57143	1.33333	1.71429	6	1.81265	1.75119
247	133	A15	J	Prolonged drought and non-native fish operate additively to alter insect emergence in mountain streams	LIMNOLOGY AND OCEANOGRAPHY		2025	NorthAmerica	USA	outdoor	mesocosm	37.613101	-118.831806	31	BACI	Community	invertebrate	Primary_consumers	Collector-gatherer	Quantity	abundance	abundance	count	4	4	6	6	0	0	6	6	6	6	46	5.4	L/s	88.2609	NA	NA	NA	NA	NA	NA	1.57143	1.33333	2.5	13.3333	1.81265	1.75119
248	134	A15	J	Prolonged drought and non-native fish operate additively to alter insect emergence in mountain streams	LIMNOLOGY AND OCEANOGRAPHY		2025	NorthAmerica	USA	outdoor	mesocosm	37.613101	-118.831806	11	BACI	Community	invertebrate	Primary_consumers	Collector-gatherer	Quantity	abundance	abundance	count	4	4	6	6	0	0	6	6	6	6	46	5.4	L/s	88.2609	NA	NA	NA	NA	NA	NA	0.8	1.83333	1.8	6	0.83666	2.78687
249	134	A15	J	Prolonged drought and non-native fish operate additively to alter insect emergence in mountain streams	LIMNOLOGY AND OCEANOGRAPHY		2025	NorthAmerica	USA	outdoor	mesocosm	37.613101	-118.831806	31	BACI	Community	invertebrate	Primary_consumers	Collector-gatherer	Quantity	abundance	abundance	count	4	4	6	6	0	0	6	6	6	6	46	5.4	L/s	88.2609	NA	NA	NA	NA	NA	NA	0.8	1.83333	10	13.5	0.83666	2.78687
250	135	A15	J	Prolonged drought and non-native fish operate additively to alter insect emergence in mountain streams	LIMNOLOGY AND OCEANOGRAPHY		2025	NorthAmerica	USA	outdoor	mesocosm	37.613101	-118.831806	11	BACI	Community	invertebrate	Primary_consumers	Chironomidae	Quantity	abundance	abundance	count	4	4	6	6	0	0	6	6	6	6	46	5.4	L/s	88.2609	NA	NA	NA	NA	NA	NA	2.71429	1.16667	1.14286	6.33333	3.9036	1.32916
251	135	A15	J	Prolonged drought and non-native fish operate additively to alter insect emergence in mountain streams	LIMNOLOGY AND OCEANOGRAPHY		2025	NorthAmerica	USA	outdoor	mesocosm	37.613101	-118.831806	31	BACI	Community	invertebrate	Primary_consumers	Chironomidae	Quantity	abundance	abundance	count	4	4	6	6	0	0	6	6	6	6	46	5.4	L/s	88.2609	NA	NA	NA	NA	NA	NA	2.71429	1.16667	1.66667	13.6667	3.9036	1.32916
252	136	A15	J	Prolonged drought and non-native fish operate additively to alter insect emergence in mountain streams	LIMNOLOGY AND OCEANOGRAPHY		2025	NorthAmerica	USA	outdoor	mesocosm	37.613101	-118.831806	11	BACI	Community	invertebrate	Primary_consumers	Chironomidae	Quantity	abundance	abundance	count	4	4	6	6	0	0	6	6	6	6	46	5.4	L/s	88.2609	NA	NA	NA	NA	NA	NA	1.8	4.66667	1.2	7.5	2.16795	5.00666
253	136	A15	J	Prolonged drought and non-native fish operate additively to alter insect emergence in mountain streams	LIMNOLOGY AND OCEANOGRAPHY		2025	NorthAmerica	USA	outdoor	mesocosm	37.613101	-118.831806	31	BACI	Community	invertebrate	Primary_consumers	Chironomidae	Quantity	abundance	abundance	count	4	4	6	6	0	0	6	6	6	6	46	5.4	L/s	88.2609	NA	NA	NA	NA	NA	NA	1.8	4.66667	10.3333	12.5	2.16795	5.00666
254	137	A15	J	Prolonged drought and non-native fish operate additively to alter insect emergence in mountain streams	LIMNOLOGY AND OCEANOGRAPHY		2025	NorthAmerica	USA	outdoor	mesocosm	37.613101	-118.831806	11	BACI	Community	invertebrate	Primary_consumers	Diptera	Quantity	abundance	abundance	count	4	4	6	6	0	0	6	6	6	6	46	5.4	L/s	88.2609	NA	NA	NA	NA	NA	NA	3.71429	1.5	1.42857	8.83333	4.46148	1.76068
255	137	A15	J	Prolonged drought and non-native fish operate additively to alter insect emergence in mountain streams	LIMNOLOGY AND OCEANOGRAPHY		2025	NorthAmerica	USA	outdoor	mesocosm	37.613101	-118.831806	31	BACI	Community	invertebrate	Primary_consumers	Diptera	Quantity	abundance	abundance	count	4	4	6	6	0	0	6	6	6	6	46	5.4	L/s	88.2609	NA	NA	NA	NA	NA	NA	3.71429	1.5	3.16667	15.8333	4.46148	1.76068
256	138	A15	J	Prolonged drought and non-native fish operate additively to alter insect emergence in mountain streams	LIMNOLOGY AND OCEANOGRAPHY		2025	NorthAmerica	USA	outdoor	mesocosm	37.613101	-118.831806	11	BACI	Community	invertebrate	Primary_consumers	Diptera	Quantity	abundance	abundance	count	4	4	6	6	0	0	6	6	6	6	46	5.4	L/s	88.2609	NA	NA	NA	NA	NA	NA	1.8	4.83333	2	9.33333	2.16795	5.03653
257	138	A15	J	Prolonged drought and non-native fish operate additively to alter insect emergence in mountain streams	LIMNOLOGY AND OCEANOGRAPHY		2025	NorthAmerica	USA	outdoor	mesocosm	37.613101	-118.831806	31	BACI	Community	invertebrate	Primary_consumers	Diptera	Quantity	abundance	abundance	count	4	4	6	6	0	0	6	6	6	6	46	5.4	L/s	88.2609	NA	NA	NA	NA	NA	NA	1.8	4.83333	11	14.3333	2.16795	5.03653
258	139	A15	J	Prolonged drought and non-native fish operate additively to alter insect emergence in mountain streams	LIMNOLOGY AND OCEANOGRAPHY		2025	NorthAmerica	USA	outdoor	mesocosm	37.613101	-118.831806	3	BACI	Community	invertebrate	Primary_consumers	NA	Functioning	abundance	flux	ind/day	4	4	6	6	4	4	24	24	6	6	46	5.4	L/s	88.2609	NA	NA	NA	NA	NA	NA	4.07264	2.45652	7.0515	14.5092	3.54595	2.44981
259	139	A15	J	Prolonged drought and non-native fish operate additively to alter insect emergence in mountain streams	LIMNOLOGY AND OCEANOGRAPHY		2025	NorthAmerica	USA	outdoor	mesocosm	37.613101	-118.831806	11	BACI	Community	invertebrate	Primary_consumers	NA	Functioning	abundance	flux	ind/day	4	4	6	6	0	0	24	24	6	6	46	5.4	L/s	88.2609	NA	NA	NA	NA	NA	NA	4.07264	2.45652	7.39764	5.44073	3.54595	2.44981
260	139	A15	J	Prolonged drought and non-native fish operate additively to alter insect emergence in mountain streams	LIMNOLOGY AND OCEANOGRAPHY		2025	NorthAmerica	USA	outdoor	mesocosm	37.613101	-118.831806	16	BACI	Community	invertebrate	Primary_consumers	NA	Functioning	abundance	flux	ind/day	4	4	6	6	0	0	24	24	6	6	46	5.4	L/s	88.2609	NA	NA	NA	NA	NA	NA	4.07264	2.45652	5.17065	10.5186	3.54595	2.44981
261	139	A15	J	Prolonged drought and non-native fish operate additively to alter insect emergence in mountain streams	LIMNOLOGY AND OCEANOGRAPHY		2025	NorthAmerica	USA	outdoor	mesocosm	37.613101	-118.831806	23	BACI	Community	invertebrate	Primary_consumers	NA	Functioning	abundance	flux	ind/day	4	4	6	6	0	0	24	24	6	6	46	5.4	L/s	88.2609	NA	NA	NA	NA	NA	NA	4.07264	2.45652	4.64581	14.9951	3.54595	2.44981
262	139	A15	J	Prolonged drought and non-native fish operate additively to alter insect emergence in mountain streams	LIMNOLOGY AND OCEANOGRAPHY		2025	NorthAmerica	USA	outdoor	mesocosm	37.613101	-118.831806	31	BACI	Community	invertebrate	Primary_consumers	NA	Functioning	abundance	flux	ind/day	4	4	6	6	0	0	24	24	6	6	46	5.4	L/s	88.2609	NA	NA	NA	NA	NA	NA	4.07264	2.45652	16.6616	12.0473	3.54595	2.44981
263	139	A15	J	Prolonged drought and non-native fish operate additively to alter insect emergence in mountain streams	LIMNOLOGY AND OCEANOGRAPHY		2025	NorthAmerica	USA	outdoor	mesocosm	37.613101	-118.831806	37	BACI	Community	invertebrate	Primary_consumers	NA	Functioning	abundance	flux	ind/day	4	4	6	6	0	0	24	24	6	6	46	5.4	L/s	88.2609	NA	NA	NA	NA	NA	NA	4.07264	2.45652	26.8412	38.3567	3.54595	2.44981
264	140	A15	J	Prolonged drought and non-native fish operate additively to alter insect emergence in mountain streams	LIMNOLOGY AND OCEANOGRAPHY		2025	NorthAmerica	USA	outdoor	mesocosm	37.613101	-118.831806	3	BACI	Community	invertebrate	Primary_consumers	NA	Functioning	abundance	flux	ind/day	4	4	6	6	4	4	24	24	6	6	46	5.4	L/s	88.2609	NA	NA	NA	NA	NA	NA	2.85839	2.33218	5.89762	13.6957	2.24092	1.97519
265	140	A15	J	Prolonged drought and non-native fish operate additively to alter insect emergence in mountain streams	LIMNOLOGY AND OCEANOGRAPHY		2025	NorthAmerica	USA	outdoor	mesocosm	37.613101	-118.831806	11	BACI	Community	invertebrate	Primary_consumers	NA	Functioning	abundance	flux	ind/day	4	4	6	6	0	0	24	24	6	6	46	5.4	L/s	88.2609	NA	NA	NA	NA	NA	NA	2.85839	2.33218	8.09578	6.28477	2.24092	1.97519
266	140	A15	J	Prolonged drought and non-native fish operate additively to alter insect emergence in mountain streams	LIMNOLOGY AND OCEANOGRAPHY		2025	NorthAmerica	USA	outdoor	mesocosm	37.613101	-118.831806	16	BACI	Community	invertebrate	Primary_consumers	NA	Functioning	abundance	flux	ind/day	4	4	6	6	0	0	24	24	6	6	46	5.4	L/s	88.2609	NA	NA	NA	NA	NA	NA	2.85839	2.33218	7.47746	8.76415	2.24092	1.97519
267	140	A15	J	Prolonged drought and non-native fish operate additively to alter insect emergence in mountain streams	LIMNOLOGY AND OCEANOGRAPHY		2025	NorthAmerica	USA	outdoor	mesocosm	37.613101	-118.831806	23	BACI	Community	invertebrate	Primary_consumers	NA	Functioning	abundance	flux	ind/day	4	4	6	6	0	0	24	24	6	6	46	5.4	L/s	88.2609	NA	NA	NA	NA	NA	NA	2.85839	2.33218	12.543	13.8794	2.24092	1.97519
268	140	A15	J	Prolonged drought and non-native fish operate additively to alter insect emergence in mountain streams	LIMNOLOGY AND OCEANOGRAPHY		2025	NorthAmerica	USA	outdoor	mesocosm	37.613101	-118.831806	31	BACI	Community	invertebrate	Primary_consumers	NA	Functioning	abundance	flux	ind/day	4	4	6	6	0	0	24	24	6	6	46	5.4	L/s	88.2609	NA	NA	NA	NA	NA	NA	2.85839	2.33218	7.99042	20.3196	2.24092	1.97519
269	140	A15	J	Prolonged drought and non-native fish operate additively to alter insect emergence in mountain streams	LIMNOLOGY AND OCEANOGRAPHY		2025	NorthAmerica	USA	outdoor	mesocosm	37.613101	-118.831806	37	BACI	Community	invertebrate	Primary_consumers	NA	Functioning	abundance	flux	ind/day	4	4	6	6	0	0	24	24	6	6	46	5.4	L/s	88.2609	NA	NA	NA	NA	NA	NA	2.85839	2.33218	18.9565	29.1669	2.24092	1.97519
270	141	776	J	Invertebrate community responses to experimentally reduced discharge in small streams of different water quality	JOURNAL OF THE NORTH AMERICAN BENTHOLOGICAL SOCIETY	10.1899/07-003R.1	2007	Oceania	New Zealand	in_situ	weir_construction	-40.8	175.533	30	BACI	Population	invertebrate	Primary_consumers	Orthopsyche sp	Quantity	abundance	density	ind/0.1m2	1	1	5	5	0	0	5	5	5	5	36.9	11.5	L/s	68.8347	0.31	0.05	m/s	83.871	4C	NA	2.74187	2.35801	24.6769	0.987074	4.11281	3.18057
271	141	776	J	Invertebrate community responses to experimentally reduced discharge in small streams of different water quality	JOURNAL OF THE NORTH AMERICAN BENTHOLOGICAL SOCIETY	10.1899/07-003R.1	2007	Oceania	New Zealand	in_situ	weir_construction	-40.8	175.533	60	BACI	Population	invertebrate	Primary_consumers	Orthopsyche sp	Quantity	abundance	density	ind/0.1m2	1	1	5	5	0	0	5	5	5	5	36.9	11.5	L/s	68.8347	0.31	0.05	m/s	83.871	4C	NA	2.74187	2.35801	81.4336	16.2867	4.11281	3.18057
272	141	776	J	Invertebrate community responses to experimentally reduced discharge in small streams of different water quality	JOURNAL OF THE NORTH AMERICAN BENTHOLOGICAL SOCIETY	10.1899/07-003R.1	2007	Oceania	New Zealand	in_situ	weir_construction	-40.8	175.533	274	BACI	Population	invertebrate	Primary_consumers	Orthopsyche sp	Quantity	abundance	density	ind/0.1m2	1	1	5	5	0	0	5	5	5	5	36.9	11.5	L/s	68.8347	0.31	0.05	m/s	83.871	4C	NA	2.74187	2.35801	14.9706	4.27732	4.11281	3.18057
273	141	776	J	Invertebrate community responses to experimentally reduced discharge in small streams of different water quality	JOURNAL OF THE NORTH AMERICAN BENTHOLOGICAL SOCIETY	10.1899/07-003R.1	2007	Oceania	New Zealand	in_situ	weir_construction	-40.8	175.533	365	BACI	Population	invertebrate	Primary_consumers	Orthopsyche sp	Quantity	abundance	density	ind/0.1m2	1	1	5	5	0	0	5	5	5	5	36.9	11.5	L/s	68.8347	0.31	0.05	m/s	83.871	4C	NA	2.74187	2.35801	10.6933	0.987074	4.11281	3.18057
274	142	776	J	Invertebrate community responses to experimentally reduced discharge in small streams of different water quality	JOURNAL OF THE NORTH AMERICAN BENTHOLOGICAL SOCIETY	10.1899/07-003R.1	2007	Oceania	New Zealand	in_situ	weir_construction	-40.8	175.533	30	BACI	Population	invertebrate	Primary_consumers	Deleatidium sp	Quantity	abundance	density	ind/0.1m2	1	1	5	5	0	0	5	5	5	5	36.9	11.5	L/s	68.8347	0.31	0.05	m/s	83.871	4C	NA	75.6512	75.5379	127.407	26.1608	93.0917	104.757
275	142	776	J	Invertebrate community responses to experimentally reduced discharge in small streams of different water quality	JOURNAL OF THE NORTH AMERICAN BENTHOLOGICAL SOCIETY	10.1899/07-003R.1	2007	Oceania	New Zealand	in_situ	weir_construction	-40.8	175.533	60	BACI	Population	invertebrate	Primary_consumers	Deleatidium sp	Quantity	abundance	density	ind/0.1m2	1	1	5	5	0	0	5	5	5	5	36.9	11.5	L/s	68.8347	0.31	0.05	m/s	83.871	4C	NA	75.6512	75.5379	153.567	36.6931	93.0917	104.757
276	142	776	J	Invertebrate community responses to experimentally reduced discharge in small streams of different water quality	JOURNAL OF THE NORTH AMERICAN BENTHOLOGICAL SOCIETY	10.1899/07-003R.1	2007	Oceania	New Zealand	in_situ	weir_construction	-40.8	175.533	274	BACI	Population	invertebrate	Primary_consumers	Deleatidium sp	Quantity	abundance	density	ind/0.1m2	1	1	5	5	0	0	5	5	5	5	36.9	11.5	L/s	68.8347	0.31	0.05	m/s	83.871	4C	NA	75.6512	75.5379	232.05	141.336	93.0917	104.757
277	142	776	J	Invertebrate community responses to experimentally reduced discharge in small streams of different water quality	JOURNAL OF THE NORTH AMERICAN BENTHOLOGICAL SOCIETY	10.1899/07-003R.1	2007	Oceania	New Zealand	in_situ	weir_construction	-40.8	175.533	365	BACI	Population	invertebrate	Primary_consumers	Deleatidium sp	Quantity	abundance	density	ind/0.1m2	1	1	5	5	0	0	5	5	5	5	36.9	11.5	L/s	68.8347	0.31	0.05	m/s	83.871	4C	NA	75.6512	75.5379	89.3545	41.1099	93.0917	104.757
278	143	776	J	Invertebrate community responses to experimentally reduced discharge in small streams of different water quality	JOURNAL OF THE NORTH AMERICAN BENTHOLOGICAL SOCIETY	10.1899/07-003R.1	2007	Oceania	New Zealand	in_situ	weir_construction	-40.8167	175.567	30	BACI	Population	invertebrate	Primary_consumers	Deleatidium sp	Quantity	abundance	density	ind/0.1m2	1	1	5	5	0	0	5	5	5	5	47.8	6.6	L/s	86.1925	0.63	0.07	m/s	88.8889	4B	NA	18.7927	15.6606	179.67	43.8497	22.6841	19.7418
279	143	776	J	Invertebrate community responses to experimentally reduced discharge in small streams of different water quality	JOURNAL OF THE NORTH AMERICAN BENTHOLOGICAL SOCIETY	10.1899/07-003R.1	2007	Oceania	New Zealand	in_situ	weir_construction	-40.8167	175.567	60	BACI	Population	invertebrate	Primary_consumers	Deleatidium sp	Quantity	abundance	density	ind/0.1m2	1	1	5	5	0	0	5	5	5	5	47.8	6.6	L/s	86.1925	0.63	0.07	m/s	88.8889	4B	NA	18.7927	15.6606	138.098	4.84055	22.6841	19.7418
280	143	776	J	Invertebrate community responses to experimentally reduced discharge in small streams of different water quality	JOURNAL OF THE NORTH AMERICAN BENTHOLOGICAL SOCIETY	10.1899/07-003R.1	2007	Oceania	New Zealand	in_situ	weir_construction	-40.8167	175.567	274	BACI	Population	invertebrate	Primary_consumers	Deleatidium sp	Quantity	abundance	density	ind/0.1m2	1	1	5	5	0	0	5	5	5	5	47.8	6.6	L/s	86.1925	0.63	0.07	m/s	88.8889	4B	NA	18.7927	15.6606	64.3508	0.854214	22.6841	19.7418
281	143	776	J	Invertebrate community responses to experimentally reduced discharge in small streams of different water quality	JOURNAL OF THE NORTH AMERICAN BENTHOLOGICAL SOCIETY	10.1899/07-003R.1	2007	Oceania	New Zealand	in_situ	weir_construction	-40.8167	175.567	365	BACI	Population	invertebrate	Primary_consumers	Deleatidium sp	Quantity	abundance	density	ind/0.1m2	1	1	5	5	0	0	5	5	5	5	47.8	6.6	L/s	86.1925	0.63	0.07	m/s	88.8889	4B	NA	18.7927	15.6606	170.558	53.246	22.6841	19.7418
282	144	776	J	Invertebrate community responses to experimentally reduced discharge in small streams of different water quality	JOURNAL OF THE NORTH AMERICAN BENTHOLOGICAL SOCIETY	10.1899/07-003R.1	2007	Oceania	New Zealand	in_situ	weir_construction	-40.8167	175.567	30	BACI	Population	invertebrate	Primary_consumers	Potamopyrgus antipodarum	Quantity	abundance	density	ind/0.1m2	1	1	5	5	0	0	5	5	5	5	47.8	6.6	L/s	86.1925	0.63	0.07	m/s	88.8889	4A	NA	124.944	122.94	263.252	53.4521	190.423	173.942
283	144	776	J	Invertebrate community responses to experimentally reduced discharge in small streams of different water quality	JOURNAL OF THE NORTH AMERICAN BENTHOLOGICAL SOCIETY	10.1899/07-003R.1	2007	Oceania	New Zealand	in_situ	weir_construction	-40.8167	175.567	60	BACI	Population	invertebrate	Primary_consumers	Potamopyrgus antipodarum	Quantity	abundance	density	ind/0.1m2	1	1	5	5	0	0	5	5	5	5	47.8	6.6	L/s	86.1925	0.63	0.07	m/s	88.8889	4A	NA	124.944	122.94	350.78	26.0579	190.423	173.942
284	144	776	J	Invertebrate community responses to experimentally reduced discharge in small streams of different water quality	JOURNAL OF THE NORTH AMERICAN BENTHOLOGICAL SOCIETY	10.1899/07-003R.1	2007	Oceania	New Zealand	in_situ	weir_construction	-40.8167	175.567	274	BACI	Population	invertebrate	Primary_consumers	Potamopyrgus antipodarum	Quantity	abundance	density	ind/0.1m2	1	1	5	5	0	0	5	5	5	5	47.8	6.6	L/s	86.1925	0.63	0.07	m/s	88.8889	4A	NA	124.944	122.94	79.51	29.3987	190.423	173.942
285	144	776	J	Invertebrate community responses to experimentally reduced discharge in small streams of different water quality	JOURNAL OF THE NORTH AMERICAN BENTHOLOGICAL SOCIETY	10.1899/07-003R.1	2007	Oceania	New Zealand	in_situ	weir_construction	-40.8167	175.567	365	BACI	Population	invertebrate	Primary_consumers	Potamopyrgus antipodarum	Quantity	abundance	density	ind/0.1m2	1	1	5	5	0	0	5	5	5	5	47.8	6.6	L/s	86.1925	0.63	0.07	m/s	88.8889	4A	NA	124.944	122.94	333.408	318.04	190.423	173.942
286	145	776	J	Invertebrate community responses to experimentally reduced discharge in small streams of different water quality	JOURNAL OF THE NORTH AMERICAN BENTHOLOGICAL SOCIETY	10.1899/07-003R.1	2007	Oceania	New Zealand	in_situ	weir_construction	-40.8	175.533	30	BACI	Community	invertebrate	Primary_consumers	NA	Structure	diversity	taxonomic diversity	taxa/0.1m2	1	1	5	5	0	0	5	5	5	5	36.9	11.5	L/s	68.8347	0.31	0.05	m/s	83.871	3C	NA	16.0182	17.9711	16.8845	19.0274	17.234	19.2249
287	145	776	J	Invertebrate community responses to experimentally reduced discharge in small streams of different water quality	JOURNAL OF THE NORTH AMERICAN BENTHOLOGICAL SOCIETY	10.1899/07-003R.1	2007	Oceania	New Zealand	in_situ	weir_construction	-40.8	175.533	60	BACI	Community	invertebrate	Primary_consumers	NA	Structure	diversity	taxonomic diversity	taxa/0.1m2	1	1	5	5	0	0	5	5	5	5	36.9	11.5	L/s	68.8347	0.31	0.05	m/s	83.871	3C	NA	16.0182	17.9711	18.0243	16.8389	17.234	19.2249
288	145	776	J	Invertebrate community responses to experimentally reduced discharge in small streams of different water quality	JOURNAL OF THE NORTH AMERICAN BENTHOLOGICAL SOCIETY	10.1899/07-003R.1	2007	Oceania	New Zealand	in_situ	weir_construction	-40.8	175.533	274	BACI	Community	invertebrate	Primary_consumers	NA	Structure	diversity	taxonomic diversity	taxa/0.1m2	1	1	5	5	0	0	5	5	5	5	36.9	11.5	L/s	68.8347	0.31	0.05	m/s	83.871	3C	NA	16.0182	17.9711	19.2781	19.6657	17.234	19.2249
289	145	776	J	Invertebrate community responses to experimentally reduced discharge in small streams of different water quality	JOURNAL OF THE NORTH AMERICAN BENTHOLOGICAL SOCIETY	10.1899/07-003R.1	2007	Oceania	New Zealand	in_situ	weir_construction	-40.8	175.533	365	BACI	Community	invertebrate	Primary_consumers	NA	Structure	diversity	taxonomic diversity	taxa/0.1m2	1	1	5	5	0	0	5	5	5	5	36.9	11.5	L/s	68.8347	0.31	0.05	m/s	83.871	3C	NA	16.0182	17.9711	19.8708	18.2067	17.234	19.2249
290	146	776	J	Invertebrate community responses to experimentally reduced discharge in small streams of different water quality	JOURNAL OF THE NORTH AMERICAN BENTHOLOGICAL SOCIETY	10.1899/07-003R.1	2007	Oceania	New Zealand	in_situ	weir_construction	-40.8167	175.567	30	BACI	Community	invertebrate	Primary_consumers	NA	Structure	diversity	taxonomic diversity	taxa/0.1m2	1	1	5	5	0	0	5	5	5	5	47.8	6.6	L/s	86.1925	0.63	0.07	m/s	88.8889	3B	NA	16.8997	15.9119	18.731	16.1094	18.2219	16.8161
291	146	776	J	Invertebrate community responses to experimentally reduced discharge in small streams of different water quality	JOURNAL OF THE NORTH AMERICAN BENTHOLOGICAL SOCIETY	10.1899/07-003R.1	2007	Oceania	New Zealand	in_situ	weir_construction	-40.8167	175.567	60	BACI	Community	invertebrate	Primary_consumers	NA	Structure	diversity	taxonomic diversity	taxa/0.1m2	1	1	5	5	0	0	5	5	5	5	47.8	6.6	L/s	86.1925	0.63	0.07	m/s	88.8889	3B	NA	16.8997	15.9119	18.9134	14.3085	18.2219	16.8161
292	146	776	J	Invertebrate community responses to experimentally reduced discharge in small streams of different water quality	JOURNAL OF THE NORTH AMERICAN BENTHOLOGICAL SOCIETY	10.1899/07-003R.1	2007	Oceania	New Zealand	in_situ	weir_construction	-40.8167	175.567	274	BACI	Community	invertebrate	Primary_consumers	NA	Structure	diversity	taxonomic diversity	taxa/0.1m2	1	1	5	5	0	0	5	5	5	5	47.8	6.6	L/s	86.1925	0.63	0.07	m/s	88.8889	3B	NA	16.8997	15.9119	16.383	13.9438	18.2219	16.8161
293	146	776	J	Invertebrate community responses to experimentally reduced discharge in small streams of different water quality	JOURNAL OF THE NORTH AMERICAN BENTHOLOGICAL SOCIETY	10.1899/07-003R.1	2007	Oceania	New Zealand	in_situ	weir_construction	-40.8167	175.567	365	BACI	Community	invertebrate	Primary_consumers	NA	Structure	diversity	taxonomic diversity	taxa/0.1m2	1	1	5	5	0	0	5	5	5	5	47.8	6.6	L/s	86.1925	0.63	0.07	m/s	88.8889	3B	NA	16.8997	15.9119	21.307	16.7249	18.2219	16.8161
294	147	776	J	Invertebrate community responses to experimentally reduced discharge in small streams of different water quality	JOURNAL OF THE NORTH AMERICAN BENTHOLOGICAL SOCIETY	10.1899/07-003R.1	2007	Oceania	New Zealand	in_situ	weir_construction	-41.0667	175.517	30	BACI	Community	invertebrate	Primary_consumers	NA	Structure	diversity	taxonomic diversity	taxa/0.1m2	1	1	5	5	0	0	5	5	5	5	229.5	13.4	L/s	94.1612	0.46	0.22	m/s	52.1739	3A	NA	10.6601	10.7208	8.84674	8.75569	11.6313	11.3733
295	147	776	J	Invertebrate community responses to experimentally reduced discharge in small streams of different water quality	JOURNAL OF THE NORTH AMERICAN BENTHOLOGICAL SOCIETY	10.1899/07-003R.1	2007	Oceania	New Zealand	in_situ	weir_construction	-41.0667	175.517	60	BACI	Community	invertebrate	Primary_consumers	NA	Structure	diversity	taxonomic diversity	taxa/0.1m2	1	1	5	5	0	0	5	5	5	5	229.5	13.4	L/s	94.1612	0.46	0.22	m/s	52.1739	3A	NA	10.6601	10.7208	14.173	11.3733	11.6313	11.3733
296	147	776	J	Invertebrate community responses to experimentally reduced discharge in small streams of different water quality	JOURNAL OF THE NORTH AMERICAN BENTHOLOGICAL SOCIETY	10.1899/07-003R.1	2007	Oceania	New Zealand	in_situ	weir_construction	-41.0667	175.517	274	BACI	Community	invertebrate	Primary_consumers	NA	Structure	diversity	taxonomic diversity	taxa/0.1m2	1	1	5	5	0	0	5	5	5	5	229.5	13.4	L/s	94.1612	0.46	0.22	m/s	52.1739	3A	NA	10.6601	10.7208	9.46131	9.25645	11.6313	11.3733
297	147	776	J	Invertebrate community responses to experimentally reduced discharge in small streams of different water quality	JOURNAL OF THE NORTH AMERICAN BENTHOLOGICAL SOCIETY	10.1899/07-003R.1	2007	Oceania	New Zealand	in_situ	weir_construction	-41.0667	175.517	365	BACI	Community	invertebrate	Primary_consumers	NA	Structure	diversity	taxonomic diversity	taxa/0.1m2	1	1	5	5	0	0	5	5	5	5	229.5	13.4	L/s	94.1612	0.46	0.22	m/s	52.1739	3A	NA	10.6601	10.7208	13.8316	13.3536	11.6313	11.3733
298	148	776	J	Invertebrate community responses to experimentally reduced discharge in small streams of different water quality	JOURNAL OF THE NORTH AMERICAN BENTHOLOGICAL SOCIETY	10.1899/07-003R.1	2007	Oceania	New Zealand	in_situ	weir_construction	-40.8	175.533	30	BACI	Community	invertebrate	Primary_consumers	NA	Quantity	abundance	density	ind/0.1m2	1	1	5	5	0	0	5	5	5	5	36.9	11.5	L/s	68.8347	0.31	0.05	m/s	83.871	2C	NA	156.77	186.312	276.514	131.167	183.949	258.001
299	148	776	J	Invertebrate community responses to experimentally reduced discharge in small streams of different water quality	JOURNAL OF THE NORTH AMERICAN BENTHOLOGICAL SOCIETY	10.1899/07-003R.1	2007	Oceania	New Zealand	in_situ	weir_construction	-40.8	175.533	60	BACI	Community	invertebrate	Primary_consumers	NA	Quantity	abundance	density	ind/0.1m2	1	1	5	5	0	0	5	5	5	5	36.9	11.5	L/s	68.8347	0.31	0.05	m/s	83.871	2C	NA	156.77	186.312	537.666	217.43	183.949	258.001
300	148	776	J	Invertebrate community responses to experimentally reduced discharge in small streams of different water quality	JOURNAL OF THE NORTH AMERICAN BENTHOLOGICAL SOCIETY	10.1899/07-003R.1	2007	Oceania	New Zealand	in_situ	weir_construction	-40.8	175.533	274	BACI	Community	invertebrate	Primary_consumers	NA	Quantity	abundance	density	ind/0.1m2	1	1	5	5	0	0	5	5	5	5	36.9	11.5	L/s	68.8347	0.31	0.05	m/s	83.871	2C	NA	156.77	186.312	450.222	343.87	183.949	258.001
301	148	776	J	Invertebrate community responses to experimentally reduced discharge in small streams of different water quality	JOURNAL OF THE NORTH AMERICAN BENTHOLOGICAL SOCIETY	10.1899/07-003R.1	2007	Oceania	New Zealand	in_situ	weir_construction	-40.8	175.533	365	BACI	Community	invertebrate	Primary_consumers	NA	Quantity	abundance	density	ind/0.1m2	1	1	5	5	0	0	5	5	5	5	36.9	11.5	L/s	68.8347	0.31	0.05	m/s	83.871	2C	NA	156.77	186.312	176.071	98.0798	183.949	258.001
302	149	776	J	Invertebrate community responses to experimentally reduced discharge in small streams of different water quality	JOURNAL OF THE NORTH AMERICAN BENTHOLOGICAL SOCIETY	10.1899/07-003R.1	2007	Oceania	New Zealand	in_situ	weir_construction	-40.8167	175.567	30	BACI	Community	invertebrate	Primary_consumers	NA	Quantity	abundance	density	ind/0.1m2	1	1	5	5	0	0	5	5	5	5	47.8	6.6	L/s	86.1925	0.63	0.07	m/s	88.8889	2B	NA	723.201	781.938	1912.63	1082.97	903.084	937.347
303	149	776	J	Invertebrate community responses to experimentally reduced discharge in small streams of different water quality	JOURNAL OF THE NORTH AMERICAN BENTHOLOGICAL SOCIETY	10.1899/07-003R.1	2007	Oceania	New Zealand	in_situ	weir_construction	-40.8167	175.567	60	BACI	Community	invertebrate	Primary_consumers	NA	Quantity	abundance	density	ind/0.1m2	1	1	5	5	0	0	5	5	5	5	47.8	6.6	L/s	86.1925	0.63	0.07	m/s	88.8889	2B	NA	723.201	781.938	1361.97	767.254	903.084	937.347
304	149	776	J	Invertebrate community responses to experimentally reduced discharge in small streams of different water quality	JOURNAL OF THE NORTH AMERICAN BENTHOLOGICAL SOCIETY	10.1899/07-003R.1	2007	Oceania	New Zealand	in_situ	weir_construction	-40.8167	175.567	274	BACI	Community	invertebrate	Primary_consumers	NA	Quantity	abundance	density	ind/0.1m2	1	1	5	5	0	0	5	5	5	5	47.8	6.6	L/s	86.1925	0.63	0.07	m/s	88.8889	2B	NA	723.201	781.938	1086.64	242.291	903.084	937.347
305	149	776	J	Invertebrate community responses to experimentally reduced discharge in small streams of different water quality	JOURNAL OF THE NORTH AMERICAN BENTHOLOGICAL SOCIETY	10.1899/07-003R.1	2007	Oceania	New Zealand	in_situ	weir_construction	-40.8167	175.567	365	BACI	Community	invertebrate	Primary_consumers	NA	Quantity	abundance	density	ind/0.1m2	1	1	5	5	0	0	5	5	5	5	47.8	6.6	L/s	86.1925	0.63	0.07	m/s	88.8889	2B	NA	723.201	781.938	1314.24	969.163	903.084	937.347
306	150	776	J	Invertebrate community responses to experimentally reduced discharge in small streams of different water quality	JOURNAL OF THE NORTH AMERICAN BENTHOLOGICAL SOCIETY	10.1899/07-003R.1	2007	Oceania	New Zealand	in_situ	weir_construction	-41.0667	175.517	30	BACI	Community	invertebrate	Primary_consumers	NA	Quantity	abundance	density	ind/0.1m2	1	1	5	5	0	0	5	5	5	5	229.5	13.4	L/s	94.1612	0.46	0.22	m/s	52.1739	2A	NA	2906.23	2293.57	2780.56	6185.57	3573.88	2749.14
307	150	776	J	Invertebrate community responses to experimentally reduced discharge in small streams of different water quality	JOURNAL OF THE NORTH AMERICAN BENTHOLOGICAL SOCIETY	10.1899/07-003R.1	2007	Oceania	New Zealand	in_situ	weir_construction	-41.0667	175.517	60	BACI	Community	invertebrate	Primary_consumers	NA	Quantity	abundance	density	ind/0.1m2	1	1	5	5	0	0	5	5	5	5	229.5	13.4	L/s	94.1612	0.46	0.22	m/s	52.1739	2A	NA	2906.23	2293.57	1460.97	1272.46	3573.88	2749.14
308	150	776	J	Invertebrate community responses to experimentally reduced discharge in small streams of different water quality	JOURNAL OF THE NORTH AMERICAN BENTHOLOGICAL SOCIETY	10.1899/07-003R.1	2007	Oceania	New Zealand	in_situ	weir_construction	-41.0667	175.517	274	BACI	Community	invertebrate	Primary_consumers	NA	Quantity	abundance	density	ind/0.1m2	1	1	5	5	0	0	5	5	5	5	229.5	13.4	L/s	94.1612	0.46	0.22	m/s	52.1739	2A	NA	2906.23	2293.57	2698.09	2368.19	3573.88	2749.14
309	150	776	J	Invertebrate community responses to experimentally reduced discharge in small streams of different water quality	JOURNAL OF THE NORTH AMERICAN BENTHOLOGICAL SOCIETY	10.1899/07-003R.1	2007	Oceania	New Zealand	in_situ	weir_construction	-41.0667	175.517	365	BACI	Community	invertebrate	Primary_consumers	NA	Quantity	abundance	density	ind/0.1m2	1	1	5	5	0	0	5	5	5	5	229.5	13.4	L/s	94.1612	0.46	0.22	m/s	52.1739	2A	NA	2906.23	2293.57	1979.38	2061.86	3573.88	2749.14
310	151	3	J	Experimental evidence reveals impact of drought periods on dissolved organic matter quality and ecosystem metabolism in subalpine streams	LIMNOLOGY AND OCEANOGRAPHY	10.1002/lno.11018	2018	Europe	Austria	outdoor	flume	47.25	15.0667	21	BACI	Ecosystem	water chemistry	Water_chemistry	NA	Structure	DOM	humidificatio index	NA	1	1	0	0	5	6	5	6	5	6	2.65	0.03	L/s	98.8679	6.67	0.19	cm/s	97.1514	SuppData	NA	0.883092	0.883325	0.903733	0.864436	0.00857681	0.0211459
311	152	3	J	Experimental evidence reveals impact of drought periods on dissolved organic matter quality and ecosystem metabolism in subalpine streams	LIMNOLOGY AND OCEANOGRAPHY	10.1002/lno.11018	2018	Europe	Austria	outdoor	flume	47.25	15.0667	21	BACI	Ecosystem	water chemistry	Water_chemistry	NA	Structure	DOM	humidificatio index	NA	1	1	0	0	5	6	5	6	5	6	2.65	0.1	L/s	96.2264	6.67	0.34	cm/s	94.9025	SuppData	NA	0.883092	0.884569	0.903733	0.874369	0.00857681	0.0171332
312	153	3	J	Experimental evidence reveals impact of drought periods on dissolved organic matter quality and ecosystem metabolism in subalpine streams	LIMNOLOGY AND OCEANOGRAPHY	10.1002/lno.11018	2018	Europe	Austria	outdoor	flume	47.25	15.0667	21	BACI	Ecosystem	water chemistry	Water_chemistry	NA	Structure	DOM	humidificatio index	NA	1	1	0	0	5	6	5	6	5	6	2.65	0.35	L/s	86.7925	6.67	1.11	cm/s	83.3583	SuppData	NA	0.883092	0.882402	0.903733	0.89502	0.00857681	0.0274061
313	154	3	J	Experimental evidence reveals impact of drought periods on dissolved organic matter quality and ecosystem metabolism in subalpine streams	LIMNOLOGY AND OCEANOGRAPHY	10.1002/lno.11018	2018	Europe	Austria	outdoor	flume	47.25	15.0667	21	BACI	Ecosystem	water chemistry	Water_chemistry	NA	Structure	DOM	humidificatio index	NA	1	1	0	0	5	6	5	6	5	6	2.65	0.73	L/s	72.4528	6.67	2.27	cm/s	65.967	SuppData	NA	0.883092	0.884282	0.903733	0.905483	0.00857681	0.0114986
314	155	3	J	Experimental evidence reveals impact of drought periods on dissolved organic matter quality and ecosystem metabolism in subalpine streams	LIMNOLOGY AND OCEANOGRAPHY	10.1002/lno.11018	2018	Europe	Austria	outdoor	flume	47.25	15.0667	21	BACI	Ecosystem	water chemistry	Water_chemistry	NA	Structure	DOM	humidificatio index	NA	1	1	0	0	5	6	5	6	5	6	2.65	1.45	L/s	45.283	6.67	4.07	cm/s	38.9805	SuppData	NA	0.883092	0.885061	0.903733	0.907263	0.00857681	0.00720307
315	156	3	J	Experimental evidence reveals impact of drought periods on dissolved organic matter quality and ecosystem metabolism in subalpine streams	LIMNOLOGY AND OCEANOGRAPHY	10.1002/lno.11018	2018	Europe	Austria	outdoor	flume	47.25	15.0667	21	BACI	Ecosystem	water chemistry	Water_chemistry	NA	Structure	DOM	biological index	NA	1	1	0	0	5	6	5	6	5	6	2.65	0.03	L/s	98.8679	6.67	0.19	cm/s	97.1514	SuppData	NA	0.686393	0.689171	0.695678	0.681331	0.0117578	0.0227212
316	157	3	J	Experimental evidence reveals impact of drought periods on dissolved organic matter quality and ecosystem metabolism in subalpine streams	LIMNOLOGY AND OCEANOGRAPHY	10.1002/lno.11018	2018	Europe	Austria	outdoor	flume	47.25	15.0667	21	BACI	Ecosystem	water chemistry	Water_chemistry	NA	Structure	DOM	biological index	NA	1	1	0	0	5	6	5	6	5	6	2.65	0.1	L/s	96.2264	6.67	0.34	cm/s	94.9025	SuppData	NA	0.686393	0.696062	0.695678	0.686339	0.0117578	0.0228748
317	158	3	J	Experimental evidence reveals impact of drought periods on dissolved organic matter quality and ecosystem metabolism in subalpine streams	LIMNOLOGY AND OCEANOGRAPHY	10.1002/lno.11018	2018	Europe	Austria	outdoor	flume	47.25	15.0667	21	BACI	Ecosystem	water chemistry	Water_chemistry	NA	Structure	DOM	biological index	NA	1	1	0	0	5	6	5	6	5	6	2.65	0.35	L/s	86.7925	6.67	1.11	cm/s	83.3583	SuppData	NA	0.686393	0.688129	0.695678	0.683276	0.0117578	0.0267115
318	159	3	J	Experimental evidence reveals impact of drought periods on dissolved organic matter quality and ecosystem metabolism in subalpine streams	LIMNOLOGY AND OCEANOGRAPHY	10.1002/lno.11018	2018	Europe	Austria	outdoor	flume	47.25	15.0667	21	BACI	Ecosystem	water chemistry	Water_chemistry	NA	Structure	DOM	biological index	NA	1	1	0	0	5	6	5	6	5	6	2.65	0.73	L/s	72.4528	6.67	2.27	cm/s	65.967	SuppData	NA	0.686393	0.685458	0.695678	0.686371	0.0117578	0.022587
319	160	3	J	Experimental evidence reveals impact of drought periods on dissolved organic matter quality and ecosystem metabolism in subalpine streams	LIMNOLOGY AND OCEANOGRAPHY	10.1002/lno.11018	2018	Europe	Austria	outdoor	flume	47.25	15.0667	21	BACI	Ecosystem	water chemistry	Water_chemistry	NA	Structure	DOM	biological index	NA	1	1	0	0	5	6	5	6	5	6	2.65	1.45	L/s	45.283	6.67	4.07	cm/s	38.9805	SuppData	NA	0.686393	0.694945	0.695678	0.680169	0.0117578	0.0109838
320	161	3	J	Experimental evidence reveals impact of drought periods on dissolved organic matter quality and ecosystem metabolism in subalpine streams	LIMNOLOGY AND OCEANOGRAPHY	10.1002/lno.11018	2018	Europe	Austria	outdoor	flume	47.25	15.0667	21	BACI	Ecosystem	water chemistry	Water_chemistry	NA	Structure	DOM	fluorescence index	NA	1	1	0	0	5	6	5	6	5	6	2.65	0.03	L/s	98.8679	6.67	0.19	cm/s	97.1514	SuppData	NA	1.72666	1.69074	1.68185	1.74642	0.0324876	0.0666382
321	162	3	J	Experimental evidence reveals impact of drought periods on dissolved organic matter quality and ecosystem metabolism in subalpine streams	LIMNOLOGY AND OCEANOGRAPHY	10.1002/lno.11018	2018	Europe	Austria	outdoor	flume	47.25	15.0667	21	BACI	Ecosystem	water chemistry	Water_chemistry	NA	Structure	DOM	fluorescence index	NA	1	1	0	0	5	6	5	6	5	6	2.65	0.1	L/s	96.2264	6.67	0.34	cm/s	94.9025	SuppData	NA	1.72666	1.6951	1.68185	1.71166	0.0324876	0.0777947
322	163	3	J	Experimental evidence reveals impact of drought periods on dissolved organic matter quality and ecosystem metabolism in subalpine streams	LIMNOLOGY AND OCEANOGRAPHY	10.1002/lno.11018	2018	Europe	Austria	outdoor	flume	47.25	15.0667	21	BACI	Ecosystem	water chemistry	Water_chemistry	NA	Structure	DOM	fluorescence index	NA	1	1	0	0	5	6	5	6	5	6	2.65	0.35	L/s	86.7925	6.67	1.11	cm/s	83.3583	SuppData	NA	1.72666	1.66725	1.68185	1.73097	0.0324876	0.0257418
323	164	3	J	Experimental evidence reveals impact of drought periods on dissolved organic matter quality and ecosystem metabolism in subalpine streams	LIMNOLOGY AND OCEANOGRAPHY	10.1002/lno.11018	2018	Europe	Austria	outdoor	flume	47.25	15.0667	21	BACI	Ecosystem	water chemistry	Water_chemistry	NA	Structure	DOM	fluorescence index	NA	1	1	0	0	5	6	5	6	5	6	2.65	0.73	L/s	72.4528	6.67	2.27	cm/s	65.967	SuppData	NA	1.72666	1.70946	1.68185	1.68713	0.0324876	0.0474373
324	165	3	J	Experimental evidence reveals impact of drought periods on dissolved organic matter quality and ecosystem metabolism in subalpine streams	LIMNOLOGY AND OCEANOGRAPHY	10.1002/lno.11018	2018	Europe	Austria	outdoor	flume	47.25	15.0667	21	BACI	Ecosystem	water chemistry	Water_chemistry	NA	Structure	DOM	fluorescence index	NA	1	1	0	0	5	6	5	6	5	6	2.65	1.45	L/s	45.283	6.67	4.07	cm/s	38.9805	SuppData	NA	1.72666	1.72364	1.68185	1.73473	0.0324876	0.0668785
325	166	3	J	Experimental evidence reveals impact of drought periods on dissolved organic matter quality and ecosystem metabolism in subalpine streams	LIMNOLOGY AND OCEANOGRAPHY	10.1002/lno.11018	2018	Europe	Austria	outdoor	flume	47.25	15.0667	21	BACI	Ecosystem	water chemistry	Water_chemistry	NA	Structure	DOM	spectral slope ratio	NA	1	1	0	0	5	6	5	6	5	6	2.65	0.03	L/s	98.8679	6.67	0.19	cm/s	97.1514	SuppData	NA	0.881785	0.883418	0.85775	0.921012	0.0553143	0.0703386
326	167	3	J	Experimental evidence reveals impact of drought periods on dissolved organic matter quality and ecosystem metabolism in subalpine streams	LIMNOLOGY AND OCEANOGRAPHY	10.1002/lno.11018	2018	Europe	Austria	outdoor	flume	47.25	15.0667	21	BACI	Ecosystem	water chemistry	Water_chemistry	NA	Structure	DOM	spectral slope ratio	NA	1	1	0	0	5	6	5	6	5	6	2.65	0.1	L/s	96.2264	6.67	0.34	cm/s	94.9025	SuppData	NA	0.881785	0.898267	0.85775	0.897181	0.0553143	0.0900062
327	168	3	J	Experimental evidence reveals impact of drought periods on dissolved organic matter quality and ecosystem metabolism in subalpine streams	LIMNOLOGY AND OCEANOGRAPHY	10.1002/lno.11018	2018	Europe	Austria	outdoor	flume	47.25	15.0667	21	BACI	Ecosystem	water chemistry	Water_chemistry	NA	Structure	DOM	spectral slope ratio	NA	1	1	0	0	5	6	5	6	5	6	2.65	0.35	L/s	86.7925	6.67	1.11	cm/s	83.3583	SuppData	NA	0.881785	0.880205	0.85775	0.857359	0.0553143	0.0761971
328	169	3	J	Experimental evidence reveals impact of drought periods on dissolved organic matter quality and ecosystem metabolism in subalpine streams	LIMNOLOGY AND OCEANOGRAPHY	10.1002/lno.11018	2018	Europe	Austria	outdoor	flume	47.25	15.0667	21	BACI	Ecosystem	water chemistry	Water_chemistry	NA	Structure	DOM	spectral slope ratio	NA	1	1	0	0	5	6	5	6	5	6	2.65	0.73	L/s	72.4528	6.67	2.27	cm/s	65.967	SuppData	NA	0.881785	0.878304	0.85775	0.841878	0.0553143	0.0597873
329	170	3	J	Experimental evidence reveals impact of drought periods on dissolved organic matter quality and ecosystem metabolism in subalpine streams	LIMNOLOGY AND OCEANOGRAPHY	10.1002/lno.11018	2018	Europe	Austria	outdoor	flume	47.25	15.0667	21	BACI	Ecosystem	water chemistry	Water_chemistry	NA	Structure	DOM	spectral slope ratio	NA	1	1	0	0	5	6	5	6	5	6	2.65	1.45	L/s	45.283	6.67	4.07	cm/s	38.9805	SuppData	NA	0.881785	0.911206	0.85775	0.845892	0.0553143	0.0927226
330	171	3	J	Experimental evidence reveals impact of drought periods on dissolved organic matter quality and ecosystem metabolism in subalpine streams	LIMNOLOGY AND OCEANOGRAPHY	10.1002/lno.11018	2018	Europe	Austria	outdoor	flume	47.25	15.0667	21	BACI	Ecosystem	water chemistry	Water_chemistry	NA	Structure	phosphorus	SRP	µg/L	1	1	0	0	5	6	5	6	5	6	2.65	0.03	L/s	98.8679	6.67	0.19	cm/s	97.1514	SuppData	NA	0.14	0.1	0.1	0.1	0.0894427	1.31709e-09
331	172	3	J	Experimental evidence reveals impact of drought periods on dissolved organic matter quality and ecosystem metabolism in subalpine streams	LIMNOLOGY AND OCEANOGRAPHY	10.1002/lno.11018	2018	Europe	Austria	outdoor	flume	47.25	15.0667	21	BACI	Ecosystem	water chemistry	Water_chemistry	NA	Structure	phosphorus	SRP	µg/L	1	1	0	0	5	6	5	6	5	6	2.65	0.1	L/s	96.2264	6.67	0.34	cm/s	94.9025	SuppData	NA	0.14	0.12	0.1	0.1	0.0894427	0.0447214
332	173	3	J	Experimental evidence reveals impact of drought periods on dissolved organic matter quality and ecosystem metabolism in subalpine streams	LIMNOLOGY AND OCEANOGRAPHY	10.1002/lno.11018	2018	Europe	Austria	outdoor	flume	47.25	15.0667	21	BACI	Ecosystem	water chemistry	Water_chemistry	NA	Structure	phosphorus	SRP	µg/L	1	1	0	0	5	6	5	6	5	6	2.65	0.35	L/s	86.7925	6.67	1.11	cm/s	83.3583	SuppData	NA	0.14	0.1	0.1	0.2	0.0894427	1.31709e-09
333	174	3	J	Experimental evidence reveals impact of drought periods on dissolved organic matter quality and ecosystem metabolism in subalpine streams	LIMNOLOGY AND OCEANOGRAPHY	10.1002/lno.11018	2018	Europe	Austria	outdoor	flume	47.25	15.0667	21	BACI	Ecosystem	water chemistry	Water_chemistry	NA	Structure	phosphorus	SRP	µg/L	1	1	0	0	5	6	5	6	5	6	2.65	0.73	L/s	72.4528	6.67	2.27	cm/s	65.967	SuppData	NA	0.14	0.14	0.1	0.183333	0.0894427	0.0894427
334	175	3	J	Experimental evidence reveals impact of drought periods on dissolved organic matter quality and ecosystem metabolism in subalpine streams	LIMNOLOGY AND OCEANOGRAPHY	10.1002/lno.11018	2018	Europe	Austria	outdoor	flume	47.25	15.0667	21	BACI	Ecosystem	water chemistry	Water_chemistry	NA	Structure	phosphorus	SRP	µg/L	1	1	0	0	5	6	5	6	5	6	2.65	1.45	L/s	45.283	6.67	4.07	cm/s	38.9805	SuppData	NA	0.14	0.2	0.1	0.166667	0.0894427	0.223607
335	176	3	J	Experimental evidence reveals impact of drought periods on dissolved organic matter quality and ecosystem metabolism in subalpine streams	LIMNOLOGY AND OCEANOGRAPHY	10.1002/lno.11018	2018	Europe	Austria	outdoor	flume	47.25	15.0667	21	BACI	Ecosystem	water chemistry	Water_chemistry	NA	Structure	DOM	specific ultra violet absorbance	mgC/L/m	1	1	0	0	5	6	5	6	5	6	2.65	0.03	L/s	98.8679	6.67	0.19	cm/s	97.1514	SuppData	NA	2.77493	2.79377	2.86265	2.48436	0.132754	0.138444
336	177	3	J	Experimental evidence reveals impact of drought periods on dissolved organic matter quality and ecosystem metabolism in subalpine streams	LIMNOLOGY AND OCEANOGRAPHY	10.1002/lno.11018	2018	Europe	Austria	outdoor	flume	47.25	15.0667	21	BACI	Ecosystem	water chemistry	Water_chemistry	NA	Structure	DOM	specific ultra violet absorbance	mgC/L/m	1	1	0	0	5	6	5	6	5	6	2.65	0.1	L/s	96.2264	6.67	0.34	cm/s	94.9025	SuppData	NA	2.77493	2.79372	2.86265	2.59341	0.132754	0.138829
337	178	3	J	Experimental evidence reveals impact of drought periods on dissolved organic matter quality and ecosystem metabolism in subalpine streams	LIMNOLOGY AND OCEANOGRAPHY	10.1002/lno.11018	2018	Europe	Austria	outdoor	flume	47.25	15.0667	21	BACI	Ecosystem	water chemistry	Water_chemistry	NA	Structure	DOM	specific ultra violet absorbance	mgC/L/m	1	1	0	0	5	6	5	6	5	6	2.65	0.35	L/s	86.7925	6.67	1.11	cm/s	83.3583	SuppData	NA	2.77493	2.80066	2.86265	2.77685	0.132754	0.0823655
338	179	3	J	Experimental evidence reveals impact of drought periods on dissolved organic matter quality and ecosystem metabolism in subalpine streams	LIMNOLOGY AND OCEANOGRAPHY	10.1002/lno.11018	2018	Europe	Austria	outdoor	flume	47.25	15.0667	21	BACI	Ecosystem	water chemistry	Water_chemistry	NA	Structure	DOM	specific ultra violet absorbance	mgC/L/m	1	1	0	0	5	6	5	6	5	6	2.65	0.73	L/s	72.4528	6.67	2.27	cm/s	65.967	SuppData	NA	2.77493	2.79693	2.86265	2.78799	0.132754	0.132125
339	180	3	J	Experimental evidence reveals impact of drought periods on dissolved organic matter quality and ecosystem metabolism in subalpine streams	LIMNOLOGY AND OCEANOGRAPHY	10.1002/lno.11018	2018	Europe	Austria	outdoor	flume	47.25	15.0667	21	BACI	Ecosystem	water chemistry	Water_chemistry	NA	Structure	DOM	specific ultra violet absorbance	mgC/L/m	1	1	0	0	5	6	5	6	5	6	2.65	1.45	L/s	45.283	6.67	4.07	cm/s	38.9805	SuppData	NA	2.77493	3.10648	2.86265	2.80742	0.132754	0.671509
340	181	3	J	Experimental evidence reveals impact of drought periods on dissolved organic matter quality and ecosystem metabolism in subalpine streams	LIMNOLOGY AND OCEANOGRAPHY	10.1002/lno.11018	2018	Europe	Austria	outdoor	flume	47.25	15.0667	21	BACI	Ecosystem	water chemistry	Water_chemistry	NA	Structure	nitrogen	N-NO2	µg/L	1	1	0	0	5	6	5	6	5	6	2.65	0.03	L/s	98.8679	6.67	0.19	cm/s	97.1514	SuppData	NA	0.46	0.42	0.783333	2.46667	0.230217	0.192354
341	182	3	J	Experimental evidence reveals impact of drought periods on dissolved organic matter quality and ecosystem metabolism in subalpine streams	LIMNOLOGY AND OCEANOGRAPHY	10.1002/lno.11018	2018	Europe	Austria	outdoor	flume	47.25	15.0667	21	BACI	Ecosystem	water chemistry	Water_chemistry	NA	Structure	nitrogen	N-NO2	µg/L	1	1	0	0	5	6	5	6	5	6	2.65	0.1	L/s	96.2264	6.67	0.34	cm/s	94.9025	SuppData	NA	0.46	0.26	0.783333	2.46667	0.230217	0.167332
342	183	3	J	Experimental evidence reveals impact of drought periods on dissolved organic matter quality and ecosystem metabolism in subalpine streams	LIMNOLOGY AND OCEANOGRAPHY	10.1002/lno.11018	2018	Europe	Austria	outdoor	flume	47.25	15.0667	21	BACI	Ecosystem	water chemistry	Water_chemistry	NA	Structure	nitrogen	N-NO2	µg/L	1	1	0	0	5	6	5	6	5	6	2.65	0.35	L/s	86.7925	6.67	1.11	cm/s	83.3583	SuppData	NA	0.46	0.32	0.783333	0.9	0.230217	0.109545
343	184	3	J	Experimental evidence reveals impact of drought periods on dissolved organic matter quality and ecosystem metabolism in subalpine streams	LIMNOLOGY AND OCEANOGRAPHY	10.1002/lno.11018	2018	Europe	Austria	outdoor	flume	47.25	15.0667	21	BACI	Ecosystem	water chemistry	Water_chemistry	NA	Structure	nitrogen	N-NO2	µg/L	1	1	0	0	5	6	5	6	5	6	2.65	0.73	L/s	72.4528	6.67	2.27	cm/s	65.967	SuppData	NA	0.46	0.3	0.783333	0.75	0.230217	0.187083
344	185	3	J	Experimental evidence reveals impact of drought periods on dissolved organic matter quality and ecosystem metabolism in subalpine streams	LIMNOLOGY AND OCEANOGRAPHY	10.1002/lno.11018	2018	Europe	Austria	outdoor	flume	47.25	15.0667	21	BACI	Ecosystem	water chemistry	Water_chemistry	NA	Structure	nitrogen	N-NO2	µg/L	1	1	0	0	5	6	5	6	5	6	2.65	1.45	L/s	45.283	6.67	4.07	cm/s	38.9805	SuppData	NA	0.46	0.32	0.783333	0.7	0.230217	0.164317
345	186	3	J	Experimental evidence reveals impact of drought periods on dissolved organic matter quality and ecosystem metabolism in subalpine streams	LIMNOLOGY AND OCEANOGRAPHY	10.1002/lno.11018	2018	Europe	Austria	outdoor	flume	47.25	15.0667	21	BACI	Ecosystem	water chemistry	Water_chemistry	NA	Structure	DOM	C2	percent	1	1	0	0	5	6	5	6	5	6	2.65	0.03	L/s	98.8679	6.67	0.19	cm/s	97.1514	SuppData	NA	38.7759	39.1205	39.1352	37.0112	1.14176	1.23072
346	187	3	J	Experimental evidence reveals impact of drought periods on dissolved organic matter quality and ecosystem metabolism in subalpine streams	LIMNOLOGY AND OCEANOGRAPHY	10.1002/lno.11018	2018	Europe	Austria	outdoor	flume	47.25	15.0667	21	BACI	Ecosystem	water chemistry	Water_chemistry	NA	Structure	DOM	C2	percent	1	1	0	0	5	6	5	6	5	6	2.65	0.1	L/s	96.2264	6.67	0.34	cm/s	94.9025	SuppData	NA	38.7759	39.089	39.1352	37.4507	1.14176	0.796718
347	188	3	J	Experimental evidence reveals impact of drought periods on dissolved organic matter quality and ecosystem metabolism in subalpine streams	LIMNOLOGY AND OCEANOGRAPHY	10.1002/lno.11018	2018	Europe	Austria	outdoor	flume	47.25	15.0667	21	BACI	Ecosystem	water chemistry	Water_chemistry	NA	Structure	DOM	C2	percent	1	1	0	0	5	6	5	6	5	6	2.65	0.35	L/s	86.7925	6.67	1.11	cm/s	83.3583	SuppData	NA	38.7759	38.9747	39.1352	38.6272	1.14176	1.29056
348	189	3	J	Experimental evidence reveals impact of drought periods on dissolved organic matter quality and ecosystem metabolism in subalpine streams	LIMNOLOGY AND OCEANOGRAPHY	10.1002/lno.11018	2018	Europe	Austria	outdoor	flume	47.25	15.0667	21	BACI	Ecosystem	water chemistry	Water_chemistry	NA	Structure	DOM	C2	percent	1	1	0	0	5	6	5	6	5	6	2.65	0.73	L/s	72.4528	6.67	2.27	cm/s	65.967	SuppData	NA	38.7759	38.8818	39.1352	39.2304	1.14176	1.12567
349	190	3	J	Experimental evidence reveals impact of drought periods on dissolved organic matter quality and ecosystem metabolism in subalpine streams	LIMNOLOGY AND OCEANOGRAPHY	10.1002/lno.11018	2018	Europe	Austria	outdoor	flume	47.25	15.0667	21	BACI	Ecosystem	water chemistry	Water_chemistry	NA	Structure	DOM	C2	percent	1	1	0	0	5	6	5	6	5	6	2.65	1.45	L/s	45.283	6.67	4.07	cm/s	38.9805	SuppData	NA	38.7759	38.9731	39.1352	39.4686	1.14176	1.04295
350	191	3	J	Experimental evidence reveals impact of drought periods on dissolved organic matter quality and ecosystem metabolism in subalpine streams	LIMNOLOGY AND OCEANOGRAPHY	10.1002/lno.11018	2018	Europe	Austria	outdoor	flume	47.25	15.0667	21	BACI	Ecosystem	water chemistry	Water_chemistry	NA	Structure	DOM	C3	percent	1	1	0	0	5	6	5	6	5	6	2.65	0.03	L/s	98.8679	6.67	0.19	cm/s	97.1514	SuppData	NA	2.53212	3.17557	3.19963	5.4367	0.761301	1.64519
351	192	3	J	Experimental evidence reveals impact of drought periods on dissolved organic matter quality and ecosystem metabolism in subalpine streams	LIMNOLOGY AND OCEANOGRAPHY	10.1002/lno.11018	2018	Europe	Austria	outdoor	flume	47.25	15.0667	21	BACI	Ecosystem	water chemistry	Water_chemistry	NA	Structure	DOM	C3	percent	1	1	0	0	5	6	5	6	5	6	2.65	0.1	L/s	96.2264	6.67	0.34	cm/s	94.9025	SuppData	NA	2.53212	3.03724	3.19963	4.70608	0.761301	0.924461
352	193	3	J	Experimental evidence reveals impact of drought periods on dissolved organic matter quality and ecosystem metabolism in subalpine streams	LIMNOLOGY AND OCEANOGRAPHY	10.1002/lno.11018	2018	Europe	Austria	outdoor	flume	47.25	15.0667	21	BACI	Ecosystem	water chemistry	Water_chemistry	NA	Structure	DOM	C3	percent	1	1	0	0	5	6	5	6	5	6	2.65	0.35	L/s	86.7925	6.67	1.11	cm/s	83.3583	SuppData	NA	2.53212	2.59516	3.19963	3.31604	0.761301	0.612026
353	194	3	J	Experimental evidence reveals impact of drought periods on dissolved organic matter quality and ecosystem metabolism in subalpine streams	LIMNOLOGY AND OCEANOGRAPHY	10.1002/lno.11018	2018	Europe	Austria	outdoor	flume	47.25	15.0667	21	BACI	Ecosystem	water chemistry	Water_chemistry	NA	Structure	DOM	C3	percent	1	1	0	0	5	6	5	6	5	6	2.65	0.73	L/s	72.4528	6.67	2.27	cm/s	65.967	SuppData	NA	2.53212	2.4534	3.19963	2.73692	0.761301	0.921321
354	195	3	J	Experimental evidence reveals impact of drought periods on dissolved organic matter quality and ecosystem metabolism in subalpine streams	LIMNOLOGY AND OCEANOGRAPHY	10.1002/lno.11018	2018	Europe	Austria	outdoor	flume	47.25	15.0667	21	BACI	Ecosystem	water chemistry	Water_chemistry	NA	Structure	DOM	C3	percent	1	1	0	0	5	6	5	6	5	6	2.65	1.45	L/s	45.283	6.67	4.07	cm/s	38.9805	SuppData	NA	2.53212	2.51022	3.19963	2.29875	0.761301	1.01736
355	196	3	J	Experimental evidence reveals impact of drought periods on dissolved organic matter quality and ecosystem metabolism in subalpine streams	LIMNOLOGY AND OCEANOGRAPHY	10.1002/lno.11018	2018	Europe	Austria	outdoor	flume	47.25	15.0667	21	BACI	Ecosystem	water chemistry	Water_chemistry	NA	Structure	DOM	C4	percent	1	1	0	0	5	6	5	6	5	6	2.65	0.03	L/s	98.8679	6.67	0.19	cm/s	97.1514	SuppData	NA	6.05751	5.42693	3.16453	5.88232	1.44138	1.30493
356	197	3	J	Experimental evidence reveals impact of drought periods on dissolved organic matter quality and ecosystem metabolism in subalpine streams	LIMNOLOGY AND OCEANOGRAPHY	10.1002/lno.11018	2018	Europe	Austria	outdoor	flume	47.25	15.0667	21	BACI	Ecosystem	water chemistry	Water_chemistry	NA	Structure	DOM	C4	percent	1	1	0	0	5	6	5	6	5	6	2.65	0.1	L/s	96.2264	6.67	0.34	cm/s	94.9025	SuppData	NA	6.05751	5.27883	3.16453	5.29909	1.44138	2.52258
357	198	3	J	Experimental evidence reveals impact of drought periods on dissolved organic matter quality and ecosystem metabolism in subalpine streams	LIMNOLOGY AND OCEANOGRAPHY	10.1002/lno.11018	2018	Europe	Austria	outdoor	flume	47.25	15.0667	21	BACI	Ecosystem	water chemistry	Water_chemistry	NA	Structure	DOM	C4	percent	1	1	0	0	5	6	5	6	5	6	2.65	0.35	L/s	86.7925	6.67	1.11	cm/s	83.3583	SuppData	NA	6.05751	5.75617	3.16453	3.85832	1.44138	2.98076
358	199	3	J	Experimental evidence reveals impact of drought periods on dissolved organic matter quality and ecosystem metabolism in subalpine streams	LIMNOLOGY AND OCEANOGRAPHY	10.1002/lno.11018	2018	Europe	Austria	outdoor	flume	47.25	15.0667	21	BACI	Ecosystem	water chemistry	Water_chemistry	NA	Structure	DOM	C4	percent	1	1	0	0	5	6	5	6	5	6	2.65	0.73	L/s	72.4528	6.67	2.27	cm/s	65.967	SuppData	NA	6.05751	5.97406	3.16453	3.76017	1.44138	1.8596
359	200	3	J	Experimental evidence reveals impact of drought periods on dissolved organic matter quality and ecosystem metabolism in subalpine streams	LIMNOLOGY AND OCEANOGRAPHY	10.1002/lno.11018	2018	Europe	Austria	outdoor	flume	47.25	15.0667	21	BACI	Ecosystem	water chemistry	Water_chemistry	NA	Structure	DOM	C4	percent	1	1	0	0	5	6	5	6	5	6	2.65	1.45	L/s	45.283	6.67	4.07	cm/s	38.9805	SuppData	NA	6.05751	5.64208	3.16453	3.85801	1.44138	1.75271
360	201	3	J	Experimental evidence reveals impact of drought periods on dissolved organic matter quality and ecosystem metabolism in subalpine streams	LIMNOLOGY AND OCEANOGRAPHY	10.1002/lno.11018	2018	Europe	Austria	outdoor	flume	47.25	15.0667	21	BACI	Ecosystem	water chemistry	Water_chemistry	NA	Structure	DOM	C1	percent	1	1	0	0	5	6	5	6	5	6	2.65	0.03	L/s	98.8679	6.67	0.19	cm/s	97.1514	SuppData	NA	52.6345	52.277	54.5006	51.6698	1.61395	2.3296
361	202	3	J	Experimental evidence reveals impact of drought periods on dissolved organic matter quality and ecosystem metabolism in subalpine streams	LIMNOLOGY AND OCEANOGRAPHY	10.1002/lno.11018	2018	Europe	Austria	outdoor	flume	47.25	15.0667	21	BACI	Ecosystem	water chemistry	Water_chemistry	NA	Structure	DOM	C1	percent	1	1	0	0	5	6	5	6	5	6	2.65	0.1	L/s	96.2264	6.67	0.34	cm/s	94.9025	SuppData	NA	52.6345	52.5949	54.5006	52.5442	1.61395	2.08482
362	203	3	J	Experimental evidence reveals impact of drought periods on dissolved organic matter quality and ecosystem metabolism in subalpine streams	LIMNOLOGY AND OCEANOGRAPHY	10.1002/lno.11018	2018	Europe	Austria	outdoor	flume	47.25	15.0667	21	BACI	Ecosystem	water chemistry	Water_chemistry	NA	Structure	DOM	C1	percent	1	1	0	0	5	6	5	6	5	6	2.65	0.35	L/s	86.7925	6.67	1.11	cm/s	83.3583	SuppData	NA	52.6345	52.6739	54.5006	54.1984	1.61395	2.3898
363	204	3	J	Experimental evidence reveals impact of drought periods on dissolved organic matter quality and ecosystem metabolism in subalpine streams	LIMNOLOGY AND OCEANOGRAPHY	10.1002/lno.11018	2018	Europe	Austria	outdoor	flume	47.25	15.0667	21	BACI	Ecosystem	water chemistry	Water_chemistry	NA	Structure	DOM	C1	percent	1	1	0	0	5	6	5	6	5	6	2.65	0.73	L/s	72.4528	6.67	2.27	cm/s	65.967	SuppData	NA	52.6345	52.6907	54.5006	54.2725	1.61395	1.84753
364	205	3	J	Experimental evidence reveals impact of drought periods on dissolved organic matter quality and ecosystem metabolism in subalpine streams	LIMNOLOGY AND OCEANOGRAPHY	10.1002/lno.11018	2018	Europe	Austria	outdoor	flume	47.25	15.0667	21	BACI	Ecosystem	water chemistry	Water_chemistry	NA	Structure	DOM	C1	percent	1	1	0	0	5	6	5	6	5	6	2.65	1.45	L/s	45.283	6.67	4.07	cm/s	38.9805	SuppData	NA	52.6345	52.8746	54.5006	54.3746	1.61395	1.67535
365	206	3	J	Experimental evidence reveals impact of drought periods on dissolved organic matter quality and ecosystem metabolism in subalpine streams	LIMNOLOGY AND OCEANOGRAPHY	10.1002/lno.11018	2018	Europe	Austria	outdoor	flume	47.25	15.0667	21	BACI	Ecosystem	water chemistry	Water_chemistry	NA	Structure	nitrogen	N-NH4	µg/L	1	1	0	0	5	6	5	6	5	6	2.65	0.03	L/s	98.8679	6.67	0.19	cm/s	97.1514	SuppData	NA	1.7	2.48	6.56667	9.91667	1.72192	2.69388
366	207	3	J	Experimental evidence reveals impact of drought periods on dissolved organic matter quality and ecosystem metabolism in subalpine streams	LIMNOLOGY AND OCEANOGRAPHY	10.1002/lno.11018	2018	Europe	Austria	outdoor	flume	47.25	15.0667	21	BACI	Ecosystem	water chemistry	Water_chemistry	NA	Structure	nitrogen	N-NH4	µg/L	1	1	0	0	5	6	5	6	5	6	2.65	0.1	L/s	96.2264	6.67	0.34	cm/s	94.9025	SuppData	NA	1.7	2.1	6.56667	10.6	1.72192	2.69537
367	208	3	J	Experimental evidence reveals impact of drought periods on dissolved organic matter quality and ecosystem metabolism in subalpine streams	LIMNOLOGY AND OCEANOGRAPHY	10.1002/lno.11018	2018	Europe	Austria	outdoor	flume	47.25	15.0667	21	BACI	Ecosystem	water chemistry	Water_chemistry	NA	Structure	nitrogen	N-NH4	µg/L	1	1	0	0	5	6	5	6	5	6	2.65	0.35	L/s	86.7925	6.67	1.11	cm/s	83.3583	SuppData	NA	1.7	1.7	6.56667	10.15	1.72192	1.87617
368	209	3	J	Experimental evidence reveals impact of drought periods on dissolved organic matter quality and ecosystem metabolism in subalpine streams	LIMNOLOGY AND OCEANOGRAPHY	10.1002/lno.11018	2018	Europe	Austria	outdoor	flume	47.25	15.0667	21	BACI	Ecosystem	water chemistry	Water_chemistry	NA	Structure	nitrogen	N-NH4	µg/L	1	1	0	0	5	6	5	6	5	6	2.65	0.73	L/s	72.4528	6.67	2.27	cm/s	65.967	SuppData	NA	1.7	2.06	6.56667	11.1833	1.72192	1.89024
369	210	3	J	Experimental evidence reveals impact of drought periods on dissolved organic matter quality and ecosystem metabolism in subalpine streams	LIMNOLOGY AND OCEANOGRAPHY	10.1002/lno.11018	2018	Europe	Austria	outdoor	flume	47.25	15.0667	21	BACI	Ecosystem	water chemistry	Water_chemistry	NA	Structure	nitrogen	N-NH4	µg/L	1	1	0	0	5	6	5	6	5	6	2.65	1.45	L/s	45.283	6.67	4.07	cm/s	38.9805	SuppData	NA	1.7	1.5	6.56667	7.13333	1.72192	1.52807
370	211	3	J	Experimental evidence reveals impact of drought periods on dissolved organic matter quality and ecosystem metabolism in subalpine streams	LIMNOLOGY AND OCEANOGRAPHY	10.1002/lno.11018	2018	Europe	Austria	outdoor	flume	47.25	15.0667	21	BACI	Ecosystem	water chemistry	Water_chemistry	NA	Structure	nitrogen	N-NO3	µg/L	1	1	0	0	5	6	5	6	5	6	2.65	0.03	L/s	98.8679	6.67	0.19	cm/s	97.1514	SuppData	NA	993.34	999.84	1013.38	891.933	36.3589	35.2782
371	212	3	J	Experimental evidence reveals impact of drought periods on dissolved organic matter quality and ecosystem metabolism in subalpine streams	LIMNOLOGY AND OCEANOGRAPHY	10.1002/lno.11018	2018	Europe	Austria	outdoor	flume	47.25	15.0667	21	BACI	Ecosystem	water chemistry	Water_chemistry	NA	Structure	nitrogen	N-NO3	µg/L	1	1	0	0	5	6	5	6	5	6	2.65	0.1	L/s	96.2264	6.67	0.34	cm/s	94.9025	SuppData	NA	993.34	998.04	1013.38	930.117	36.3589	37.882
372	213	3	J	Experimental evidence reveals impact of drought periods on dissolved organic matter quality and ecosystem metabolism in subalpine streams	LIMNOLOGY AND OCEANOGRAPHY	10.1002/lno.11018	2018	Europe	Austria	outdoor	flume	47.25	15.0667	21	BACI	Ecosystem	water chemistry	Water_chemistry	NA	Structure	nitrogen	N-NO3	µg/L	1	1	0	0	5	6	5	6	5	6	2.65	0.35	L/s	86.7925	6.67	1.11	cm/s	83.3583	SuppData	NA	993.34	997.42	1013.38	986.233	36.3589	31.4564
373	214	3	J	Experimental evidence reveals impact of drought periods on dissolved organic matter quality and ecosystem metabolism in subalpine streams	LIMNOLOGY AND OCEANOGRAPHY	10.1002/lno.11018	2018	Europe	Austria	outdoor	flume	47.25	15.0667	21	BACI	Ecosystem	water chemistry	Water_chemistry	NA	Structure	nitrogen	N-NO3	µg/L	1	1	0	0	5	6	5	6	5	6	2.65	0.73	L/s	72.4528	6.67	2.27	cm/s	65.967	SuppData	NA	993.34	999.6	1013.38	1000.33	36.3589	35.6298
374	215	3	J	Experimental evidence reveals impact of drought periods on dissolved organic matter quality and ecosystem metabolism in subalpine streams	LIMNOLOGY AND OCEANOGRAPHY	10.1002/lno.11018	2018	Europe	Austria	outdoor	flume	47.25	15.0667	21	BACI	Ecosystem	water chemistry	Water_chemistry	NA	Structure	nitrogen	N-NO3	µg/L	1	1	0	0	5	6	5	6	5	6	2.65	1.45	L/s	45.283	6.67	4.07	cm/s	38.9805	SuppData	NA	993.34	991.96	1013.38	1006.43	36.3589	30.3504
375	216	3	J	Experimental evidence reveals impact of drought periods on dissolved organic matter quality and ecosystem metabolism in subalpine streams	LIMNOLOGY AND OCEANOGRAPHY	10.1002/lno.11018	2018	Europe	Austria	outdoor	flume	47.25	15.0667	21	BACI	Ecosystem	water chemistry	Water_chemistry	NA	Structure	carbon	DOC	µg/L	1	1	0	0	5	6	5	6	5	6	2.65	0.03	L/s	98.8679	6.67	0.19	cm/s	97.1514	SuppData	NA	1131	1120	1249.17	1517.22	180.499	167.157
376	217	3	J	Experimental evidence reveals impact of drought periods on dissolved organic matter quality and ecosystem metabolism in subalpine streams	LIMNOLOGY AND OCEANOGRAPHY	10.1002/lno.11018	2018	Europe	Austria	outdoor	flume	47.25	15.0667	21	BACI	Ecosystem	water chemistry	Water_chemistry	NA	Structure	carbon	DOC	µg/L	1	1	0	0	5	6	5	6	5	6	2.65	0.1	L/s	96.2264	6.67	0.34	cm/s	94.9025	SuppData	NA	1131	1115.8	1249.17	1488.33	180.499	164.891
377	218	3	J	Experimental evidence reveals impact of drought periods on dissolved organic matter quality and ecosystem metabolism in subalpine streams	LIMNOLOGY AND OCEANOGRAPHY	10.1002/lno.11018	2018	Europe	Austria	outdoor	flume	47.25	15.0667	21	BACI	Ecosystem	water chemistry	Water_chemistry	NA	Structure	carbon	DOC	µg/L	1	1	0	0	5	6	5	6	5	6	2.65	0.35	L/s	86.7925	6.67	1.11	cm/s	83.3583	SuppData	NA	1131	1115.8	1249.17	1299.39	180.499	171.688
378	219	3	J	Experimental evidence reveals impact of drought periods on dissolved organic matter quality and ecosystem metabolism in subalpine streams	LIMNOLOGY AND OCEANOGRAPHY	10.1002/lno.11018	2018	Europe	Austria	outdoor	flume	47.25	15.0667	21	BACI	Ecosystem	water chemistry	Water_chemistry	NA	Structure	carbon	DOC	µg/L	1	1	0	0	5	6	5	6	5	6	2.65	0.73	L/s	72.4528	6.67	2.27	cm/s	65.967	SuppData	NA	1131	1115.4	1249.17	1271.5	180.499	165.462
379	220	3	J	Experimental evidence reveals impact of drought periods on dissolved organic matter quality and ecosystem metabolism in subalpine streams	LIMNOLOGY AND OCEANOGRAPHY	10.1002/lno.11018	2018	Europe	Austria	outdoor	flume	47.25	15.0667	21	BACI	Ecosystem	water chemistry	Water_chemistry	NA	Structure	carbon	DOC	µg/L	1	1	0	0	5	6	5	6	5	6	2.65	1.45	L/s	45.283	6.67	4.07	cm/s	38.9805	SuppData	NA	1131	1117.2	1249.17	1261	180.499	166.972
380	221	55	J	Water Flow and Light Availability Influence on Intracellular Geosmin Production in River Biofilms	FRONTIERS IN MICROBIOLOGY	10.3389/fmicb.2019.03002	2020	Europe	Spain	outdoor	flume	42.0037	2.28543	41	CI	Ecosystem	water chemistry	Water_chemistry	NA	Structure	nitrogen	N-NO2-	µg/L	1	1	14	14	0	0	NA	NA	14	14	1.2	0.09	L/s	92.5	NA	NA	NA	NA	NA	1	NA	NA	0.9	0.9	NA	NA
381	222	55	J	Water Flow and Light Availability Influence on Intracellular Geosmin Production in River Biofilms	FRONTIERS IN MICROBIOLOGY	10.3389/fmicb.2019.03002	2020	Europe	Spain	outdoor	flume	42.0037	2.28543	41	CI	Ecosystem	water chemistry	Water_chemistry	NA	Structure	nitrogen	N-NO2-	µg/L	1	1	14	14	0	0	NA	NA	14	14	1.2	0.18	L/s	85	NA	NA	NA	NA	NA	1	NA	NA	0.9	0.9	NA	NA
382	223	55	J	Water Flow and Light Availability Influence on Intracellular Geosmin Production in River Biofilms	FRONTIERS IN MICROBIOLOGY	10.3389/fmicb.2019.03002	2020	Europe	Spain	outdoor	flume	42.0037	2.28543	41	CI	Ecosystem	water chemistry	Water_chemistry	NA	Structure	nitrogen	N-NO2-	µg/L	1	1	14	14	0	0	NA	NA	14	14	1.2	0.31	L/s	74.1667	NA	NA	NA	NA	NA	1	NA	NA	0.9	0.9	NA	NA
383	224	55	J	Water Flow and Light Availability Influence on Intracellular Geosmin Production in River Biofilms	FRONTIERS IN MICROBIOLOGY	10.3389/fmicb.2019.03002	2020	Europe	Spain	outdoor	flume	42.0037	2.28543	41	CI	Ecosystem	water chemistry	Water_chemistry	NA	Structure	nitrogen	N-NO2-	µg/L	1	1	14	14	0	0	NA	NA	14	14	1.2	0.61	L/s	49.1667	NA	NA	NA	NA	NA	1	NA	NA	0.9	0.8	NA	NA
384	225	55	J	Water Flow and Light Availability Influence on Intracellular Geosmin Production in River Biofilms	FRONTIERS IN MICROBIOLOGY	10.3389/fmicb.2019.03002	2020	Europe	Spain	outdoor	flume	42.0037	2.28543	41	CI	Ecosystem	water chemistry	Water_chemistry	NA	Structure	nitrogen	N-NO2-	µg/L	1	1	14	14	0	0	NA	NA	14	14	1.14	0.09	L/s	92.1053	NA	NA	NA	NA	NA	1	NA	NA	0.9	0.9	NA	NA
385	226	55	J	Water Flow and Light Availability Influence on Intracellular Geosmin Production in River Biofilms	FRONTIERS IN MICROBIOLOGY	10.3389/fmicb.2019.03002	2020	Europe	Spain	outdoor	flume	42.0037	2.28543	41	CI	Ecosystem	water chemistry	Water_chemistry	NA	Structure	nitrogen	N-NO2-	µg/L	1	1	14	14	0	0	NA	NA	14	14	1.14	0.17	L/s	85.0877	NA	NA	NA	NA	NA	1	NA	NA	0.9	0.9	NA	NA
386	227	55	J	Water Flow and Light Availability Influence on Intracellular Geosmin Production in River Biofilms	FRONTIERS IN MICROBIOLOGY	10.3389/fmicb.2019.03002	2020	Europe	Spain	outdoor	flume	42.0037	2.28543	41	CI	Ecosystem	water chemistry	Water_chemistry	NA	Structure	nitrogen	N-NO2-	µg/L	1	1	14	14	0	0	NA	NA	14	14	1.14	0.33	L/s	71.0526	NA	NA	NA	NA	NA	1	NA	NA	0.9	0.8	NA	NA
387	228	55	J	Water Flow and Light Availability Influence on Intracellular Geosmin Production in River Biofilms	FRONTIERS IN MICROBIOLOGY	10.3389/fmicb.2019.03002	2020	Europe	Spain	outdoor	flume	42.0037	2.28543	41	CI	Ecosystem	water chemistry	Water_chemistry	NA	Structure	nitrogen	N-NO2-	µg/L	1	1	14	14	0	0	NA	NA	14	14	1.14	0.6	L/s	47.3684	NA	NA	NA	NA	NA	1	NA	NA	0.9	0.9	NA	NA
388	229	55	J	Water Flow and Light Availability Influence on Intracellular Geosmin Production in River Biofilms	FRONTIERS IN MICROBIOLOGY	10.3389/fmicb.2019.03002	2020	Europe	Spain	outdoor	flume	42.0037	2.28543	41	CI	Ecosystem	water chemistry	Water_chemistry	NA	Structure	nitrogen	N-NO3	µg/L	1	1	14	14	0	0	NA	NA	14	14	1.14	0.09	L/s	92.1053	NA	NA	NA	NA	NA	1	NA	NA	14	12	NA	NA
389	230	55	J	Water Flow and Light Availability Influence on Intracellular Geosmin Production in River Biofilms	FRONTIERS IN MICROBIOLOGY	10.3389/fmicb.2019.03002	2020	Europe	Spain	outdoor	flume	42.0037	2.28543	41	CI	Ecosystem	water chemistry	Water_chemistry	NA	Structure	nitrogen	N-NO3	µg/L	1	1	14	14	0	0	NA	NA	14	14	1.14	0.17	L/s	85.0877	NA	NA	NA	NA	NA	1	NA	NA	14	12	NA	NA
390	231	55	J	Water Flow and Light Availability Influence on Intracellular Geosmin Production in River Biofilms	FRONTIERS IN MICROBIOLOGY	10.3389/fmicb.2019.03002	2020	Europe	Spain	outdoor	flume	42.0037	2.28543	41	CI	Ecosystem	water chemistry	Water_chemistry	NA	Structure	nitrogen	N-NO3	µg/L	1	1	14	14	0	0	NA	NA	14	14	1.14	0.33	L/s	71.0526	NA	NA	NA	NA	NA	1	NA	NA	14	13	NA	NA
391	232	55	J	Water Flow and Light Availability Influence on Intracellular Geosmin Production in River Biofilms	FRONTIERS IN MICROBIOLOGY	10.3389/fmicb.2019.03002	2020	Europe	Spain	outdoor	flume	42.0037	2.28543	41	CI	Ecosystem	water chemistry	Water_chemistry	NA	Structure	nitrogen	N-NO3	µg/L	1	1	14	14	0	0	NA	NA	14	14	1.14	0.6	L/s	47.3684	NA	NA	NA	NA	NA	1	NA	NA	14	12	NA	NA
392	233	55	J	Water Flow and Light Availability Influence on Intracellular Geosmin Production in River Biofilms	FRONTIERS IN MICROBIOLOGY	10.3389/fmicb.2019.03002	2020	Europe	Spain	outdoor	flume	42.0037	2.28543	41	CI	Ecosystem	water chemistry	Water_chemistry	NA	Structure	nitrogen	N-NO3	µg/L	1	1	14	14	0	0	NA	NA	14	14	1.2	0.09	L/s	92.5	NA	NA	NA	NA	NA	1	NA	NA	10	19	NA	NA
393	234	55	J	Water Flow and Light Availability Influence on Intracellular Geosmin Production in River Biofilms	FRONTIERS IN MICROBIOLOGY	10.3389/fmicb.2019.03002	2020	Europe	Spain	outdoor	flume	42.0037	2.28543	41	CI	Ecosystem	water chemistry	Water_chemistry	NA	Structure	nitrogen	N-NO3	µg/L	1	1	14	14	0	0	NA	NA	14	14	1.2	0.18	L/s	85	NA	NA	NA	NA	NA	1	NA	NA	10	10	NA	NA
394	235	55	J	Water Flow and Light Availability Influence on Intracellular Geosmin Production in River Biofilms	FRONTIERS IN MICROBIOLOGY	10.3389/fmicb.2019.03002	2020	Europe	Spain	outdoor	flume	42.0037	2.28543	41	CI	Ecosystem	water chemistry	Water_chemistry	NA	Structure	nitrogen	N-NO3	µg/L	1	1	14	14	0	0	NA	NA	14	14	1.2	0.31	L/s	74.1667	NA	NA	NA	NA	NA	1	NA	NA	10	14	NA	NA
395	236	55	J	Water Flow and Light Availability Influence on Intracellular Geosmin Production in River Biofilms	FRONTIERS IN MICROBIOLOGY	10.3389/fmicb.2019.03002	2020	Europe	Spain	outdoor	flume	42.0037	2.28543	41	CI	Ecosystem	water chemistry	Water_chemistry	NA	Structure	nitrogen	N-NO3	µg/L	1	1	14	14	0	0	NA	NA	14	14	1.2	0.61	L/s	49.1667	NA	NA	NA	NA	NA	1	NA	NA	10	13	NA	NA
396	237	55	J	Water Flow and Light Availability Influence on Intracellular Geosmin Production in River Biofilms	FRONTIERS IN MICROBIOLOGY	10.3389/fmicb.2019.03002	2020	Europe	Spain	outdoor	flume	42.0037	2.28543	41	CI	Ecosystem	water chemistry	Water_chemistry	NA	Structure	nitrogen	N-NH4	µg/L	1	1	14	14	0	0	NA	NA	14	14	1.14	0.09	L/s	92.1053	NA	NA	NA	NA	NA	1	NA	NA	7	8	NA	NA
397	238	55	J	Water Flow and Light Availability Influence on Intracellular Geosmin Production in River Biofilms	FRONTIERS IN MICROBIOLOGY	10.3389/fmicb.2019.03002	2020	Europe	Spain	outdoor	flume	42.0037	2.28543	41	CI	Ecosystem	water chemistry	Water_chemistry	NA	Structure	nitrogen	N-NH4	µg/L	1	1	14	14	0	0	NA	NA	14	14	1.14	0.17	L/s	85.0877	NA	NA	NA	NA	NA	1	NA	NA	7	6	NA	NA
398	239	55	J	Water Flow and Light Availability Influence on Intracellular Geosmin Production in River Biofilms	FRONTIERS IN MICROBIOLOGY	10.3389/fmicb.2019.03002	2020	Europe	Spain	outdoor	flume	42.0037	2.28543	41	CI	Ecosystem	water chemistry	Water_chemistry	NA	Structure	nitrogen	N-NH4	µg/L	1	1	14	14	0	0	NA	NA	14	14	1.14	0.33	L/s	71.0526	NA	NA	NA	NA	NA	1	NA	NA	7	6	NA	NA
399	240	55	J	Water Flow and Light Availability Influence on Intracellular Geosmin Production in River Biofilms	FRONTIERS IN MICROBIOLOGY	10.3389/fmicb.2019.03002	2020	Europe	Spain	outdoor	flume	42.0037	2.28543	41	CI	Ecosystem	water chemistry	Water_chemistry	NA	Structure	nitrogen	N-NH4	µg/L	1	1	14	14	0	0	NA	NA	14	14	1.14	0.6	L/s	47.3684	NA	NA	NA	NA	NA	1	NA	NA	7	6	NA	NA
400	241	55	J	Water Flow and Light Availability Influence on Intracellular Geosmin Production in River Biofilms	FRONTIERS IN MICROBIOLOGY	10.3389/fmicb.2019.03002	2020	Europe	Spain	outdoor	flume	42.0037	2.28543	41	CI	Ecosystem	water chemistry	Water_chemistry	NA	Structure	nitrogen	N-NH4	µg/L	1	1	14	14	0	0	NA	NA	14	14	1.2	0.09	L/s	92.5	NA	NA	NA	NA	NA	1	NA	NA	7	8	NA	NA
401	242	55	J	Water Flow and Light Availability Influence on Intracellular Geosmin Production in River Biofilms	FRONTIERS IN MICROBIOLOGY	10.3389/fmicb.2019.03002	2020	Europe	Spain	outdoor	flume	42.0037	2.28543	41	CI	Ecosystem	water chemistry	Water_chemistry	NA	Structure	nitrogen	N-NH4	µg/L	1	1	14	14	0	0	NA	NA	14	14	1.2	0.18	L/s	85	NA	NA	NA	NA	NA	1	NA	NA	7	6	NA	NA
402	243	55	J	Water Flow and Light Availability Influence on Intracellular Geosmin Production in River Biofilms	FRONTIERS IN MICROBIOLOGY	10.3389/fmicb.2019.03002	2020	Europe	Spain	outdoor	flume	42.0037	2.28543	41	CI	Ecosystem	water chemistry	Water_chemistry	NA	Structure	nitrogen	N-NH4	µg/L	1	1	14	14	0	0	NA	NA	14	14	1.2	0.31	L/s	74.1667	NA	NA	NA	NA	NA	1	NA	NA	7	9	NA	NA
403	244	55	J	Water Flow and Light Availability Influence on Intracellular Geosmin Production in River Biofilms	FRONTIERS IN MICROBIOLOGY	10.3389/fmicb.2019.03002	2020	Europe	Spain	outdoor	flume	42.0037	2.28543	41	CI	Ecosystem	water chemistry	Water_chemistry	NA	Structure	nitrogen	N-NH4	µg/L	1	1	14	14	0	0	NA	NA	14	14	1.2	0.61	L/s	49.1667	NA	NA	NA	NA	NA	1	NA	NA	7	7	NA	NA
404	245	55	J	Water Flow and Light Availability Influence on Intracellular Geosmin Production in River Biofilms	FRONTIERS IN MICROBIOLOGY	10.3389/fmicb.2019.03002	2020	Europe	Spain	outdoor	flume	42.0037	2.28543	41	CI	Ecosystem	water chemistry	Water_chemistry	NA	Structure	phosphorus	SRP	µg/L	1	1	14	14	0	0	NA	NA	14	14	1.2	0.09	L/s	92.5	NA	NA	NA	NA	NA	1	NA	NA	76	74	NA	NA
405	246	55	J	Water Flow and Light Availability Influence on Intracellular Geosmin Production in River Biofilms	FRONTIERS IN MICROBIOLOGY	10.3389/fmicb.2019.03002	2020	Europe	Spain	outdoor	flume	42.0037	2.28543	41	CI	Ecosystem	water chemistry	Water_chemistry	NA	Structure	phosphorus	SRP	µg/L	1	1	14	14	0	0	NA	NA	14	14	1.2	0.18	L/s	85	NA	NA	NA	NA	NA	1	NA	NA	76	74	NA	NA
406	247	55	J	Water Flow and Light Availability Influence on Intracellular Geosmin Production in River Biofilms	FRONTIERS IN MICROBIOLOGY	10.3389/fmicb.2019.03002	2020	Europe	Spain	outdoor	flume	42.0037	2.28543	41	CI	Ecosystem	water chemistry	Water_chemistry	NA	Structure	phosphorus	SRP	µg/L	1	1	14	14	0	0	NA	NA	14	14	1.2	0.31	L/s	74.1667	NA	NA	NA	NA	NA	1	NA	NA	76	75	NA	NA
407	248	55	J	Water Flow and Light Availability Influence on Intracellular Geosmin Production in River Biofilms	FRONTIERS IN MICROBIOLOGY	10.3389/fmicb.2019.03002	2020	Europe	Spain	outdoor	flume	42.0037	2.28543	41	CI	Ecosystem	water chemistry	Water_chemistry	NA	Structure	phosphorus	SRP	µg/L	1	1	14	14	0	0	NA	NA	14	14	1.2	0.61	L/s	49.1667	NA	NA	NA	NA	NA	1	NA	NA	76	78	NA	NA
408	249	55	J	Water Flow and Light Availability Influence on Intracellular Geosmin Production in River Biofilms	FRONTIERS IN MICROBIOLOGY	10.3389/fmicb.2019.03002	2020	Europe	Spain	outdoor	flume	42.0037	2.28543	41	CI	Ecosystem	water chemistry	Water_chemistry	NA	Structure	phosphorus	SRP	µg/L	1	1	14	14	0	0	NA	NA	14	14	1.14	0.09	L/s	92.1053	NA	NA	NA	NA	NA	1	NA	NA	75	78	NA	NA
409	250	55	J	Water Flow and Light Availability Influence on Intracellular Geosmin Production in River Biofilms	FRONTIERS IN MICROBIOLOGY	10.3389/fmicb.2019.03002	2020	Europe	Spain	outdoor	flume	42.0037	2.28543	41	CI	Ecosystem	water chemistry	Water_chemistry	NA	Structure	phosphorus	SRP	µg/L	1	1	14	14	0	0	NA	NA	14	14	1.14	0.17	L/s	85.0877	NA	NA	NA	NA	NA	1	NA	NA	75	73	NA	NA
410	251	55	J	Water Flow and Light Availability Influence on Intracellular Geosmin Production in River Biofilms	FRONTIERS IN MICROBIOLOGY	10.3389/fmicb.2019.03002	2020	Europe	Spain	outdoor	flume	42.0037	2.28543	41	CI	Ecosystem	water chemistry	Water_chemistry	NA	Structure	phosphorus	SRP	µg/L	1	1	14	14	0	0	NA	NA	14	14	1.14	0.33	L/s	71.0526	NA	NA	NA	NA	NA	1	NA	NA	75	78	NA	NA
411	252	55	J	Water Flow and Light Availability Influence on Intracellular Geosmin Production in River Biofilms	FRONTIERS IN MICROBIOLOGY	10.3389/fmicb.2019.03002	2020	Europe	Spain	outdoor	flume	42.0037	2.28543	41	CI	Ecosystem	water chemistry	Water_chemistry	NA	Structure	phosphorus	SRP	µg/L	1	1	14	14	0	0	NA	NA	14	14	1.14	0.6	L/s	47.3684	NA	NA	NA	NA	NA	1	NA	NA	75	74	NA	NA
412	253	338	J	Hydrological drought and the role of refugia in an endangered riffle-dwelling fish, Nooksack dace (Rhinichthys cataractae ssp.)	CANADIAN JOURNAL OF FISHERIES AND AQUATIC SCIENCES	10.1139/cjfas-2013-0585	2014	NorthAmerica	Canada	in_situ	weir_construction	49.0591	-122.47	33	CI	Community	invertebrate	Primary_consumers	Chironomid	Quantity	biomass	biomass	g/m2	1	1	6	6	0	0	NA	NA	6	6	27	3	L/s	88.8889	NA	NA	NA	NA	4	NA	NA	NA	0.235752	0.0857705	NA	NA
413	254	338	J	Hydrological drought and the role of refugia in an endangered riffle-dwelling fish, Nooksack dace (Rhinichthys cataractae ssp.)	CANADIAN JOURNAL OF FISHERIES AND AQUATIC SCIENCES	10.1139/cjfas-2013-0585	2014	NorthAmerica	Canada	in_situ	weir_construction	49.0591	-122.47	33	CI	Community	invertebrate	Primary_consumers	Chironomid	Quantity	biomass	biomass	g/m2	1	1	6	6	0	0	NA	NA	6	6	27	8	L/s	70.3704	NA	NA	NA	NA	4	NA	NA	NA	0.235752	0.102175	NA	NA
414	255	338	J	Hydrological drought and the role of refugia in an endangered riffle-dwelling fish, Nooksack dace (Rhinichthys cataractae ssp.)	CANADIAN JOURNAL OF FISHERIES AND AQUATIC SCIENCES	10.1139/cjfas-2013-0585	2014	NorthAmerica	Canada	in_situ	weir_construction	49.0591	-122.47	33	CI	Community	invertebrate	Primary_consumers	Chironomid	Quantity	biomass	biomass	g/m2	1	1	6	6	0	0	NA	NA	6	6	27	15	L/s	44.4444	NA	NA	NA	NA	4	NA	NA	NA	0.235752	0.158418	NA	NA
415	256	338	J	Hydrological drought and the role of refugia in an endangered riffle-dwelling fish, Nooksack dace (Rhinichthys cataractae ssp.)	CANADIAN JOURNAL OF FISHERIES AND AQUATIC SCIENCES	10.1139/cjfas-2013-0585	2014	NorthAmerica	Canada	in_situ	weir_construction	49.0591	-122.47	33	CI	Community	invertebrate	Primary_consumers	Chironomid	Quantity	biomass	biomass	g/m2	1	1	6	6	0	0	NA	NA	6	6	27	3	L/s	88.8889	NA	NA	NA	NA	4	NA	NA	NA	1.55746	1.45669	NA	NA
416	257	338	J	Hydrological drought and the role of refugia in an endangered riffle-dwelling fish, Nooksack dace (Rhinichthys cataractae ssp.)	CANADIAN JOURNAL OF FISHERIES AND AQUATIC SCIENCES	10.1139/cjfas-2013-0585	2014	NorthAmerica	Canada	in_situ	weir_construction	49.0591	-122.47	33	CI	Community	invertebrate	Primary_consumers	Chironomid	Quantity	biomass	biomass	g/m2	1	1	6	6	0	0	NA	NA	6	6	27	8	L/s	70.3704	NA	NA	NA	NA	4	NA	NA	NA	1.55746	0.870829	NA	NA
417	258	338	J	Hydrological drought and the role of refugia in an endangered riffle-dwelling fish, Nooksack dace (Rhinichthys cataractae ssp.)	CANADIAN JOURNAL OF FISHERIES AND AQUATIC SCIENCES	10.1139/cjfas-2013-0585	2014	NorthAmerica	Canada	in_situ	weir_construction	49.0591	-122.47	33	CI	Community	invertebrate	Primary_consumers	Chironomid	Quantity	biomass	biomass	g/m2	1	1	6	6	0	0	NA	NA	6	6	27	15	L/s	44.4444	NA	NA	NA	NA	4	NA	NA	NA	1.55746	0.673978	NA	NA
418	259	338	J	Hydrological drought and the role of refugia in an endangered riffle-dwelling fish, Nooksack dace (Rhinichthys cataractae ssp.)	CANADIAN JOURNAL OF FISHERIES AND AQUATIC SCIENCES	10.1139/cjfas-2013-0585	2014	NorthAmerica	Canada	in_situ	weir_construction	49.0591	-122.47	33	CI	Community	invertebrate	Primary_consumers	NA	Quantity	biomass	biomass	g/m2	1	1	6	6	0	0	NA	NA	6	6	27	3	L/s	88.8889	NA	NA	NA	NA	3	NA	NA	NA	1.89568	1.57554	NA	NA
419	260	338	J	Hydrological drought and the role of refugia in an endangered riffle-dwelling fish, Nooksack dace (Rhinichthys cataractae ssp.)	CANADIAN JOURNAL OF FISHERIES AND AQUATIC SCIENCES	10.1139/cjfas-2013-0585	2014	NorthAmerica	Canada	in_situ	weir_construction	49.0591	-122.47	33	CI	Community	invertebrate	Primary_consumers	NA	Quantity	biomass	biomass	g/m2	1	1	6	6	0	0	NA	NA	6	6	27	8	L/s	70.3704	NA	NA	NA	NA	3	NA	NA	NA	1.89568	1.17626	NA	NA
420	261	338	J	Hydrological drought and the role of refugia in an endangered riffle-dwelling fish, Nooksack dace (Rhinichthys cataractae ssp.)	CANADIAN JOURNAL OF FISHERIES AND AQUATIC SCIENCES	10.1139/cjfas-2013-0585	2014	NorthAmerica	Canada	in_situ	weir_construction	49.0591	-122.47	33	CI	Community	invertebrate	Primary_consumers	NA	Quantity	biomass	biomass	g/m2	1	1	6	6	0	0	NA	NA	6	6	27	15	L/s	44.4444	NA	NA	NA	NA	3	NA	NA	NA	1.89568	1.2554	NA	NA
421	262	338	J	Hydrological drought and the role of refugia in an endangered riffle-dwelling fish, Nooksack dace (Rhinichthys cataractae ssp.)	CANADIAN JOURNAL OF FISHERIES AND AQUATIC SCIENCES	10.1139/cjfas-2013-0585	2014	NorthAmerica	Canada	in_situ	weir_construction	49.0591	-122.47	33	CI	Community	invertebrate	Primary_consumers	NA	Quantity	biomass	biomass	g/m2	1	1	6	6	0	0	NA	NA	6	6	27	3	L/s	88.8889	NA	NA	NA	NA	3	NA	NA	NA	0.410072	0.215827	NA	NA
422	263	338	J	Hydrological drought and the role of refugia in an endangered riffle-dwelling fish, Nooksack dace (Rhinichthys cataractae ssp.)	CANADIAN JOURNAL OF FISHERIES AND AQUATIC SCIENCES	10.1139/cjfas-2013-0585	2014	NorthAmerica	Canada	in_situ	weir_construction	49.0591	-122.47	33	CI	Community	invertebrate	Primary_consumers	NA	Quantity	biomass	biomass	g/m2	1	1	6	6	0	0	NA	NA	6	6	27	8	L/s	70.3704	NA	NA	NA	NA	3	NA	NA	NA	0.410072	0.273381	NA	NA
423	264	338	J	Hydrological drought and the role of refugia in an endangered riffle-dwelling fish, Nooksack dace (Rhinichthys cataractae ssp.)	CANADIAN JOURNAL OF FISHERIES AND AQUATIC SCIENCES	10.1139/cjfas-2013-0585	2014	NorthAmerica	Canada	in_situ	weir_construction	49.0591	-122.47	33	CI	Community	invertebrate	Primary_consumers	NA	Quantity	biomass	biomass	g/m2	1	1	6	6	0	0	NA	NA	6	6	27	15	L/s	44.4444	NA	NA	NA	NA	3	NA	NA	NA	0.410072	0.370504	NA	NA
424	265	1979	J	Coupled influence of flow velocity and water temperature on grass carp swimming behaviour and gonad development	HYDROLOGICAL PROCESSES	10.1002/hyp.14052	2021	Asia	China	indoor_lab	simulated_fish_pass	39.9306	116.323	0.0104167	CI	Individual	fish	Secondary_consumers	chinese grass carp	Functioning	behavior	distance travelled	m	1	1	0	0	0	0	NA	NA	10	10	NA	NA	NA	NA	0.45	0.15	m/s	66.6667	NA	SI_Table2	NA	NA	8.12	5.73	NA	NA
425	266	1979	J	Coupled influence of flow velocity and water temperature on grass carp swimming behaviour and gonad development	HYDROLOGICAL PROCESSES	10.1002/hyp.14052	2021	Asia	China	indoor_lab	simulated_fish_pass	39.9306	116.323	0.0104167	CI	Individual	fish	Secondary_consumers	chinese grass carp	Functioning	behavior	distance travelled	m	1	1	0	0	0	0	NA	NA	10	10	NA	NA	NA	NA	0.45	0.2	m/s	55.5556	NA	SI_Table2	NA	NA	8.12	8.21	NA	NA
426	267	1979	J	Coupled influence of flow velocity and water temperature on grass carp swimming behaviour and gonad development	HYDROLOGICAL PROCESSES	10.1002/hyp.14052	2021	Asia	China	indoor_lab	simulated_fish_pass	39.9306	116.323	0.0104167	CI	Individual	fish	Secondary_consumers	chinese grass carp	Functioning	behavior	distance travelled	m	1	1	0	0	0	0	NA	NA	10	10	NA	NA	NA	NA	0.45	0.25	m/s	44.4444	NA	SI_Table2	NA	NA	8.12	7.34	NA	NA
427	268	1979	J	Coupled influence of flow velocity and water temperature on grass carp swimming behaviour and gonad development	HYDROLOGICAL PROCESSES	10.1002/hyp.14052	2021	Asia	China	indoor_lab	simulated_fish_pass	39.9306	116.323	0.0104167	CI	Individual	fish	Secondary_consumers	chinese grass carp	Functioning	behavior	distance travelled	m	1	1	0	0	0	0	NA	NA	10	11	NA	NA	NA	NA	0.45	0.3	m/s	33.3333	NA	SI_Table2	NA	NA	8.12	9.71	NA	NA
428	269	1979	J	Coupled influence of flow velocity and water temperature on grass carp swimming behaviour and gonad development	HYDROLOGICAL PROCESSES	10.1002/hyp.14052	2021	Asia	China	indoor_lab	simulated_fish_pass	39.9306	116.323	0.0104167	CI	Individual	fish	Secondary_consumers	chinese grass carp	Functioning	behavior	distance travelled	m	1	1	0	0	0	0	NA	NA	10	10	NA	NA	NA	NA	0.45	0.35	m/s	22.2222	NA	SI_Table2	NA	NA	8.12	10.88	NA	NA
429	270	1979	J	Coupled influence of flow velocity and water temperature on grass carp swimming behaviour and gonad development	HYDROLOGICAL PROCESSES	10.1002/hyp.14052	2021	Asia	China	indoor_lab	simulated_fish_pass	39.9306	116.323	0.0104167	CI	Individual	fish	Secondary_consumers	chinese grass carp	Functioning	behavior	distance travelled	m	1	1	0	0	0	0	NA	NA	10	10	NA	NA	NA	NA	0.45	0.4	m/s	11.1111	NA	SI_Table2	NA	NA	8.12	8.01	NA	NA
430	271	1979	J	Coupled influence of flow velocity and water temperature on grass carp swimming behaviour and gonad development	HYDROLOGICAL PROCESSES	10.1002/hyp.14052	2021	Asia	China	indoor_lab	simulated_fish_pass	39.9306	116.323	0.0104167	CI	Individual	fish	Secondary_consumers	chinese grass carp	Functioning	behavior	distance travelled	m	1	1	0	0	0	0	NA	NA	10	10	NA	NA	NA	NA	0.45	0.15	m/s	66.6667	NA	SI_Table2	NA	NA	11.66	7.95	NA	NA
431	272	1979	J	Coupled influence of flow velocity and water temperature on grass carp swimming behaviour and gonad development	HYDROLOGICAL PROCESSES	10.1002/hyp.14052	2021	Asia	China	indoor_lab	simulated_fish_pass	39.9306	116.323	0.0104167	CI	Individual	fish	Secondary_consumers	chinese grass carp	Functioning	behavior	distance travelled	m	1	1	0	0	0	0	NA	NA	10	10	NA	NA	NA	NA	0.45	0.2	m/s	55.5556	NA	SI_Table2	NA	NA	11.66	6.37	NA	NA
432	273	1979	J	Coupled influence of flow velocity and water temperature on grass carp swimming behaviour and gonad development	HYDROLOGICAL PROCESSES	10.1002/hyp.14052	2021	Asia	China	indoor_lab	simulated_fish_pass	39.9306	116.323	0.0104167	CI	Individual	fish	Secondary_consumers	chinese grass carp	Functioning	behavior	distance travelled	m	1	1	0	0	0	0	NA	NA	10	12	NA	NA	NA	NA	0.45	0.25	m/s	44.4444	NA	SI_Table2	NA	NA	11.66	7.06	NA	NA
433	274	1979	J	Coupled influence of flow velocity and water temperature on grass carp swimming behaviour and gonad development	HYDROLOGICAL PROCESSES	10.1002/hyp.14052	2021	Asia	China	indoor_lab	simulated_fish_pass	39.9306	116.323	0.0104167	CI	Individual	fish	Secondary_consumers	chinese grass carp	Functioning	behavior	distance travelled	m	1	1	0	0	0	0	NA	NA	10	10	NA	NA	NA	NA	0.45	0.3	m/s	33.3333	NA	SI_Table2	NA	NA	11.66	9.67	NA	NA
434	275	1979	J	Coupled influence of flow velocity and water temperature on grass carp swimming behaviour and gonad development	HYDROLOGICAL PROCESSES	10.1002/hyp.14052	2021	Asia	China	indoor_lab	simulated_fish_pass	39.9306	116.323	0.0104167	CI	Individual	fish	Secondary_consumers	chinese grass carp	Functioning	behavior	distance travelled	m	1	1	0	0	0	0	NA	NA	10	10	NA	NA	NA	NA	0.45	0.35	m/s	22.2222	NA	SI_Table2	NA	NA	11.66	10.21	NA	NA
435	276	1979	J	Coupled influence of flow velocity and water temperature on grass carp swimming behaviour and gonad development	HYDROLOGICAL PROCESSES	10.1002/hyp.14052	2021	Asia	China	indoor_lab	simulated_fish_pass	39.9306	116.323	0.0104167	CI	Individual	fish	Secondary_consumers	chinese grass carp	Functioning	behavior	distance travelled	m	1	1	0	0	0	0	NA	NA	10	10	NA	NA	NA	NA	0.45	0.4	m/s	11.1111	NA	SI_Table2	NA	NA	11.66	9.47	NA	NA
436	277	1979	J	Coupled influence of flow velocity and water temperature on grass carp swimming behaviour and gonad development	HYDROLOGICAL PROCESSES	10.1002/hyp.14052	2021	Asia	China	indoor_lab	simulated_fish_pass	39.9306	116.323	0.0104167	CI	Individual	fish	Secondary_consumers	chinese grass carp	Functioning	behavior	distance travelled	m	1	1	0	0	0	0	NA	NA	10	13	NA	NA	NA	NA	0.45	0.15	m/s	66.6667	NA	SI_Table2	NA	NA	6	2.15	NA	NA
437	278	1979	J	Coupled influence of flow velocity and water temperature on grass carp swimming behaviour and gonad development	HYDROLOGICAL PROCESSES	10.1002/hyp.14052	2021	Asia	China	indoor_lab	simulated_fish_pass	39.9306	116.323	0.0104167	CI	Individual	fish	Secondary_consumers	chinese grass carp	Functioning	behavior	distance travelled	m	1	1	0	0	0	0	NA	NA	10	10	NA	NA	NA	NA	0.45	0.2	m/s	55.5556	NA	SI_Table2	NA	NA	6	3.94	NA	NA
438	279	1979	J	Coupled influence of flow velocity and water temperature on grass carp swimming behaviour and gonad development	HYDROLOGICAL PROCESSES	10.1002/hyp.14052	2021	Asia	China	indoor_lab	simulated_fish_pass	39.9306	116.323	0.0104167	CI	Individual	fish	Secondary_consumers	chinese grass carp	Functioning	behavior	distance travelled	m	1	1	0	0	0	0	NA	NA	10	12	NA	NA	NA	NA	0.45	0.25	m/s	44.4444	NA	SI_Table2	NA	NA	6	3.76	NA	NA
439	280	1979	J	Coupled influence of flow velocity and water temperature on grass carp swimming behaviour and gonad development	HYDROLOGICAL PROCESSES	10.1002/hyp.14052	2021	Asia	China	indoor_lab	simulated_fish_pass	39.9306	116.323	0.0104167	CI	Individual	fish	Secondary_consumers	chinese grass carp	Functioning	behavior	distance travelled	m	1	1	0	0	0	0	NA	NA	10	11	NA	NA	NA	NA	0.45	0.3	m/s	33.3333	NA	SI_Table2	NA	NA	6	8.4	NA	NA
440	281	1979	J	Coupled influence of flow velocity and water temperature on grass carp swimming behaviour and gonad development	HYDROLOGICAL PROCESSES	10.1002/hyp.14052	2021	Asia	China	indoor_lab	simulated_fish_pass	39.9306	116.323	0.0104167	CI	Individual	fish	Secondary_consumers	chinese grass carp	Functioning	behavior	distance travelled	m	1	1	0	0	0	0	NA	NA	10	27	NA	NA	NA	NA	0.45	0.35	m/s	22.2222	NA	SI_Table2	NA	NA	6	6.17	NA	NA
441	282	1979	J	Coupled influence of flow velocity and water temperature on grass carp swimming behaviour and gonad development	HYDROLOGICAL PROCESSES	10.1002/hyp.14052	2021	Asia	China	indoor_lab	simulated_fish_pass	39.9306	116.323	0.0104167	CI	Individual	fish	Secondary_consumers	chinese grass carp	Functioning	behavior	distance travelled	m	1	1	0	0	0	0	NA	NA	10	11	NA	NA	NA	NA	0.45	0.4	m/s	11.1111	NA	SI_Table2	NA	NA	6	6.18	NA	NA
442	283	1979	J	Coupled influence of flow velocity and water temperature on grass carp swimming behaviour and gonad development	HYDROLOGICAL PROCESSES	10.1002/hyp.14052	2021	Asia	China	indoor_lab	simulated_fish_pass	39.9306	116.323	0.0104167	CI	Individual	fish	Secondary_consumers	chinese grass carp	Functioning	behavior	distance travelled	m	1	1	0	0	0	0	NA	NA	10	13	NA	NA	NA	NA	0.45	0.15	m/s	66.6667	NA	SI_Table2	NA	NA	7.34	5.86	NA	NA
443	284	1979	J	Coupled influence of flow velocity and water temperature on grass carp swimming behaviour and gonad development	HYDROLOGICAL PROCESSES	10.1002/hyp.14052	2021	Asia	China	indoor_lab	simulated_fish_pass	39.9306	116.323	0.0104167	CI	Individual	fish	Secondary_consumers	chinese grass carp	Functioning	behavior	distance travelled	m	1	1	0	0	0	0	NA	NA	10	10	NA	NA	NA	NA	0.45	0.2	m/s	55.5556	NA	SI_Table2	NA	NA	7.34	6.65	NA	NA
444	285	1979	J	Coupled influence of flow velocity and water temperature on grass carp swimming behaviour and gonad development	HYDROLOGICAL PROCESSES	10.1002/hyp.14052	2021	Asia	China	indoor_lab	simulated_fish_pass	39.9306	116.323	0.0104167	CI	Individual	fish	Secondary_consumers	chinese grass carp	Functioning	behavior	distance travelled	m	1	1	0	0	0	0	NA	NA	10	10	NA	NA	NA	NA	0.45	0.25	m/s	44.4444	NA	SI_Table2	NA	NA	7.34	6.66	NA	NA
445	286	1979	J	Coupled influence of flow velocity and water temperature on grass carp swimming behaviour and gonad development	HYDROLOGICAL PROCESSES	10.1002/hyp.14052	2021	Asia	China	indoor_lab	simulated_fish_pass	39.9306	116.323	0.0104167	CI	Individual	fish	Secondary_consumers	chinese grass carp	Functioning	behavior	distance travelled	m	1	1	0	0	0	0	NA	NA	10	10	NA	NA	NA	NA	0.45	0.3	m/s	33.3333	NA	SI_Table2	NA	NA	7.34	6.71	NA	NA
446	287	1979	J	Coupled influence of flow velocity and water temperature on grass carp swimming behaviour and gonad development	HYDROLOGICAL PROCESSES	10.1002/hyp.14052	2021	Asia	China	indoor_lab	simulated_fish_pass	39.9306	116.323	0.0104167	CI	Individual	fish	Secondary_consumers	chinese grass carp	Functioning	behavior	distance travelled	m	1	1	0	0	0	0	NA	NA	10	10	NA	NA	NA	NA	0.45	0.35	m/s	22.2222	NA	SI_Table2	NA	NA	7.34	5.22	NA	NA
447	288	1979	J	Coupled influence of flow velocity and water temperature on grass carp swimming behaviour and gonad development	HYDROLOGICAL PROCESSES	10.1002/hyp.14052	2021	Asia	China	indoor_lab	simulated_fish_pass	39.9306	116.323	0.0104167	CI	Individual	fish	Secondary_consumers	chinese grass carp	Functioning	behavior	distance travelled	m	1	1	0	0	0	0	NA	NA	10	10	NA	NA	NA	NA	0.45	0.4	m/s	11.1111	NA	SI_Table2	NA	NA	7.34	7.24	NA	NA
448	289	1979	J	Coupled influence of flow velocity and water temperature on grass carp swimming behaviour and gonad development	HYDROLOGICAL PROCESSES	10.1002/hyp.14052	2021	Asia	China	indoor_lab	simulated_fish_pass	39.9306	116.323	0.0104167	CI	Individual	fish	Secondary_consumers	chinese grass carp	Functioning	behavior	distance travelled	m	1	1	0	0	0	0	NA	NA	10	12	NA	NA	NA	NA	0.45	0.15	m/s	66.6667	NA	SI_Table2	NA	NA	7.27	4.04	NA	NA
449	290	1979	J	Coupled influence of flow velocity and water temperature on grass carp swimming behaviour and gonad development	HYDROLOGICAL PROCESSES	10.1002/hyp.14052	2021	Asia	China	indoor_lab	simulated_fish_pass	39.9306	116.323	0.0104167	CI	Individual	fish	Secondary_consumers	chinese grass carp	Functioning	behavior	distance travelled	m	1	1	0	0	0	0	NA	NA	10	10	NA	NA	NA	NA	0.45	0.2	m/s	55.5556	NA	SI_Table2	NA	NA	7.27	7.28	NA	NA
450	291	1979	J	Coupled influence of flow velocity and water temperature on grass carp swimming behaviour and gonad development	HYDROLOGICAL PROCESSES	10.1002/hyp.14052	2021	Asia	China	indoor_lab	simulated_fish_pass	39.9306	116.323	0.0104167	CI	Individual	fish	Secondary_consumers	chinese grass carp	Functioning	behavior	distance travelled	m	1	1	0	0	0	0	NA	NA	10	10	NA	NA	NA	NA	0.45	0.25	m/s	44.4444	NA	SI_Table2	NA	NA	7.27	7.37	NA	NA
451	292	1979	J	Coupled influence of flow velocity and water temperature on grass carp swimming behaviour and gonad development	HYDROLOGICAL PROCESSES	10.1002/hyp.14052	2021	Asia	China	indoor_lab	simulated_fish_pass	39.9306	116.323	0.0104167	CI	Individual	fish	Secondary_consumers	chinese grass carp	Functioning	behavior	distance travelled	m	1	1	0	0	0	0	NA	NA	10	11	NA	NA	NA	NA	0.45	0.3	m/s	33.3333	NA	SI_Table2	NA	NA	7.27	8.13	NA	NA
452	293	1979	J	Coupled influence of flow velocity and water temperature on grass carp swimming behaviour and gonad development	HYDROLOGICAL PROCESSES	10.1002/hyp.14052	2021	Asia	China	indoor_lab	simulated_fish_pass	39.9306	116.323	0.0104167	CI	Individual	fish	Secondary_consumers	chinese grass carp	Functioning	behavior	distance travelled	m	1	1	0	0	0	0	NA	NA	10	10	NA	NA	NA	NA	0.45	0.35	m/s	22.2222	NA	SI_Table2	NA	NA	7.27	8.04	NA	NA
453	294	1979	J	Coupled influence of flow velocity and water temperature on grass carp swimming behaviour and gonad development	HYDROLOGICAL PROCESSES	10.1002/hyp.14052	2021	Asia	China	indoor_lab	simulated_fish_pass	39.9306	116.323	0.0104167	CI	Individual	fish	Secondary_consumers	chinese grass carp	Functioning	behavior	distance travelled	m	1	1	0	0	0	0	NA	NA	10	11	NA	NA	NA	NA	0.45	0.4	m/s	11.1111	NA	SI_Table2	NA	NA	7.27	9.48	NA	NA
454	295	1979	J	Coupled influence of flow velocity and water temperature on grass carp swimming behaviour and gonad development	HYDROLOGICAL PROCESSES	10.1002/hyp.14052	2021	Asia	China	indoor_lab	simulated_fish_pass	39.9306	116.323	0.0104167	CI	Individual	fish	Secondary_consumers	chinese grass carp	Functioning	behavior	movement succes rate	%	1	1	0	0	0	0	NA	NA	10	10	NA	NA	NA	NA	0.45	0.15	m/s	66.6667	NA	SI_Table2	NA	NA	77.69	25.14	NA	NA
455	296	1979	J	Coupled influence of flow velocity and water temperature on grass carp swimming behaviour and gonad development	HYDROLOGICAL PROCESSES	10.1002/hyp.14052	2021	Asia	China	indoor_lab	simulated_fish_pass	39.9306	116.323	0.0104167	CI	Individual	fish	Secondary_consumers	chinese grass carp	Functioning	behavior	movement succes rate	%	1	1	0	0	0	0	NA	NA	10	10	NA	NA	NA	NA	0.45	0.2	m/s	55.5556	NA	SI_Table2	NA	NA	77.69	30.91	NA	NA
456	297	1979	J	Coupled influence of flow velocity and water temperature on grass carp swimming behaviour and gonad development	HYDROLOGICAL PROCESSES	10.1002/hyp.14052	2021	Asia	China	indoor_lab	simulated_fish_pass	39.9306	116.323	0.0104167	CI	Individual	fish	Secondary_consumers	chinese grass carp	Functioning	behavior	movement succes rate	%	1	1	0	0	0	0	NA	NA	10	10	NA	NA	NA	NA	0.45	0.25	m/s	44.4444	NA	SI_Table2	NA	NA	77.69	54.9	NA	NA
457	298	1979	J	Coupled influence of flow velocity and water temperature on grass carp swimming behaviour and gonad development	HYDROLOGICAL PROCESSES	10.1002/hyp.14052	2021	Asia	China	indoor_lab	simulated_fish_pass	39.9306	116.323	0.0104167	CI	Individual	fish	Secondary_consumers	chinese grass carp	Functioning	behavior	movement succes rate	%	1	1	0	0	0	0	NA	NA	10	11	NA	NA	NA	NA	0.45	0.3	m/s	33.3333	NA	SI_Table2	NA	NA	77.69	63.6	NA	NA
458	299	1979	J	Coupled influence of flow velocity and water temperature on grass carp swimming behaviour and gonad development	HYDROLOGICAL PROCESSES	10.1002/hyp.14052	2021	Asia	China	indoor_lab	simulated_fish_pass	39.9306	116.323	0.0104167	CI	Individual	fish	Secondary_consumers	chinese grass carp	Functioning	behavior	movement succes rate	%	1	1	0	0	0	0	NA	NA	10	10	NA	NA	NA	NA	0.45	0.35	m/s	22.2222	NA	SI_Table2	NA	NA	77.69	69.7	NA	NA
459	300	1979	J	Coupled influence of flow velocity and water temperature on grass carp swimming behaviour and gonad development	HYDROLOGICAL PROCESSES	10.1002/hyp.14052	2021	Asia	China	indoor_lab	simulated_fish_pass	39.9306	116.323	0.0104167	CI	Individual	fish	Secondary_consumers	chinese grass carp	Functioning	behavior	movement succes rate	%	1	1	0	0	0	0	NA	NA	10	10	NA	NA	NA	NA	0.45	0.4	m/s	11.1111	NA	SI_Table2	NA	NA	77.69	67.5	NA	NA
460	301	1979	J	Coupled influence of flow velocity and water temperature on grass carp swimming behaviour and gonad development	HYDROLOGICAL PROCESSES	10.1002/hyp.14052	2021	Asia	China	indoor_lab	simulated_fish_pass	39.9306	116.323	0.0104167	CI	Individual	fish	Secondary_consumers	chinese grass carp	Functioning	behavior	movement succes rate	%	1	1	0	0	0	0	NA	NA	10	10	NA	NA	NA	NA	0.45	0.15	m/s	66.6667	NA	SI_Table2	NA	NA	86.36	27.2	NA	NA
461	302	1979	J	Coupled influence of flow velocity and water temperature on grass carp swimming behaviour and gonad development	HYDROLOGICAL PROCESSES	10.1002/hyp.14052	2021	Asia	China	indoor_lab	simulated_fish_pass	39.9306	116.323	0.0104167	CI	Individual	fish	Secondary_consumers	chinese grass carp	Functioning	behavior	movement succes rate	%	1	1	0	0	0	0	NA	NA	10	10	NA	NA	NA	NA	0.45	0.2	m/s	55.5556	NA	SI_Table2	NA	NA	86.36	34.5	NA	NA
462	303	1979	J	Coupled influence of flow velocity and water temperature on grass carp swimming behaviour and gonad development	HYDROLOGICAL PROCESSES	10.1002/hyp.14052	2021	Asia	China	indoor_lab	simulated_fish_pass	39.9306	116.323	0.0104167	CI	Individual	fish	Secondary_consumers	chinese grass carp	Functioning	behavior	movement succes rate	%	1	1	0	0	0	0	NA	NA	10	12	NA	NA	NA	NA	0.45	0.25	m/s	44.4444	NA	SI_Table2	NA	NA	86.36	40.15	NA	NA
463	304	1979	J	Coupled influence of flow velocity and water temperature on grass carp swimming behaviour and gonad development	HYDROLOGICAL PROCESSES	10.1002/hyp.14052	2021	Asia	China	indoor_lab	simulated_fish_pass	39.9306	116.323	0.0104167	CI	Individual	fish	Secondary_consumers	chinese grass carp	Functioning	behavior	movement succes rate	%	1	1	0	0	0	0	NA	NA	10	10	NA	NA	NA	NA	0.45	0.3	m/s	33.3333	NA	SI_Table2	NA	NA	86.36	50.45	NA	NA
464	305	1979	J	Coupled influence of flow velocity and water temperature on grass carp swimming behaviour and gonad development	HYDROLOGICAL PROCESSES	10.1002/hyp.14052	2021	Asia	China	indoor_lab	simulated_fish_pass	39.9306	116.323	0.0104167	CI	Individual	fish	Secondary_consumers	chinese grass carp	Functioning	behavior	movement succes rate	%	1	1	0	0	0	0	NA	NA	10	10	NA	NA	NA	NA	0.45	0.35	m/s	22.2222	NA	SI_Table2	NA	NA	86.36	60.6	NA	NA
465	306	1979	J	Coupled influence of flow velocity and water temperature on grass carp swimming behaviour and gonad development	HYDROLOGICAL PROCESSES	10.1002/hyp.14052	2021	Asia	China	indoor_lab	simulated_fish_pass	39.9306	116.323	0.0104167	CI	Individual	fish	Secondary_consumers	chinese grass carp	Functioning	behavior	movement succes rate	%	1	1	0	0	0	0	NA	NA	10	10	NA	NA	NA	NA	0.45	0.4	m/s	11.1111	NA	SI_Table2	NA	NA	86.36	71.81	NA	NA
466	307	1979	J	Coupled influence of flow velocity and water temperature on grass carp swimming behaviour and gonad development	HYDROLOGICAL PROCESSES	10.1002/hyp.14052	2021	Asia	China	indoor_lab	simulated_fish_pass	39.9306	116.323	0.0104167	CI	Individual	fish	Secondary_consumers	chinese grass carp	Functioning	behavior	movement succes rate	%	1	1	0	0	0	0	NA	NA	10	13	NA	NA	NA	NA	0.45	0.15	m/s	66.6667	NA	SI_Table2	NA	NA	72.9	19.5	NA	NA
467	308	1979	J	Coupled influence of flow velocity and water temperature on grass carp swimming behaviour and gonad development	HYDROLOGICAL PROCESSES	10.1002/hyp.14052	2021	Asia	China	indoor_lab	simulated_fish_pass	39.9306	116.323	0.0104167	CI	Individual	fish	Secondary_consumers	chinese grass carp	Functioning	behavior	movement succes rate	%	1	1	0	0	0	0	NA	NA	10	10	NA	NA	NA	NA	0.45	0.2	m/s	55.5556	NA	SI_Table2	NA	NA	72.9	39.35	NA	NA
468	309	1979	J	Coupled influence of flow velocity and water temperature on grass carp swimming behaviour and gonad development	HYDROLOGICAL PROCESSES	10.1002/hyp.14052	2021	Asia	China	indoor_lab	simulated_fish_pass	39.9306	116.323	0.0104167	CI	Individual	fish	Secondary_consumers	chinese grass carp	Functioning	behavior	movement succes rate	%	1	1	0	0	0	0	NA	NA	10	10	NA	NA	NA	NA	0.45	0.25	m/s	44.4444	NA	SI_Table2	NA	NA	72.9	59.6	NA	NA
469	310	1979	J	Coupled influence of flow velocity and water temperature on grass carp swimming behaviour and gonad development	HYDROLOGICAL PROCESSES	10.1002/hyp.14052	2021	Asia	China	indoor_lab	simulated_fish_pass	39.9306	116.323	0.0104167	CI	Individual	fish	Secondary_consumers	chinese grass carp	Functioning	behavior	movement succes rate	%	1	1	0	0	0	0	NA	NA	10	10	NA	NA	NA	NA	0.45	0.3	m/s	33.3333	NA	SI_Table2	NA	NA	72.9	68.2	NA	NA
470	311	1979	J	Coupled influence of flow velocity and water temperature on grass carp swimming behaviour and gonad development	HYDROLOGICAL PROCESSES	10.1002/hyp.14052	2021	Asia	China	indoor_lab	simulated_fish_pass	39.9306	116.323	0.0104167	CI	Individual	fish	Secondary_consumers	chinese grass carp	Functioning	behavior	movement succes rate	%	1	1	0	0	0	0	NA	NA	10	10	NA	NA	NA	NA	0.45	0.35	m/s	22.2222	NA	SI_Table2	NA	NA	72.9	66.7	NA	NA
471	312	1979	J	Coupled influence of flow velocity and water temperature on grass carp swimming behaviour and gonad development	HYDROLOGICAL PROCESSES	10.1002/hyp.14052	2021	Asia	China	indoor_lab	simulated_fish_pass	39.9306	116.323	0.0104167	CI	Individual	fish	Secondary_consumers	chinese grass carp	Functioning	behavior	movement succes rate	%	1	1	0	0	0	0	NA	NA	10	10	NA	NA	NA	NA	0.45	0.4	m/s	11.1111	NA	SI_Table2	NA	NA	72.9	66.7	NA	NA
472	313	1979	J	Coupled influence of flow velocity and water temperature on grass carp swimming behaviour and gonad development	HYDROLOGICAL PROCESSES	10.1002/hyp.14052	2021	Asia	China	indoor_lab	simulated_fish_pass	39.9306	116.323	0.0104167	CI	Individual	fish	Secondary_consumers	chinese grass carp	Functioning	behavior	movement succes rate	%	1	1	0	0	0	0	NA	NA	10	13	NA	NA	NA	NA	0.45	0.15	m/s	66.6667	NA	SI_Table2	NA	NA	60	2.6	NA	NA
473	314	1979	J	Coupled influence of flow velocity and water temperature on grass carp swimming behaviour and gonad development	HYDROLOGICAL PROCESSES	10.1002/hyp.14052	2021	Asia	China	indoor_lab	simulated_fish_pass	39.9306	116.323	0.0104167	CI	Individual	fish	Secondary_consumers	chinese grass carp	Functioning	behavior	movement succes rate	%	1	1	0	0	0	0	NA	NA	10	10	NA	NA	NA	NA	0.45	0.2	m/s	55.5556	NA	SI_Table2	NA	NA	60	18.1	NA	NA
474	315	1979	J	Coupled influence of flow velocity and water temperature on grass carp swimming behaviour and gonad development	HYDROLOGICAL PROCESSES	10.1002/hyp.14052	2021	Asia	China	indoor_lab	simulated_fish_pass	39.9306	116.323	0.0104167	CI	Individual	fish	Secondary_consumers	chinese grass carp	Functioning	behavior	movement succes rate	%	1	1	0	0	0	0	NA	NA	10	12	NA	NA	NA	NA	0.45	0.25	m/s	44.4444	NA	SI_Table2	NA	NA	60	29.5	NA	NA
475	316	1979	J	Coupled influence of flow velocity and water temperature on grass carp swimming behaviour and gonad development	HYDROLOGICAL PROCESSES	10.1002/hyp.14052	2021	Asia	China	indoor_lab	simulated_fish_pass	39.9306	116.323	0.0104167	CI	Individual	fish	Secondary_consumers	chinese grass carp	Functioning	behavior	movement succes rate	%	1	1	0	0	0	0	NA	NA	10	11	NA	NA	NA	NA	0.45	0.3	m/s	33.3333	NA	SI_Table2	NA	NA	60	57.2	NA	NA
476	317	1979	J	Coupled influence of flow velocity and water temperature on grass carp swimming behaviour and gonad development	HYDROLOGICAL PROCESSES	10.1002/hyp.14052	2021	Asia	China	indoor_lab	simulated_fish_pass	39.9306	116.323	0.0104167	CI	Individual	fish	Secondary_consumers	chinese grass carp	Functioning	behavior	movement succes rate	%	1	1	0	0	0	0	NA	NA	10	27	NA	NA	NA	NA	0.45	0.35	m/s	22.2222	NA	SI_Table2	NA	NA	60	57.3	NA	NA
477	318	1979	J	Coupled influence of flow velocity and water temperature on grass carp swimming behaviour and gonad development	HYDROLOGICAL PROCESSES	10.1002/hyp.14052	2021	Asia	China	indoor_lab	simulated_fish_pass	39.9306	116.323	0.0104167	CI	Individual	fish	Secondary_consumers	chinese grass carp	Functioning	behavior	movement succes rate	%	1	1	0	0	0	0	NA	NA	10	11	NA	NA	NA	NA	0.45	0.4	m/s	11.1111	NA	SI_Table2	NA	NA	60	65.9	NA	NA
478	319	1979	J	Coupled influence of flow velocity and water temperature on grass carp swimming behaviour and gonad development	HYDROLOGICAL PROCESSES	10.1002/hyp.14052	2021	Asia	China	indoor_lab	simulated_fish_pass	39.9306	116.323	0.0104167	CI	Individual	fish	Secondary_consumers	chinese grass carp	Functioning	behavior	movement succes rate	%	1	1	0	0	0	0	NA	NA	10	12	NA	NA	NA	NA	0.45	0.15	m/s	66.6667	NA	SI_Table2	NA	NA	88.89	13.3	NA	NA
479	320	1979	J	Coupled influence of flow velocity and water temperature on grass carp swimming behaviour and gonad development	HYDROLOGICAL PROCESSES	10.1002/hyp.14052	2021	Asia	China	indoor_lab	simulated_fish_pass	39.9306	116.323	0.0104167	CI	Individual	fish	Secondary_consumers	chinese grass carp	Functioning	behavior	movement succes rate	%	1	1	0	0	0	0	NA	NA	10	10	NA	NA	NA	NA	0.45	0.2	m/s	55.5556	NA	SI_Table2	NA	NA	88.89	60.4	NA	NA
480	321	1979	J	Coupled influence of flow velocity and water temperature on grass carp swimming behaviour and gonad development	HYDROLOGICAL PROCESSES	10.1002/hyp.14052	2021	Asia	China	indoor_lab	simulated_fish_pass	39.9306	116.323	0.0104167	CI	Individual	fish	Secondary_consumers	chinese grass carp	Functioning	behavior	movement succes rate	%	1	1	0	0	0	0	NA	NA	10	10	NA	NA	NA	NA	0.45	0.25	m/s	44.4444	NA	SI_Table2	NA	NA	88.89	58.47	NA	NA
481	322	1979	J	Coupled influence of flow velocity and water temperature on grass carp swimming behaviour and gonad development	HYDROLOGICAL PROCESSES	10.1002/hyp.14052	2021	Asia	China	indoor_lab	simulated_fish_pass	39.9306	116.323	0.0104167	CI	Individual	fish	Secondary_consumers	chinese grass carp	Functioning	behavior	movement succes rate	%	1	1	0	0	0	0	NA	NA	10	11	NA	NA	NA	NA	0.45	0.3	m/s	33.3333	NA	SI_Table2	NA	NA	88.89	62.5	NA	NA
482	323	1979	J	Coupled influence of flow velocity and water temperature on grass carp swimming behaviour and gonad development	HYDROLOGICAL PROCESSES	10.1002/hyp.14052	2021	Asia	China	indoor_lab	simulated_fish_pass	39.9306	116.323	0.0104167	CI	Individual	fish	Secondary_consumers	chinese grass carp	Functioning	behavior	movement succes rate	%	1	1	0	0	0	0	NA	NA	10	10	NA	NA	NA	NA	0.45	0.35	m/s	22.2222	NA	SI_Table2	NA	NA	88.89	66.67	NA	NA
483	324	1979	J	Coupled influence of flow velocity and water temperature on grass carp swimming behaviour and gonad development	HYDROLOGICAL PROCESSES	10.1002/hyp.14052	2021	Asia	China	indoor_lab	simulated_fish_pass	39.9306	116.323	0.0104167	CI	Individual	fish	Secondary_consumers	chinese grass carp	Functioning	behavior	movement succes rate	%	1	1	0	0	0	0	NA	NA	10	11	NA	NA	NA	NA	0.45	0.4	m/s	11.1111	NA	SI_Table2	NA	NA	88.89	81.08	NA	NA
484	325	60	J	Habitat patchiness, ecological connectivity and the uneven recovery of boreal stream ecosystems from an experimental drought	GLOBAL CHANGE BIOLOGY	10.1111/gcb.15063	2019	Europe	Finland	outdoor	channel	64.4	27.5	7	CI	Community	invertebrate	Primary_consumers	predator	Quantity	abundance	CWM_trophy	NA	12	12	3	3	0	0	NA	NA	3	3	5.5	0	L/s	100	NA	NA	NA	NA	S3.5b	S3.6	NA	NA	0.232044	0.198343	NA	NA
485	326	60	J	Habitat patchiness, ecological connectivity and the uneven recovery of boreal stream ecosystems from an experimental drought	GLOBAL CHANGE BIOLOGY	10.1111/gcb.15063	2019	Europe	Finland	outdoor	channel	64.4	27.5	7	CI	Community	invertebrate	Primary_consumers	scraper	Quantity	abundance	CWM_trophy	NA	12	12	3	3	0	0	NA	NA	3	3	5.5	0	L/s	100	NA	NA	NA	NA	S3.5a	S3.6	NA	NA	0.19779	0.162431	NA	NA
486	327	60	J	Habitat patchiness, ecological connectivity and the uneven recovery of boreal stream ecosystems from an experimental drought	GLOBAL CHANGE BIOLOGY	10.1111/gcb.15063	2019	Europe	Finland	outdoor	channel	64.4	27.5	7	CI	Community	invertebrate	Primary_consumers	predator	Quantity	abundance	CWM_trophy	NA	12	12	3	3	0	0	NA	NA	3	3	5.5	0	L/s	100	NA	NA	NA	NA	S3.5b	S3.6	NA	NA	0.21547	0.236464	NA	NA
487	328	60	J	Habitat patchiness, ecological connectivity and the uneven recovery of boreal stream ecosystems from an experimental drought	GLOBAL CHANGE BIOLOGY	10.1111/gcb.15063	2019	Europe	Finland	outdoor	channel	64.4	27.5	7	CI	Community	invertebrate	Primary_consumers	scraper	Quantity	abundance	CWM_trophy	NA	12	12	3	3	0	0	NA	NA	3	3	5.5	0	L/s	100	NA	NA	NA	NA	S3.5a	S3.6	NA	NA	0.166298	0.169613	NA	NA
488	329	60	J	Habitat patchiness, ecological connectivity and the uneven recovery of boreal stream ecosystems from an experimental drought	GLOBAL CHANGE BIOLOGY	10.1111/gcb.15063	2019	Europe	Finland	outdoor	channel	64.4	27.5	7	CI	Community	invertebrate	Primary_consumers	shredder	Quantity	abundance	CWM_trophy	NA	12	12	3	3	0	0	NA	NA	3	3	5.5	0	L/s	100	NA	NA	NA	NA	NA	Text_3.3.1	NA	NA	0.17	0.28	NA	NA
489	330	66	J	Effect of sudden flow reduction on the decomposition of alder leaves (Alnus glutinosa [L.] Gaertn.) in a temperate lowland stream: a mesocosm study	HYDROBIOLOGIA	10.1007/s10750-008-9694-4	2009	Europe	Germany	in_situ	mesocosm	NA	NA	42	CI	Population	invertebrate	Primary_consumers	erpobdella testacea	Quantity	abundance	abundance	percent	1	1	3	3	5	5	NA	NA	15	15	NA	NA	NA	NA	33	0.4	cm/s	98.7879	NA	2	NA	NA	0.1	1.7	NA	NA
490	331	66	J	Effect of sudden flow reduction on the decomposition of alder leaves (Alnus glutinosa [L.] Gaertn.) in a temperate lowland stream: a mesocosm study	HYDROBIOLOGIA	10.1007/s10750-008-9694-4	2009	Europe	Germany	in_situ	mesocosm	NA	NA	42	CI	Community	microbial	Decomposers	fungi	Functioning	performance	sporulation	conidia/µgAFDM/d	1	1	3	3	0	0	NA	NA	3	3	NA	NA	NA	NA	33	0.4	cm/s	98.7879	3a	NA	NA	NA	0	1.04982	NA	NA
491	332	66	J	Effect of sudden flow reduction on the decomposition of alder leaves (Alnus glutinosa [L.] Gaertn.) in a temperate lowland stream: a mesocosm study	HYDROBIOLOGIA	10.1007/s10750-008-9694-4	2009	Europe	Germany	in_situ	mesocosm	NA	NA	14	CI	Community	microbial	Decomposers	fungi	Quantity	biomass	ergosterol content	µg/gAFDM	1	1	3	3	0	0	NA	NA	3	3	NA	NA	NA	NA	33	0.4	cm/s	98.7879	4	NA	NA	NA	39.1815	35.5694	NA	NA
492	333	66	J	Effect of sudden flow reduction on the decomposition of alder leaves (Alnus glutinosa [L.] Gaertn.) in a temperate lowland stream: a mesocosm study	HYDROBIOLOGIA	10.1007/s10750-008-9694-4	2009	Europe	Germany	in_situ	mesocosm	NA	NA	42	CI	Population	invertebrate	Primary_consumers	glossiphonia complanata	Quantity	abundance	abundance	percent	1	1	3	3	5	5	NA	NA	15	15	NA	NA	NA	NA	33	0.4	cm/s	98.7879	NA	2	NA	NA	0.5	1.5	NA	NA
493	334	66	J	Effect of sudden flow reduction on the decomposition of alder leaves (Alnus glutinosa [L.] Gaertn.) in a temperate lowland stream: a mesocosm study	HYDROBIOLOGIA	10.1007/s10750-008-9694-4	2009	Europe	Germany	in_situ	mesocosm	NA	NA	42	CI	Population	invertebrate	Primary_consumers	ptychoptera	Quantity	abundance	abundance	percent	1	1	3	3	5	5	NA	NA	15	15	NA	NA	NA	NA	33	0.4	cm/s	98.7879	NA	2	NA	NA	1.2	0	NA	NA
494	335	66	J	Effect of sudden flow reduction on the decomposition of alder leaves (Alnus glutinosa [L.] Gaertn.) in a temperate lowland stream: a mesocosm study	HYDROBIOLOGIA	10.1007/s10750-008-9694-4	2009	Europe	Germany	in_situ	mesocosm	NA	NA	21	CI	Community	microbial	Decomposers	fungi	Functioning	performance	sporulation	conidia/µgAFDM/d	1	1	3	3	0	0	NA	NA	3	3	NA	NA	NA	NA	33	0.4	cm/s	98.7879	3a	NA	NA	NA	2.59786	0.516014	NA	NA
495	336	66	J	Effect of sudden flow reduction on the decomposition of alder leaves (Alnus glutinosa [L.] Gaertn.) in a temperate lowland stream: a mesocosm study	HYDROBIOLOGIA	10.1007/s10750-008-9694-4	2009	Europe	Germany	in_situ	mesocosm	NA	NA	42	CI	Population	invertebrate	Primary_consumers	psidim	Quantity	abundance	abundance	percent	1	1	3	3	5	5	NA	NA	15	15	NA	NA	NA	NA	33	0.4	cm/s	98.7879	NA	2	NA	NA	2.1	0.2	NA	NA
496	337	66	J	Effect of sudden flow reduction on the decomposition of alder leaves (Alnus glutinosa [L.] Gaertn.) in a temperate lowland stream: a mesocosm study	HYDROBIOLOGIA	10.1007/s10750-008-9694-4	2009	Europe	Germany	in_situ	mesocosm	NA	NA	42	CI	Population	invertebrate	Primary_consumers	baetis	Quantity	abundance	abundance	percent	1	1	3	3	5	5	NA	NA	15	15	NA	NA	NA	NA	33	0.4	cm/s	98.7879	NA	2	NA	NA	3.3	1.3	NA	NA
497	338	66	J	Effect of sudden flow reduction on the decomposition of alder leaves (Alnus glutinosa [L.] Gaertn.) in a temperate lowland stream: a mesocosm study	HYDROBIOLOGIA	10.1007/s10750-008-9694-4	2009	Europe	Germany	in_situ	mesocosm	NA	NA	42	CI	Population	invertebrate	Primary_consumers	helobdella stagnalis	Quantity	abundance	abundance	percent	1	1	3	3	5	5	NA	NA	15	15	NA	NA	NA	NA	33	0.4	cm/s	98.7879	NA	2	NA	NA	0.8	1.3	NA	NA
498	339	66	J	Effect of sudden flow reduction on the decomposition of alder leaves (Alnus glutinosa [L.] Gaertn.) in a temperate lowland stream: a mesocosm study	HYDROBIOLOGIA	10.1007/s10750-008-9694-4	2009	Europe	Germany	in_situ	mesocosm	NA	NA	42	CI	Population	invertebrate	Primary_consumers	platambus maculatus	Quantity	abundance	abundance	percent	1	1	3	3	5	5	NA	NA	15	15	NA	NA	NA	NA	33	0.4	cm/s	98.7879	NA	2	NA	NA	2.5	0.8	NA	NA
499	340	66	J	Effect of sudden flow reduction on the decomposition of alder leaves (Alnus glutinosa [L.] Gaertn.) in a temperate lowland stream: a mesocosm study	HYDROBIOLOGIA	10.1007/s10750-008-9694-4	2009	Europe	Germany	in_situ	mesocosm	NA	NA	42	CI	Ecosystem	microbial	Decomposers	NA	Functioning	metabolism	respiration	gO2/AFDM/h	1	1	3	3	5	5	NA	NA	15	15	NA	NA	NA	NA	33	0.4	cm/s	98.7879	p210	NA	NA	NA	1.43	1.26	NA	NA
500	341	66	J	Effect of sudden flow reduction on the decomposition of alder leaves (Alnus glutinosa [L.] Gaertn.) in a temperate lowland stream: a mesocosm study	HYDROBIOLOGIA	10.1007/s10750-008-9694-4	2009	Europe	Germany	in_situ	mesocosm	NA	NA	21	CI	Community	microbial	Decomposers	fungi	Quantity	biomass	ergosterol content	µg/gAFDM	1	1	3	3	0	0	NA	NA	3	3	NA	NA	NA	NA	33	0.4	cm/s	98.7879	4	NA	NA	NA	39.8399	34.9288	NA	NA
501	342	66	J	Effect of sudden flow reduction on the decomposition of alder leaves (Alnus glutinosa [L.] Gaertn.) in a temperate lowland stream: a mesocosm study	HYDROBIOLOGIA	10.1007/s10750-008-9694-4	2009	Europe	Germany	in_situ	mesocosm	NA	NA	42	CI	Ecosystem	microbial	Decomposers	NA	Functioning	metabolism	respiration	gO2/AFDM/h	1	1	3	3	5	5	NA	NA	15	15	NA	NA	NA	NA	33	0.4	cm/s	98.7879	p210	NA	NA	NA	1.53	1.63	NA	NA
502	343	66	J	Effect of sudden flow reduction on the decomposition of alder leaves (Alnus glutinosa [L.] Gaertn.) in a temperate lowland stream: a mesocosm study	HYDROBIOLOGIA	10.1007/s10750-008-9694-4	2009	Europe	Germany	in_situ	mesocosm	NA	NA	42	CI	Population	invertebrate	Primary_consumers	erpobdella octoculata	Quantity	abundance	abundance	percent	1	1	3	3	5	5	NA	NA	15	15	NA	NA	NA	NA	33	0.4	cm/s	98.7879	NA	2	NA	NA	1.6	2.6	NA	NA
503	344	66	J	Effect of sudden flow reduction on the decomposition of alder leaves (Alnus glutinosa [L.] Gaertn.) in a temperate lowland stream: a mesocosm study	HYDROBIOLOGIA	10.1007/s10750-008-9694-4	2009	Europe	Germany	in_situ	mesocosm	NA	NA	7	CI	Community	microbial	Decomposers	fungi	Quantity	biomass	ergosterol content	µg/gAFDM	1	1	3	3	0	0	NA	NA	3	3	NA	NA	NA	NA	33	0.4	cm/s	98.7879	4	NA	NA	NA	33.7544	32.7046	NA	NA
504	345	66	J	Effect of sudden flow reduction on the decomposition of alder leaves (Alnus glutinosa [L.] Gaertn.) in a temperate lowland stream: a mesocosm study	HYDROBIOLOGIA	10.1007/s10750-008-9694-4	2009	Europe	Germany	in_situ	mesocosm	NA	NA	42	CI	Community	microbial	Decomposers	fungi	Quantity	biomass	ergosterol content	µg/gAFDM	1	1	3	3	0	0	NA	NA	3	3	NA	NA	NA	NA	33	0.4	cm/s	98.7879	4	NA	NA	NA	36.8861	36.2278	NA	NA
505	346	66	J	Effect of sudden flow reduction on the decomposition of alder leaves (Alnus glutinosa [L.] Gaertn.) in a temperate lowland stream: a mesocosm study	HYDROBIOLOGIA	10.1007/s10750-008-9694-4	2009	Europe	Germany	in_situ	mesocosm	NA	NA	28	CI	Community	microbial	Decomposers	fungi	Quantity	biomass	ergosterol content	µg/gAFDM	1	1	3	3	0	0	NA	NA	3	3	NA	NA	NA	NA	33	0.4	cm/s	98.7879	4	NA	NA	NA	38.5231	35.2491	NA	NA
506	347	66	J	Effect of sudden flow reduction on the decomposition of alder leaves (Alnus glutinosa [L.] Gaertn.) in a temperate lowland stream: a mesocosm study	HYDROBIOLOGIA	10.1007/s10750-008-9694-4	2009	Europe	Germany	in_situ	mesocosm	NA	NA	42	CI	Population	invertebrate	Primary_consumers	chaetopterix villosa	Quantity	abundance	abundance	percent	1	1	3	3	5	5	NA	NA	15	15	NA	NA	NA	NA	33	0.4	cm/s	98.7879	NA	2	NA	NA	3.4	1.3	NA	NA
507	348	66	J	Effect of sudden flow reduction on the decomposition of alder leaves (Alnus glutinosa [L.] Gaertn.) in a temperate lowland stream: a mesocosm study	HYDROBIOLOGIA	10.1007/s10750-008-9694-4	2009	Europe	Germany	in_situ	mesocosm	NA	NA	28	CI	Community	microbial	Decomposers	fungi	Functioning	performance	sporulation	conidia/µgAFDM/d	1	1	3	3	0	0	NA	NA	3	3	NA	NA	NA	NA	33	0.4	cm/s	98.7879	3a	NA	NA	NA	0.836299	0.871886	NA	NA
508	349	66	J	Effect of sudden flow reduction on the decomposition of alder leaves (Alnus glutinosa [L.] Gaertn.) in a temperate lowland stream: a mesocosm study	HYDROBIOLOGIA	10.1007/s10750-008-9694-4	2009	Europe	Germany	in_situ	mesocosm	NA	NA	7	CI	Community	microbial	Decomposers	fungi	Functioning	performance	sporulation	conidia/µgAFDM/d	1	1	3	3	0	0	NA	NA	3	3	NA	NA	NA	NA	33	0.4	cm/s	98.7879	3a	NA	NA	NA	2.38434	0	NA	NA
509	350	66	J	Effect of sudden flow reduction on the decomposition of alder leaves (Alnus glutinosa [L.] Gaertn.) in a temperate lowland stream: a mesocosm study	HYDROBIOLOGIA	10.1007/s10750-008-9694-4	2009	Europe	Germany	in_situ	mesocosm	NA	NA	42	CI	Population	invertebrate	Primary_consumers	hydropsyche	Quantity	abundance	abundance	percent	1	1	3	3	5	5	NA	NA	15	15	NA	NA	NA	NA	33	0.4	cm/s	98.7879	NA	2	NA	NA	4.2	0.4	NA	NA
510	351	66	J	Effect of sudden flow reduction on the decomposition of alder leaves (Alnus glutinosa [L.] Gaertn.) in a temperate lowland stream: a mesocosm study	HYDROBIOLOGIA	10.1007/s10750-008-9694-4	2009	Europe	Germany	in_situ	mesocosm	NA	NA	14	CI	Community	microbial	Decomposers	fungi	Functioning	performance	sporulation	conidia/µgAFDM/d	1	1	3	3	0	0	NA	NA	3	3	NA	NA	NA	NA	33	0.4	cm/s	98.7879	3a	NA	NA	NA	5.5516	0.266904	NA	NA
511	352	66	J	Effect of sudden flow reduction on the decomposition of alder leaves (Alnus glutinosa [L.] Gaertn.) in a temperate lowland stream: a mesocosm study	HYDROBIOLOGIA	10.1007/s10750-008-9694-4	2009	Europe	Germany	in_situ	mesocosm	NA	NA	42	CI	Ecosystem	water chemistry	Water_chemistry	NA	Structure	carbon	DOC	mg/L	1	1	15	15	0	0	NA	NA	15	15	NA	NA	NA	NA	33	0.4	cm/s	98.7879	NA	1	NA	NA	15.8	18.2	NA	NA
512	353	66	J	Effect of sudden flow reduction on the decomposition of alder leaves (Alnus glutinosa [L.] Gaertn.) in a temperate lowland stream: a mesocosm study	HYDROBIOLOGIA	10.1007/s10750-008-9694-4	2009	Europe	Germany	in_situ	mesocosm	NA	NA	28	CI	Community	invertebrate	Primary_consumers	non-shredder	Quantity	abundance	abundance	ind/gAFDM	1	1	3	3	0	0	NA	NA	3	3	NA	NA	NA	NA	33	0.4	cm/s	98.7879	1a	NA	NA	NA	227.353	41.4469	NA	NA
513	354	66	J	Effect of sudden flow reduction on the decomposition of alder leaves (Alnus glutinosa [L.] Gaertn.) in a temperate lowland stream: a mesocosm study	HYDROBIOLOGIA	10.1007/s10750-008-9694-4	2009	Europe	Germany	in_situ	mesocosm	NA	NA	42	CI	Population	invertebrate	Primary_consumers	micropsectra	Quantity	abundance	abundance	percent	1	1	3	3	5	5	NA	NA	15	15	NA	NA	NA	NA	33	0.4	cm/s	98.7879	NA	2	NA	NA	8.1	14.1	NA	NA
514	355	66	J	Effect of sudden flow reduction on the decomposition of alder leaves (Alnus glutinosa [L.] Gaertn.) in a temperate lowland stream: a mesocosm study	HYDROBIOLOGIA	10.1007/s10750-008-9694-4	2009	Europe	Germany	in_situ	mesocosm	NA	NA	42	CI	Population	invertebrate	Primary_consumers	asellus aquaticus	Quantity	abundance	abundance	percent	1	1	3	3	5	5	NA	NA	15	15	NA	NA	NA	NA	33	0.4	cm/s	98.7879	NA	2	NA	NA	21.1	32.1	NA	NA
515	356	66	J	Effect of sudden flow reduction on the decomposition of alder leaves (Alnus glutinosa [L.] Gaertn.) in a temperate lowland stream: a mesocosm study	HYDROBIOLOGIA	10.1007/s10750-008-9694-4	2009	Europe	Germany	in_situ	mesocosm	NA	NA	7	CI	Community	invertebrate	Primary_consumers	non-shredder	Quantity	abundance	abundance	ind/gAFDM	1	1	3	3	0	0	NA	NA	3	3	NA	NA	NA	NA	33	0.4	cm/s	98.7879	1a	NA	NA	NA	4.3378	8.66119	NA	NA
516	357	66	J	Effect of sudden flow reduction on the decomposition of alder leaves (Alnus glutinosa [L.] Gaertn.) in a temperate lowland stream: a mesocosm study	HYDROBIOLOGIA	10.1007/s10750-008-9694-4	2009	Europe	Germany	in_situ	mesocosm	NA	NA	7	CI	Community	invertebrate	Primary_consumers	shredder	Quantity	abundance	abundance	ind/gAFDM	1	1	3	3	0	0	NA	NA	3	3	NA	NA	NA	NA	33	0.4	cm/s	98.7879	1a	NA	NA	NA	41.0866	40.366	NA	NA
517	358	66	J	Effect of sudden flow reduction on the decomposition of alder leaves (Alnus glutinosa [L.] Gaertn.) in a temperate lowland stream: a mesocosm study	HYDROBIOLOGIA	10.1007/s10750-008-9694-4	2009	Europe	Germany	in_situ	mesocosm	NA	NA	42	CI	Ecosystem	water chemistry	Water_chemistry	NA	Structure	nitrogen	N-NO3	µg/L	1	1	15	15	0	0	NA	NA	15	15	NA	NA	NA	NA	33	0.4	cm/s	98.7879	NA	1	NA	NA	40.4	42.3	NA	NA
518	359	66	J	Effect of sudden flow reduction on the decomposition of alder leaves (Alnus glutinosa [L.] Gaertn.) in a temperate lowland stream: a mesocosm study	HYDROBIOLOGIA	10.1007/s10750-008-9694-4	2009	Europe	Germany	in_situ	mesocosm	NA	NA	28	CI	Community	invertebrate	Primary_consumers	shredder	Quantity	abundance	abundance	ind/gAFDM	1	1	3	3	0	0	NA	NA	3	3	NA	NA	NA	NA	33	0.4	cm/s	98.7879	1a	NA	NA	NA	145.929	0.734976	NA	NA
519	360	66	J	Effect of sudden flow reduction on the decomposition of alder leaves (Alnus glutinosa [L.] Gaertn.) in a temperate lowland stream: a mesocosm study	HYDROBIOLOGIA	10.1007/s10750-008-9694-4	2009	Europe	Germany	in_situ	mesocosm	NA	NA	42	CI	Population	invertebrate	Primary_consumers	gammarus pulex	Quantity	abundance	abundance	percent	1	1	3	3	5	5	NA	NA	15	15	NA	NA	NA	NA	33	0.4	cm/s	98.7879	NA	2	NA	NA	51.1	46.3	NA	NA
520	361	66	J	Effect of sudden flow reduction on the decomposition of alder leaves (Alnus glutinosa [L.] Gaertn.) in a temperate lowland stream: a mesocosm study	HYDROBIOLOGIA	10.1007/s10750-008-9694-4	2009	Europe	Germany	in_situ	mesocosm	NA	NA	42	CI	Community	invertebrate	Primary_consumers	non-shredder	Quantity	abundance	abundance	ind/gAFDM	1	1	3	3	0	0	NA	NA	3	3	NA	NA	NA	NA	33	0.4	cm/s	98.7879	1a	NA	NA	NA	19.4697	8.30091	NA	NA
521	362	66	J	Effect of sudden flow reduction on the decomposition of alder leaves (Alnus glutinosa [L.] Gaertn.) in a temperate lowland stream: a mesocosm study	HYDROBIOLOGIA	10.1007/s10750-008-9694-4	2009	Europe	Germany	in_situ	mesocosm	NA	NA	14	CI	Community	invertebrate	Primary_consumers	non-shredder	Quantity	abundance	abundance	ind/gAFDM	1	1	3	3	0	0	NA	NA	3	3	NA	NA	NA	NA	33	0.4	cm/s	98.7879	1a	NA	NA	NA	22.7122	6.4995	NA	NA
522	363	66	J	Effect of sudden flow reduction on the decomposition of alder leaves (Alnus glutinosa [L.] Gaertn.) in a temperate lowland stream: a mesocosm study	HYDROBIOLOGIA	10.1007/s10750-008-9694-4	2009	Europe	Germany	in_situ	mesocosm	NA	NA	21	CI	Community	invertebrate	Primary_consumers	non-shredder	Quantity	abundance	abundance	ind/gAFDM	1	1	3	3	0	0	NA	NA	3	3	NA	NA	NA	NA	33	0.4	cm/s	98.7879	1a	NA	NA	NA	77.4751	86.4822	NA	NA
523	364	66	J	Effect of sudden flow reduction on the decomposition of alder leaves (Alnus glutinosa [L.] Gaertn.) in a temperate lowland stream: a mesocosm study	HYDROBIOLOGIA	10.1007/s10750-008-9694-4	2009	Europe	Germany	in_situ	mesocosm	NA	NA	42	CI	Ecosystem	water chemistry	Water_chemistry	NA	Structure	phosphorus	SRP	µg/L	1	1	15	15	0	0	NA	NA	15	15	NA	NA	NA	NA	33	0.4	cm/s	98.7879	NA	1	NA	NA	96.4	93.3	NA	NA
524	365	66	J	Effect of sudden flow reduction on the decomposition of alder leaves (Alnus glutinosa [L.] Gaertn.) in a temperate lowland stream: a mesocosm study	HYDROBIOLOGIA	10.1007/s10750-008-9694-4	2009	Europe	Germany	in_situ	mesocosm	NA	NA	14	CI	Community	invertebrate	Primary_consumers	shredder	Quantity	abundance	abundance	ind/gAFDM	1	1	3	3	0	0	NA	NA	3	3	NA	NA	NA	NA	33	0.4	cm/s	98.7879	1a	NA	NA	NA	112.423	40.0058	NA	NA
525	366	66	J	Effect of sudden flow reduction on the decomposition of alder leaves (Alnus glutinosa [L.] Gaertn.) in a temperate lowland stream: a mesocosm study	HYDROBIOLOGIA	10.1007/s10750-008-9694-4	2009	Europe	Germany	in_situ	mesocosm	NA	NA	21	CI	Community	invertebrate	Primary_consumers	shredder	Quantity	abundance	abundance	ind/gAFDM	1	1	3	3	0	0	NA	NA	3	3	NA	NA	NA	NA	33	0.4	cm/s	98.7879	1a	NA	NA	NA	287.16	63.4241	NA	NA
526	367	66	J	Effect of sudden flow reduction on the decomposition of alder leaves (Alnus glutinosa [L.] Gaertn.) in a temperate lowland stream: a mesocosm study	HYDROBIOLOGIA	10.1007/s10750-008-9694-4	2009	Europe	Germany	in_situ	mesocosm	NA	NA	42	CI	Ecosystem	water chemistry	Water_chemistry	NA	Structure	phosphorus	total	µg/L	1	1	15	15	0	0	NA	NA	15	15	NA	NA	NA	NA	33	0.4	cm/s	98.7879	NA	1	NA	NA	137.5	129.8	NA	NA
527	368	66	J	Effect of sudden flow reduction on the decomposition of alder leaves (Alnus glutinosa [L.] Gaertn.) in a temperate lowland stream: a mesocosm study	HYDROBIOLOGIA	10.1007/s10750-008-9694-4	2009	Europe	Germany	in_situ	mesocosm	NA	NA	42	CI	Ecosystem	water chemistry	Water_chemistry	NA	Structure	nitrogen	N-NH4	µg/L	1	1	15	15	0	0	NA	NA	15	15	NA	NA	NA	NA	33	0.4	cm/s	98.7879	NA	1	NA	NA	107.4	129.6	NA	NA
528	369	66	J	Effect of sudden flow reduction on the decomposition of alder leaves (Alnus glutinosa [L.] Gaertn.) in a temperate lowland stream: a mesocosm study	HYDROBIOLOGIA	10.1007/s10750-008-9694-4	2009	Europe	Germany	in_situ	mesocosm	NA	NA	42	CI	Community	invertebrate	Primary_consumers	shredder	Quantity	abundance	abundance	ind/gAFDM	1	1	3	3	0	0	NA	NA	3	3	NA	NA	NA	NA	33	0.4	cm/s	98.7879	1a	NA	NA	NA	84.6808	11.1832	NA	NA
529	370	67	J	Experimental drought changes ecosystem structure and function in a macrophyte-rich stream	AQUATIC SCIENCES	10.1007/s00027-017-0536-1	2017	Europe	Denmark	in_situ	bypass_channel	56.3237	10.1793	63	CI	Ecosystem	Multitrophic	Multitrophic	NA	Functioning	metabolism	GPP	gO2/m2/d	1	1	3	3	0	0	NA	NA	3	3	21.2	3.5	L/s	83.4906	NA	NA	NA	NA	p846	NA	NA	NA	0.47	0.3	NA	NA
530	371	67	J	Experimental drought changes ecosystem structure and function in a macrophyte-rich stream	AQUATIC SCIENCES	10.1007/s00027-017-0536-1	2017	Europe	Denmark	in_situ	bypass_channel	56.3237	10.1793	63	CI	Ecosystem	Multitrophic	Multitrophic	NA	Functioning	metabolism	NEP	gO2/m2/d	1	1	3	3	0	0	NA	NA	3	3	21.2	3.5	L/s	83.4906	NA	NA	NA	NA	p846	NA	NA	NA	-1.25	-0.74	NA	NA
531	372	67	J	Experimental drought changes ecosystem structure and function in a macrophyte-rich stream	AQUATIC SCIENCES	10.1007/s00027-017-0536-1	2017	Europe	Denmark	in_situ	bypass_channel	56.3237	10.1793	63	CI	Ecosystem	Multitrophic	Multitrophic	NA	Functioning	metabolism	ER	gO2/m2/d	1	1	3	3	0	0	NA	NA	3	3	21.2	3.5	L/s	83.4906	NA	NA	NA	NA	p846	NA	NA	NA	1.71	1.04	NA	NA
532	373	78	J	Biofilm phosphorus uptake capacity as a tool for the assessment of pollutant effects in river ecosystems	ECOTOXICOLOGY	10.1007/s10646-017-1761-z	2017	Europe	Spain	indoor_lab	channel	41.9633	2.82874	9	CI	Ecosystem	water chemistry	Water_chemistry	NA	Functioning	phosphorus	SRP	µgP/cm2/h	3	3	0	0	0	0	NA	NA	3	3	3.5	1.2	L/min	65.7143	NA	NA	NA	NA	NA	3	NA	NA	1.33	0.4	NA	NA
533	374	82	J	Sediments and flow have mainly independent effects on multitrophic stream communities and ecosystem functions	ECOLOGICAL APPLICATIONS	10.1890/15-1841.1	2016	Europe	Finland	outdoor	flume	64.4	27.5	17	CI	Ecosystem	algae	Primary_producers	algae	Quantity	biomass	chlorophyll_a	mg/cm2	2	2	4	4	0	0	NA	NA	4	4	18.2	2.6	L/s	85.7143	30	10	cm/s	66.6667	2a	NA	NA	NA	0.043	0.037	NA	NA
534	375	82	J	Sediments and flow have mainly independent effects on multitrophic stream communities and ecosystem functions	ECOLOGICAL APPLICATIONS	10.1890/15-1841.1	2016	Europe	Finland	outdoor	flume	64.4	27.5	17	CI	Ecosystem	algae	Primary_producers	algae	Quantity	biomass	chlorophyll_a	mg/cm2	2	2	4	4	0	0	NA	NA	4	4	18.2	2.6	L/s	85.7143	30	10	cm/s	66.6667	2a	NA	NA	NA	0.026	0.014	NA	NA
535	376	82	J	Sediments and flow have mainly independent effects on multitrophic stream communities and ecosystem functions	ECOLOGICAL APPLICATIONS	10.1890/15-1841.1	2016	Europe	Finland	outdoor	flume	64.4	27.5	17	CI	Ecosystem	detritus	Detritus	alnus incana	Functioning	OM decomposition	AFDM (leaf mass loss)	percent	2	2	4	4	0	0	NA	NA	4	4	18.2	2.6	L/s	85.7143	30	10	cm/s	66.6667	2b	NA	NA	NA	16.659	19.013	NA	NA
536	377	82	J	Sediments and flow have mainly independent effects on multitrophic stream communities and ecosystem functions	ECOLOGICAL APPLICATIONS	10.1890/15-1841.1	2016	Europe	Finland	outdoor	flume	64.4	27.5	17	CI	Ecosystem	detritus	Detritus	alnus incana	Functioning	OM decomposition	AFDM (leaf mass loss)	percent	2	2	4	4	0	0	NA	NA	4	4	18.2	2.6	L/s	85.7143	30	10	cm/s	66.6667	2b	NA	NA	NA	19.664	21.188	NA	NA
537	378	82	J	Sediments and flow have mainly independent effects on multitrophic stream communities and ecosystem functions	ECOLOGICAL APPLICATIONS	10.1890/15-1841.1	2016	Europe	Finland	outdoor	flume	64.4	27.5	17	CI	Ecosystem	detritus	Detritus	alnus incana	Functioning	OM decomposition	AFDM (leaf mass loss)	percent	2	2	4	4	0	0	NA	NA	4	4	18.2	2.6	L/s	85.7143	30	10	cm/s	66.6667	2c	NA	NA	NA	32.272	43.184	NA	NA
538	379	82	J	Sediments and flow have mainly independent effects on multitrophic stream communities and ecosystem functions	ECOLOGICAL APPLICATIONS	10.1890/15-1841.1	2016	Europe	Finland	outdoor	flume	64.4	27.5	17	CI	Community	microbial	Decomposers	fungi	Quantity	biomass	ergosterol content	µg/g litter dry weight	2	2	4	4	0	0	NA	NA	4	4	18.2	2.6	L/s	85.7143	30	10	cm/s	66.6667	3a	NA	NA	NA	47.785	71.544	NA	NA
539	380	82	J	Sediments and flow have mainly independent effects on multitrophic stream communities and ecosystem functions	ECOLOGICAL APPLICATIONS	10.1890/15-1841.1	2016	Europe	Finland	outdoor	flume	64.4	27.5	17	CI	Ecosystem	detritus	Detritus	alnus incana	Functioning	OM decomposition	AFDM (leaf mass loss)	percent	2	2	4	4	0	0	NA	NA	4	4	18.2	2.6	L/s	85.7143	30	10	cm/s	66.6667	2c	NA	NA	NA	32.272	41.241	NA	NA
540	381	82	J	Sediments and flow have mainly independent effects on multitrophic stream communities and ecosystem functions	ECOLOGICAL APPLICATIONS	10.1890/15-1841.1	2016	Europe	Finland	outdoor	flume	64.4	27.5	17	CI	Community	microbial	Decomposers	fungi	Quantity	biomass	ergosterol content	µg/g litter dry weight	2	2	4	4	0	0	NA	NA	4	4	18.2	2.6	L/s	85.7143	30	10	cm/s	66.6667	3a	NA	NA	NA	66.846	81.477	NA	NA
541	382	82	J	Sediments and flow have mainly independent effects on multitrophic stream communities and ecosystem functions	ECOLOGICAL APPLICATIONS	10.1890/15-1841.1	2016	Europe	Finland	outdoor	flume	64.4	27.5	17	CI	Population	invertebrate	Primary_consumers	lepidostoma hirtum	Quantity	abundance	abundance	µg/g litter dry weight	2	2	4	4	0	0	NA	NA	4	4	18.2	2.6	L/s	85.7143	30	10	cm/s	66.6667	5d	NA	NA	NA	102.27	81.243	NA	NA
542	383	82	J	Sediments and flow have mainly independent effects on multitrophic stream communities and ecosystem functions	ECOLOGICAL APPLICATIONS	10.1890/15-1841.1	2016	Europe	Finland	outdoor	flume	64.4	27.5	17	CI	Population	invertebrate	Primary_consumers	asellus aquaticus	Quantity	abundance	abundance	µg/g litter dry weight	2	2	4	4	0	0	NA	NA	4	4	18.2	2.6	L/s	85.7143	30	10	cm/s	66.6667	5c	NA	NA	NA	166.228	244.79	NA	NA
543	384	82	J	Sediments and flow have mainly independent effects on multitrophic stream communities and ecosystem functions	ECOLOGICAL APPLICATIONS	10.1890/15-1841.1	2016	Europe	Finland	outdoor	flume	64.4	27.5	17	CI	Population	invertebrate	Primary_consumers	asellus aquaticus	Quantity	abundance	abundance	µg/g litter dry weight	2	2	4	4	0	0	NA	NA	4	4	18.2	2.6	L/s	85.7143	30	10	cm/s	66.6667	5c	NA	NA	NA	172.934	203.114	NA	NA
544	385	82	J	Sediments and flow have mainly independent effects on multitrophic stream communities and ecosystem functions	ECOLOGICAL APPLICATIONS	10.1890/15-1841.1	2016	Europe	Finland	outdoor	flume	64.4	27.5	17	CI	Population	invertebrate	Primary_consumers	lepidostoma hirtum	Quantity	abundance	abundance	µg/g litter dry weight	2	2	4	4	0	0	NA	NA	4	4	18.2	2.6	L/s	85.7143	30	10	cm/s	66.6667	5d	NA	NA	NA	200.239	159.618	NA	NA
545	386	82	J	Sediments and flow have mainly independent effects on multitrophic stream communities and ecosystem functions	ECOLOGICAL APPLICATIONS	10.1890/15-1841.1	2016	Europe	Finland	outdoor	flume	64.4	27.5	17	CI	Community	invertebrate	Primary_consumers	shredder	Quantity	abundance	abundance	µg/g litter dry weight	2	2	4	4	0	0	NA	NA	4	4	18.2	2.6	L/s	85.7143	30	10	cm/s	66.6667	5a	NA	NA	NA	270.73	329.183	NA	NA
546	387	82	J	Sediments and flow have mainly independent effects on multitrophic stream communities and ecosystem functions	ECOLOGICAL APPLICATIONS	10.1890/15-1841.1	2016	Europe	Finland	outdoor	flume	64.4	27.5	17	CI	Community	invertebrate	Primary_consumers	shredder	Quantity	abundance	abundance	µg/g litter dry weight	2	2	4	4	0	0	NA	NA	4	4	18.2	2.6	L/s	85.7143	30	10	cm/s	66.6667	5a	NA	NA	NA	376.09	366.708	NA	NA
547	388	88	J	Response of Submerged Macrophyte Growth, Morphology, Chlorophyll Content and Nutrient Stoichiometry to Increased Flow Velocity and Elevated CO(2)and Dissolved Organic Carbon Concentrations	FRONTIERS IN ENVIRONMENTAL SCIENCE	10.3389/fenvs.2020.527801	2020	Europe	Belgium	indoor_greenhouse	flume	51.2233	4.41106	61	CI	Individual	amphibious plant	Primary_producers	berula erecta	Structure	composition	N leaf	percent	2	2	5	5	0	0	NA	NA	5	5	NA	NA	NA	NA	0.4	0.04	m/s	90	3e	NA	NA	NA	3.40848	3.43527	NA	NA
548	389	88	J	Response of Submerged Macrophyte Growth, Morphology, Chlorophyll Content and Nutrient Stoichiometry to Increased Flow Velocity and Elevated CO(2)and Dissolved Organic Carbon Concentrations	FRONTIERS IN ENVIRONMENTAL SCIENCE	10.3389/fenvs.2020.527801	2020	Europe	Belgium	indoor_greenhouse	flume	51.2233	4.41106	61	CI	Individual	amphibious plant	Primary_producers	berula erecta	Structure	composition	chlorophyll_ab	mg/g	2	2	10	10	0	0	NA	NA	10	10	NA	NA	NA	NA	0.4	0.04	m/s	90	3b	NA	NA	NA	1.00449	1.06096	NA	NA
549	390	88	J	Response of Submerged Macrophyte Growth, Morphology, Chlorophyll Content and Nutrient Stoichiometry to Increased Flow Velocity and Elevated CO(2)and Dissolved Organic Carbon Concentrations	FRONTIERS IN ENVIRONMENTAL SCIENCE	10.3389/fenvs.2020.527801	2020	Europe	Belgium	indoor_greenhouse	flume	51.2233	4.41106	61	CI	Individual	amphibious plant	Primary_producers	berula erecta	Structure	composition	C:N leaf	ratio	2	2	5	5	0	0	NA	NA	5	5	NA	NA	NA	NA	0.4	0.04	m/s	90	3f	NA	NA	NA	10.5524	10.5705	NA	NA
550	391	88	J	Response of Submerged Macrophyte Growth, Morphology, Chlorophyll Content and Nutrient Stoichiometry to Increased Flow Velocity and Elevated CO(2)and Dissolved Organic Carbon Concentrations	FRONTIERS IN ENVIRONMENTAL SCIENCE	10.3389/fenvs.2020.527801	2020	Europe	Belgium	indoor_greenhouse	flume	51.2233	4.41106	61	CI	Individual	amphibious plant	Primary_producers	berula erecta	Structure	composition	N leaf	percent	2	2	5	5	0	0	NA	NA	5	5	NA	NA	NA	NA	0.4	0.04	m/s	90	3e	NA	NA	NA	4.27232	4.35938	NA	NA
551	392	88	J	Response of Submerged Macrophyte Growth, Morphology, Chlorophyll Content and Nutrient Stoichiometry to Increased Flow Velocity and Elevated CO(2)and Dissolved Organic Carbon Concentrations	FRONTIERS IN ENVIRONMENTAL SCIENCE	10.3389/fenvs.2020.527801	2020	Europe	Belgium	indoor_greenhouse	flume	51.2233	4.41106	61	CI	Individual	amphibious plant	Primary_producers	berula erecta	Structure	composition	N leaf	percent	2	2	5	5	0	0	NA	NA	5	5	NA	NA	NA	NA	0.4	0.04	m/s	90	3e	NA	NA	NA	2.65848	2.66518	NA	NA
552	393	88	J	Response of Submerged Macrophyte Growth, Morphology, Chlorophyll Content and Nutrient Stoichiometry to Increased Flow Velocity and Elevated CO(2)and Dissolved Organic Carbon Concentrations	FRONTIERS IN ENVIRONMENTAL SCIENCE	10.3389/fenvs.2020.527801	2020	Europe	Belgium	indoor_greenhouse	flume	51.2233	4.41106	61	CI	Individual	amphibious plant	Primary_producers	berula erecta	Structure	morphology	stem diameter	mm	2	2	48	48	0	0	NA	NA	48	48	NA	NA	NA	NA	0.4	0.04	m/s	90	2e	NA	NA	NA	1.32053	1.07743	NA	NA
553	394	88	J	Response of Submerged Macrophyte Growth, Morphology, Chlorophyll Content and Nutrient Stoichiometry to Increased Flow Velocity and Elevated CO(2)and Dissolved Organic Carbon Concentrations	FRONTIERS IN ENVIRONMENTAL SCIENCE	10.3389/fenvs.2020.527801	2020	Europe	Belgium	indoor_greenhouse	flume	51.2233	4.41106	61	CI	Individual	amphibious plant	Primary_producers	berula erecta	Functioning	performance	number of stolons	nbr	2	2	48	48	0	0	NA	NA	48	48	NA	NA	NA	NA	0.4	0.04	m/s	90	2c	NA	NA	NA	0.0172216	0.0516648	NA	NA
554	395	88	J	Response of Submerged Macrophyte Growth, Morphology, Chlorophyll Content and Nutrient Stoichiometry to Increased Flow Velocity and Elevated CO(2)and Dissolved Organic Carbon Concentrations	FRONTIERS IN ENVIRONMENTAL SCIENCE	10.3389/fenvs.2020.527801	2020	Europe	Belgium	indoor_greenhouse	flume	51.2233	4.41106	61	CI	Individual	amphibious plant	Primary_producers	berula erecta	Structure	composition	N leaf	percent	2	2	5	5	0	0	NA	NA	5	5	NA	NA	NA	NA	0.4	0.04	m/s	90	3e	NA	NA	NA	4.66071	5.04241	NA	NA
555	396	88	J	Response of Submerged Macrophyte Growth, Morphology, Chlorophyll Content and Nutrient Stoichiometry to Increased Flow Velocity and Elevated CO(2)and Dissolved Organic Carbon Concentrations	FRONTIERS IN ENVIRONMENTAL SCIENCE	10.3389/fenvs.2020.527801	2020	Europe	Belgium	indoor_greenhouse	flume	51.2233	4.41106	61	CI	Individual	amphibious plant	Primary_producers	berula erecta	Structure	composition	chlorophyll_ab	mg/g	2	2	10	10	0	0	NA	NA	10	10	NA	NA	NA	NA	0.4	0.04	m/s	90	3b	NA	NA	NA	1.19615	1.10888	NA	NA
556	397	88	J	Response of Submerged Macrophyte Growth, Morphology, Chlorophyll Content and Nutrient Stoichiometry to Increased Flow Velocity and Elevated CO(2)and Dissolved Organic Carbon Concentrations	FRONTIERS IN ENVIRONMENTAL SCIENCE	10.3389/fenvs.2020.527801	2020	Europe	Belgium	indoor_greenhouse	flume	51.2233	4.41106	61	CI	Individual	amphibious plant	Primary_producers	berula erecta	Structure	composition	chlorophyll_ab	mg/g	2	2	10	10	0	0	NA	NA	10	10	NA	NA	NA	NA	0.4	0.04	m/s	90	3b	NA	NA	NA	1.36556	1.01476	NA	NA
557	398	88	J	Response of Submerged Macrophyte Growth, Morphology, Chlorophyll Content and Nutrient Stoichiometry to Increased Flow Velocity and Elevated CO(2)and Dissolved Organic Carbon Concentrations	FRONTIERS IN ENVIRONMENTAL SCIENCE	10.3389/fenvs.2020.527801	2020	Europe	Belgium	indoor_greenhouse	flume	51.2233	4.41106	61	CI	Individual	amphibious plant	Primary_producers	berula erecta	Structure	composition	chlorophyll_ab	mg/g	2	2	10	10	0	0	NA	NA	10	10	NA	NA	NA	NA	0.4	0.04	m/s	90	3b	NA	NA	NA	0.924064	0.86246	NA	NA
558	399	88	J	Response of Submerged Macrophyte Growth, Morphology, Chlorophyll Content and Nutrient Stoichiometry to Increased Flow Velocity and Elevated CO(2)and Dissolved Organic Carbon Concentrations	FRONTIERS IN ENVIRONMENTAL SCIENCE	10.3389/fenvs.2020.527801	2020	Europe	Belgium	indoor_greenhouse	flume	51.2233	4.41106	61	CI	Individual	amphibious plant	Primary_producers	berula erecta	Structure	morphology	stem diameter	mm	2	2	48	48	0	0	NA	NA	48	48	NA	NA	NA	NA	0.4	0.04	m/s	90	2e	NA	NA	NA	0.756303	0.711285	NA	NA
559	400	88	J	Response of Submerged Macrophyte Growth, Morphology, Chlorophyll Content and Nutrient Stoichiometry to Increased Flow Velocity and Elevated CO(2)and Dissolved Organic Carbon Concentrations	FRONTIERS IN ENVIRONMENTAL SCIENCE	10.3389/fenvs.2020.527801	2020	Europe	Belgium	indoor_greenhouse	flume	51.2233	4.41106	61	CI	Individual	amphibious plant	Primary_producers	berula erecta	Structure	composition	C:N leaf	ratio	2	2	5	5	0	0	NA	NA	5	5	NA	NA	NA	NA	0.4	0.04	m/s	90	3f	NA	NA	NA	8.71251	8.51409	NA	NA
560	401	88	J	Response of Submerged Macrophyte Growth, Morphology, Chlorophyll Content and Nutrient Stoichiometry to Increased Flow Velocity and Elevated CO(2)and Dissolved Organic Carbon Concentrations	FRONTIERS IN ENVIRONMENTAL SCIENCE	10.3389/fenvs.2020.527801	2020	Europe	Belgium	indoor_greenhouse	flume	51.2233	4.41106	61	CI	Individual	amphibious plant	Primary_producers	berula erecta	Structure	composition	C:N leaf	ratio	2	2	5	5	0	0	NA	NA	5	5	NA	NA	NA	NA	0.4	0.04	m/s	90	3f	NA	NA	NA	8.1894	7.88275	NA	NA
561	402	88	J	Response of Submerged Macrophyte Growth, Morphology, Chlorophyll Content and Nutrient Stoichiometry to Increased Flow Velocity and Elevated CO(2)and Dissolved Organic Carbon Concentrations	FRONTIERS IN ENVIRONMENTAL SCIENCE	10.3389/fenvs.2020.527801	2020	Europe	Belgium	indoor_greenhouse	flume	51.2233	4.41106	61	CI	Individual	amphibious plant	Primary_producers	berula erecta	Structure	morphology	stem diameter	mm	2	2	48	48	0	0	NA	NA	48	48	NA	NA	NA	NA	0.4	0.04	m/s	90	2e	NA	NA	NA	1.51861	1.29952	NA	NA
562	403	88	J	Response of Submerged Macrophyte Growth, Morphology, Chlorophyll Content and Nutrient Stoichiometry to Increased Flow Velocity and Elevated CO(2)and Dissolved Organic Carbon Concentrations	FRONTIERS IN ENVIRONMENTAL SCIENCE	10.3389/fenvs.2020.527801	2020	Europe	Belgium	indoor_greenhouse	flume	51.2233	4.41106	61	CI	Individual	amphibious plant	Primary_producers	berula erecta	Structure	morphology	stem diameter	mm	2	2	48	48	0	0	NA	NA	48	48	NA	NA	NA	NA	0.4	0.04	m/s	90	2e	NA	NA	NA	2.01981	1.95678	NA	NA
563	404	88	J	Response of Submerged Macrophyte Growth, Morphology, Chlorophyll Content and Nutrient Stoichiometry to Increased Flow Velocity and Elevated CO(2)and Dissolved Organic Carbon Concentrations	FRONTIERS IN ENVIRONMENTAL SCIENCE	10.3389/fenvs.2020.527801	2020	Europe	Belgium	indoor_greenhouse	flume	51.2233	4.41106	61	CI	Individual	amphibious plant	Primary_producers	berula erecta	Structure	morphology	leaf area	cm2	2	2	48	48	0	0	NA	NA	48	48	NA	NA	NA	NA	0.4	0.04	m/s	90	3a	NA	NA	NA	0.47002	0.396341	NA	NA
564	405	88	J	Response of Submerged Macrophyte Growth, Morphology, Chlorophyll Content and Nutrient Stoichiometry to Increased Flow Velocity and Elevated CO(2)and Dissolved Organic Carbon Concentrations	FRONTIERS IN ENVIRONMENTAL SCIENCE	10.3389/fenvs.2020.527801	2020	Europe	Belgium	indoor_greenhouse	flume	51.2233	4.41106	61	CI	Individual	amphibious plant	Primary_producers	berula erecta	Functioning	performance	number of stolons	nbr	2	2	48	48	0	0	NA	NA	48	48	NA	NA	NA	NA	0.4	0.04	m/s	90	2c	NA	NA	NA	0.186567	0	NA	NA
565	406	88	J	Response of Submerged Macrophyte Growth, Morphology, Chlorophyll Content and Nutrient Stoichiometry to Increased Flow Velocity and Elevated CO(2)and Dissolved Organic Carbon Concentrations	FRONTIERS IN ENVIRONMENTAL SCIENCE	10.3389/fenvs.2020.527801	2020	Europe	Belgium	indoor_greenhouse	flume	51.2233	4.41106	61	CI	Individual	amphibious plant	Primary_producers	berula erecta	Functioning	performance	number of stolons	nbr	2	2	48	48	0	0	NA	NA	48	48	NA	NA	NA	NA	0.4	0.04	m/s	90	2c	NA	NA	NA	0.209529	0.0487945	NA	NA
566	407	88	J	Response of Submerged Macrophyte Growth, Morphology, Chlorophyll Content and Nutrient Stoichiometry to Increased Flow Velocity and Elevated CO(2)and Dissolved Organic Carbon Concentrations	FRONTIERS IN ENVIRONMENTAL SCIENCE	10.3389/fenvs.2020.527801	2020	Europe	Belgium	indoor_greenhouse	flume	51.2233	4.41106	61	CI	Individual	amphibious plant	Primary_producers	berula erecta	Structure	morphology	leaf area	cm2	2	2	48	48	0	0	NA	NA	48	48	NA	NA	NA	NA	0.4	0.04	m/s	90	3a	NA	NA	NA	1.156	1.15346	NA	NA
567	408	88	J	Response of Submerged Macrophyte Growth, Morphology, Chlorophyll Content and Nutrient Stoichiometry to Increased Flow Velocity and Elevated CO(2)and Dissolved Organic Carbon Concentrations	FRONTIERS IN ENVIRONMENTAL SCIENCE	10.3389/fenvs.2020.527801	2020	Europe	Belgium	indoor_greenhouse	flume	51.2233	4.41106	61	CI	Individual	amphibious plant	Primary_producers	berula erecta	Structure	composition	C:N leaf	ratio	2	2	5	5	0	0	NA	NA	5	5	NA	NA	NA	NA	0.4	0.04	m/s	90	3f	NA	NA	NA	13.4025	13.0417	NA	NA
568	409	88	J	Response of Submerged Macrophyte Growth, Morphology, Chlorophyll Content and Nutrient Stoichiometry to Increased Flow Velocity and Elevated CO(2)and Dissolved Organic Carbon Concentrations	FRONTIERS IN ENVIRONMENTAL SCIENCE	10.3389/fenvs.2020.527801	2020	Europe	Belgium	indoor_greenhouse	flume	51.2233	4.41106	61	CI	Individual	amphibious plant	Primary_producers	berula erecta	Structure	morphology	leaf area	cm2	2	2	48	48	0	0	NA	NA	48	48	NA	NA	NA	NA	0.4	0.04	m/s	90	3a	NA	NA	NA	1.31352	1.48882	NA	NA
569	410	88	J	Response of Submerged Macrophyte Growth, Morphology, Chlorophyll Content and Nutrient Stoichiometry to Increased Flow Velocity and Elevated CO(2)and Dissolved Organic Carbon Concentrations	FRONTIERS IN ENVIRONMENTAL SCIENCE	10.3389/fenvs.2020.527801	2020	Europe	Belgium	indoor_greenhouse	flume	51.2233	4.41106	61	CI	Individual	amphibious plant	Primary_producers	berula erecta	Structure	morphology	leaf area	cm2	2	2	48	48	0	0	NA	NA	48	48	NA	NA	NA	NA	0.4	0.04	m/s	90	3a	NA	NA	NA	1.53963	2.17226	NA	NA
570	411	88	J	Response of Submerged Macrophyte Growth, Morphology, Chlorophyll Content and Nutrient Stoichiometry to Increased Flow Velocity and Elevated CO(2)and Dissolved Organic Carbon Concentrations	FRONTIERS IN ENVIRONMENTAL SCIENCE	10.3389/fenvs.2020.527801	2020	Europe	Belgium	indoor_greenhouse	flume	51.2233	4.41106	61	CI	Individual	amphibious plant	Primary_producers	berula erecta	Functioning	performance	number of stolons	nbr	2	2	48	48	0	0	NA	NA	48	48	NA	NA	NA	NA	0.4	0.04	m/s	90	2c	NA	NA	NA	1.85706	1.09644	NA	NA
571	412	88	J	Response of Submerged Macrophyte Growth, Morphology, Chlorophyll Content and Nutrient Stoichiometry to Increased Flow Velocity and Elevated CO(2)and Dissolved Organic Carbon Concentrations	FRONTIERS IN ENVIRONMENTAL SCIENCE	10.3389/fenvs.2020.527801	2020	Europe	Belgium	indoor_greenhouse	flume	51.2233	4.41106	61	CI	Individual	amphibious plant	Primary_producers	berula erecta	Structure	morphology	length	cm	2	2	48	48	0	0	NA	NA	48	48	NA	NA	NA	NA	0.4	0.04	m/s	90	2f	NA	NA	NA	14.5652	18.913	NA	NA
572	413	88	J	Response of Submerged Macrophyte Growth, Morphology, Chlorophyll Content and Nutrient Stoichiometry to Increased Flow Velocity and Elevated CO(2)and Dissolved Organic Carbon Concentrations	FRONTIERS IN ENVIRONMENTAL SCIENCE	10.3389/fenvs.2020.527801	2020	Europe	Belgium	indoor_greenhouse	flume	51.2233	4.41106	61	CI	Individual	amphibious plant	Primary_producers	berula erecta	Structure	morphology	length	cm	2	2	48	48	0	0	NA	NA	48	48	NA	NA	NA	NA	0.4	0.04	m/s	90	2f	NA	NA	NA	7.35507	8.98551	NA	NA
573	414	88	J	Response of Submerged Macrophyte Growth, Morphology, Chlorophyll Content and Nutrient Stoichiometry to Increased Flow Velocity and Elevated CO(2)and Dissolved Organic Carbon Concentrations	FRONTIERS IN ENVIRONMENTAL SCIENCE	10.3389/fenvs.2020.527801	2020	Europe	Belgium	indoor_greenhouse	flume	51.2233	4.41106	61	CI	Individual	amphibious plant	Primary_producers	berula erecta	Structure	morphology	length	cm	2	2	48	48	0	0	NA	NA	48	48	NA	NA	NA	NA	0.4	0.04	m/s	90	2f	NA	NA	NA	15.8696	20.5435	NA	NA
574	415	88	J	Response of Submerged Macrophyte Growth, Morphology, Chlorophyll Content and Nutrient Stoichiometry to Increased Flow Velocity and Elevated CO(2)and Dissolved Organic Carbon Concentrations	FRONTIERS IN ENVIRONMENTAL SCIENCE	10.3389/fenvs.2020.527801	2020	Europe	Belgium	indoor_greenhouse	flume	51.2233	4.41106	61	CI	Individual	amphibious plant	Primary_producers	berula erecta	Structure	morphology	length	cm	2	2	48	48	0	0	NA	NA	48	48	NA	NA	NA	NA	0.4	0.04	m/s	90	2f	NA	NA	NA	16.2319	26.5942	NA	NA
575	416	88	J	Response of Submerged Macrophyte Growth, Morphology, Chlorophyll Content and Nutrient Stoichiometry to Increased Flow Velocity and Elevated CO(2)and Dissolved Organic Carbon Concentrations	FRONTIERS IN ENVIRONMENTAL SCIENCE	10.3389/fenvs.2020.527801	2020	Europe	Belgium	indoor_greenhouse	flume	51.2233	4.41106	61	CI	Individual	amphibious plant	Primary_producers	berula erecta	Functioning	performance	growth	mg/gDM/d	2	2	48	48	0	0	NA	NA	48	48	NA	NA	NA	NA	0.4	0.04	m/s	90	2a	NA	NA	NA	5.88015	-0.586767	NA	NA
576	417	88	J	Response of Submerged Macrophyte Growth, Morphology, Chlorophyll Content and Nutrient Stoichiometry to Increased Flow Velocity and Elevated CO(2)and Dissolved Organic Carbon Concentrations	FRONTIERS IN ENVIRONMENTAL SCIENCE	10.3389/fenvs.2020.527801	2020	Europe	Belgium	indoor_greenhouse	flume	51.2233	4.41106	61	CI	Individual	amphibious plant	Primary_producers	berula erecta	Structure	composition	C:P stem	ratio	2	2	5	5	0	0	NA	NA	5	5	NA	NA	NA	NA	0.4	0.04	m/s	90	3d	NA	NA	NA	96.1197	87.4723	NA	NA
577	418	88	J	Response of Submerged Macrophyte Growth, Morphology, Chlorophyll Content and Nutrient Stoichiometry to Increased Flow Velocity and Elevated CO(2)and Dissolved Organic Carbon Concentrations	FRONTIERS IN ENVIRONMENTAL SCIENCE	10.3389/fenvs.2020.527801	2020	Europe	Belgium	indoor_greenhouse	flume	51.2233	4.41106	61	CI	Individual	amphibious plant	Primary_producers	berula erecta	Functioning	performance	number of leaves	nbr	2	2	48	48	0	0	NA	NA	48	48	NA	NA	NA	NA	0.4	0.04	m/s	90	2d	NA	NA	NA	32.2917	32.0833	NA	NA
578	419	88	J	Response of Submerged Macrophyte Growth, Morphology, Chlorophyll Content and Nutrient Stoichiometry to Increased Flow Velocity and Elevated CO(2)and Dissolved Organic Carbon Concentrations	FRONTIERS IN ENVIRONMENTAL SCIENCE	10.3389/fenvs.2020.527801	2020	Europe	Belgium	indoor_greenhouse	flume	51.2233	4.41106	61	CI	Individual	amphibious plant	Primary_producers	berula erecta	Functioning	performance	growth	mg/gDM/d	2	2	48	48	0	0	NA	NA	48	48	NA	NA	NA	NA	0.4	0.04	m/s	90	2a	NA	NA	NA	-1.28589	-11.161	NA	NA
579	420	88	J	Response of Submerged Macrophyte Growth, Morphology, Chlorophyll Content and Nutrient Stoichiometry to Increased Flow Velocity and Elevated CO(2)and Dissolved Organic Carbon Concentrations	FRONTIERS IN ENVIRONMENTAL SCIENCE	10.3389/fenvs.2020.527801	2020	Europe	Belgium	indoor_greenhouse	flume	51.2233	4.41106	61	CI	Individual	amphibious plant	Primary_producers	berula erecta	Functioning	performance	number of leaves	nbr	2	2	48	48	0	0	NA	NA	48	48	NA	NA	NA	NA	0.4	0.04	m/s	90	2d	NA	NA	NA	13.0556	12.2222	NA	NA
580	421	88	J	Response of Submerged Macrophyte Growth, Morphology, Chlorophyll Content and Nutrient Stoichiometry to Increased Flow Velocity and Elevated CO(2)and Dissolved Organic Carbon Concentrations	FRONTIERS IN ENVIRONMENTAL SCIENCE	10.3389/fenvs.2020.527801	2020	Europe	Belgium	indoor_greenhouse	flume	51.2233	4.41106	61	CI	Individual	amphibious plant	Primary_producers	berula erecta	Structure	composition	C:P stem	ratio	2	2	5	5	0	0	NA	NA	5	5	NA	NA	NA	NA	0.4	0.04	m/s	90	3d	NA	NA	NA	72.5055	82.4834	NA	NA
581	422	88	J	Response of Submerged Macrophyte Growth, Morphology, Chlorophyll Content and Nutrient Stoichiometry to Increased Flow Velocity and Elevated CO(2)and Dissolved Organic Carbon Concentrations	FRONTIERS IN ENVIRONMENTAL SCIENCE	10.3389/fenvs.2020.527801	2020	Europe	Belgium	indoor_greenhouse	flume	51.2233	4.41106	61	CI	Individual	amphibious plant	Primary_producers	berula erecta	Functioning	performance	growth	mg/gDM/d	2	2	48	48	0	0	NA	NA	48	48	NA	NA	NA	NA	0.4	0.04	m/s	90	2a	NA	NA	NA	-26.8914	-28.5518	NA	NA
582	423	88	J	Response of Submerged Macrophyte Growth, Morphology, Chlorophyll Content and Nutrient Stoichiometry to Increased Flow Velocity and Elevated CO(2)and Dissolved Organic Carbon Concentrations	FRONTIERS IN ENVIRONMENTAL SCIENCE	10.3389/fenvs.2020.527801	2020	Europe	Belgium	indoor_greenhouse	flume	51.2233	4.41106	61	CI	Individual	amphibious plant	Primary_producers	berula erecta	Functioning	performance	growth	mg/gDM/d	2	2	48	48	0	0	NA	NA	48	48	NA	NA	NA	NA	0.4	0.04	m/s	90	2a	NA	NA	NA	18.9888	18.4644	NA	NA
583	424	88	J	Response of Submerged Macrophyte Growth, Morphology, Chlorophyll Content and Nutrient Stoichiometry to Increased Flow Velocity and Elevated CO(2)and Dissolved Organic Carbon Concentrations	FRONTIERS IN ENVIRONMENTAL SCIENCE	10.3389/fenvs.2020.527801	2020	Europe	Belgium	indoor_greenhouse	flume	51.2233	4.41106	61	CI	Individual	amphibious plant	Primary_producers	berula erecta	Functioning	performance	number of leaves	nbr	2	2	48	48	0	0	NA	NA	48	48	NA	NA	NA	NA	0.4	0.04	m/s	90	2d	NA	NA	NA	33.0556	21.9444	NA	NA
584	425	88	J	Response of Submerged Macrophyte Growth, Morphology, Chlorophyll Content and Nutrient Stoichiometry to Increased Flow Velocity and Elevated CO(2)and Dissolved Organic Carbon Concentrations	FRONTIERS IN ENVIRONMENTAL SCIENCE	10.3389/fenvs.2020.527801	2020	Europe	Belgium	indoor_greenhouse	flume	51.2233	4.41106	61	CI	Individual	amphibious plant	Primary_producers	berula erecta	Structure	composition	C:P stem	ratio	2	2	5	5	0	0	NA	NA	5	5	NA	NA	NA	NA	0.4	0.04	m/s	90	3d	NA	NA	NA	137.694	121.397	NA	NA
585	426	88	J	Response of Submerged Macrophyte Growth, Morphology, Chlorophyll Content and Nutrient Stoichiometry to Increased Flow Velocity and Elevated CO(2)and Dissolved Organic Carbon Concentrations	FRONTIERS IN ENVIRONMENTAL SCIENCE	10.3389/fenvs.2020.527801	2020	Europe	Belgium	indoor_greenhouse	flume	51.2233	4.41106	61	CI	Individual	amphibious plant	Primary_producers	berula erecta	Functioning	performance	number of leaves	nbr	2	2	48	48	0	0	NA	NA	48	48	NA	NA	NA	NA	0.4	0.04	m/s	90	2d	NA	NA	NA	52.9861	52.2917	NA	NA
586	427	88	J	Response of Submerged Macrophyte Growth, Morphology, Chlorophyll Content and Nutrient Stoichiometry to Increased Flow Velocity and Elevated CO(2)and Dissolved Organic Carbon Concentrations	FRONTIERS IN ENVIRONMENTAL SCIENCE	10.3389/fenvs.2020.527801	2020	Europe	Belgium	indoor_greenhouse	flume	51.2233	4.41106	61	CI	Individual	amphibious plant	Primary_producers	berula erecta	Structure	composition	C:P stem	ratio	2	2	5	5	0	0	NA	NA	5	5	NA	NA	NA	NA	0.4	0.04	m/s	90	3d	NA	NA	NA	272.727	214.856	NA	NA
587	428	102	J	Stochastic processes and ecological connectivity drive stream invertebrate community responses to short-term drought	JOURNAL OF ANIMAL ECOLOGY	10.1111/1365-2656.13417	2021	Europe	Finland	outdoor	channel	64.4	27.5	8	CI	Community	invertebrate	Primary_consumers	NA	Structure	diversity	functional diversity	noUnit	12	12	0	0	0	0	NA	NA	12	12	5.5	0	L/s	100	NA	NA	NA	NA	NA	S3	NA	NA	0.4	0.39	NA	NA
588	429	102	J	Stochastic processes and ecological connectivity drive stream invertebrate community responses to short-term drought	JOURNAL OF ANIMAL ECOLOGY	10.1111/1365-2656.13417	2021	Europe	Finland	outdoor	channel	64.4	27.5	8	CI	Community	invertebrate	Primary_consumers	NA	Structure	diversity	taxonomic diversity	noUnit	12	12	0	0	0	0	NA	NA	12	12	5.5	0	L/s	100	NA	NA	NA	NA	NA	S3	NA	NA	0.63	0.6	NA	NA
589	430	102	J	Stochastic processes and ecological connectivity drive stream invertebrate community responses to short-term drought	JOURNAL OF ANIMAL ECOLOGY	10.1111/1365-2656.13417	2021	Europe	Finland	outdoor	channel	64.4	27.5	8	CI	Community	invertebrate	Primary_consumers	filter feeder	Quantity	abundance	abundance	NA	12	12	0	0	0	0	NA	NA	12	12	5.5	0	L/s	100	NA	NA	NA	NA	3	NA	NA	NA	6.49081	5.46676	NA	NA
590	431	102	J	Stochastic processes and ecological connectivity drive stream invertebrate community responses to short-term drought	JOURNAL OF ANIMAL ECOLOGY	10.1111/1365-2656.13417	2021	Europe	Finland	outdoor	channel	64.4	27.5	8	CI	Community	invertebrate	Primary_consumers	NA	Structure	morphology	abundance	NA	12	12	0	0	0	0	NA	NA	12	12	5.5	0	L/s	100	NA	NA	NA	NA	3	NA	NA	NA	7.06223	6.63791	NA	NA
591	432	102	J	Stochastic processes and ecological connectivity drive stream invertebrate community responses to short-term drought	JOURNAL OF ANIMAL ECOLOGY	10.1111/1365-2656.13417	2021	Europe	Finland	outdoor	channel	64.4	27.5	8	CI	Community	invertebrate	Primary_consumers	NA	Structure	morphology	abundance	NA	12	12	0	0	0	0	NA	NA	12	12	5.5	0	L/s	100	NA	NA	NA	NA	3	NA	NA	NA	6.89533	6.20792	NA	NA
592	433	102	J	Stochastic processes and ecological connectivity drive stream invertebrate community responses to short-term drought	JOURNAL OF ANIMAL ECOLOGY	10.1111/1365-2656.13417	2021	Europe	Finland	outdoor	channel	64.4	27.5	8	CI	Community	invertebrate	Primary_consumers	predator	Quantity	abundance	abundance	NA	12	12	0	0	0	0	NA	NA	12	12	5.5	0	L/s	100	NA	NA	NA	NA	3	NA	NA	NA	6.29279	5.83734	NA	NA
593	434	102	J	Stochastic processes and ecological connectivity drive stream invertebrate community responses to short-term drought	JOURNAL OF ANIMAL ECOLOGY	10.1111/1365-2656.13417	2021	Europe	Finland	outdoor	channel	64.4	27.5	8	CI	Community	invertebrate	Primary_consumers	shredder	Quantity	abundance	abundance	NA	12	12	0	0	0	0	NA	NA	12	12	5.5	0	L/s	100	NA	NA	NA	NA	3	NA	NA	NA	6.48798	6.45686	NA	NA
594	435	102	J	Stochastic processes and ecological connectivity drive stream invertebrate community responses to short-term drought	JOURNAL OF ANIMAL ECOLOGY	10.1111/1365-2656.13417	2021	Europe	Finland	outdoor	channel	64.4	27.5	8	CI	Community	invertebrate	Primary_consumers	deposit feeder	Quantity	abundance	abundance	NA	12	12	0	0	0	0	NA	NA	12	12	5.5	0	L/s	100	NA	NA	NA	NA	3	NA	NA	NA	5.67044	5.46393	NA	NA
595	436	102	J	Stochastic processes and ecological connectivity drive stream invertebrate community responses to short-term drought	JOURNAL OF ANIMAL ECOLOGY	10.1111/1365-2656.13417	2021	Europe	Finland	outdoor	channel	64.4	27.5	8	CI	Community	invertebrate	Primary_consumers	scraper	Quantity	abundance	abundance	NA	12	12	0	0	0	0	NA	NA	12	12	5.5	0	L/s	100	NA	NA	NA	NA	3	NA	NA	NA	6.10608	5.18105	NA	NA
596	437	102	J	Stochastic processes and ecological connectivity drive stream invertebrate community responses to short-term drought	JOURNAL OF ANIMAL ECOLOGY	10.1111/1365-2656.13417	2021	Europe	Finland	outdoor	channel	64.4	27.5	8	CI	Community	invertebrate	Primary_consumers	NA	Structure	morphology	abundance	NA	12	12	0	0	0	0	NA	NA	12	12	5.5	0	L/s	100	NA	NA	NA	NA	3	NA	NA	NA	5.70438	5.63366	NA	NA
597	438	102	J	Stochastic processes and ecological connectivity drive stream invertebrate community responses to short-term drought	JOURNAL OF ANIMAL ECOLOGY	10.1111/1365-2656.13417	2021	Europe	Finland	outdoor	channel	64.4	27.5	8	CI	Community	invertebrate	Primary_consumers	NA	Structure	morphology	abundance	NA	12	12	0	0	0	0	NA	NA	12	12	5.5	0	L/s	100	NA	NA	NA	NA	3	NA	NA	NA	5.24894	4.93494	NA	NA
598	439	102	J	Stochastic processes and ecological connectivity drive stream invertebrate community responses to short-term drought	JOURNAL OF ANIMAL ECOLOGY	10.1111/1365-2656.13417	2021	Europe	Finland	outdoor	channel	64.4	27.5	8	CI	Community	invertebrate	Primary_consumers	NA	Structure	diversity	taxonomic diversity	NA	12	12	0	0	0	0	NA	NA	12	12	5.5	0	L/s	100	NA	NA	NA	NA	NA	S3	NA	NA	18	14	NA	NA
599	440	102	J	Stochastic processes and ecological connectivity drive stream invertebrate community responses to short-term drought	JOURNAL OF ANIMAL ECOLOGY	10.1111/1365-2656.13417	2021	Europe	Finland	outdoor	channel	64.4	27.5	8	CI	Community	invertebrate	Primary_consumers	NA	Quantity	abundance	abundance	NA	12	12	0	0	0	0	NA	NA	12	12	5.5	0	L/s	100	NA	NA	NA	NA	NA	S3	NA	NA	255	144	NA	NA
600	441	123	J	Shifts in biofilms' composition induced by flow stagnation, sewage contamination and grazing	ECOLOGICAL INDICATORS	10.1016/j.ecolind.2019.106006	2020	Europe	Portugal	indoor_lab	channel	38.7077	-9.18228	24	CI	Community	bacteria	Decomposers	biofilm	Quantity	abundance	OTU	NA	3	3	0	0	0	0	NA	NA	3	3	NA	NA	NA	NA	0.05	0	m/s	100	4a	NA	NA	NA	17.1064	14.0106	NA	NA
601	442	123	J	Shifts in biofilms' composition induced by flow stagnation, sewage contamination and grazing	ECOLOGICAL INDICATORS	10.1016/j.ecolind.2019.106006	2020	Europe	Portugal	indoor_lab	channel	38.7077	-9.18228	24	CI	Community	fungi	Decomposers	biofilm	Quantity	abundance	OTU	NA	3	3	0	0	0	0	NA	NA	3	3	NA	NA	NA	NA	0.05	0	m/s	100	4b	NA	NA	NA	4	3.50318	NA	NA
602	443	123	J	Shifts in biofilms' composition induced by flow stagnation, sewage contamination and grazing	ECOLOGICAL INDICATORS	10.1016/j.ecolind.2019.106006	2020	Europe	Portugal	indoor_lab	channel	38.7077	-9.18228	24	CI	Ecosystem	algae	Primary_producers	biofilm	Quantity	abundance	OTU	NA	3	3	0	0	0	0	NA	NA	3	3	NA	NA	NA	NA	0.05	0	m/s	100	4c	NA	NA	NA	11.3268	9.65907	NA	NA
603	444	162	J	Implications of climate change for submerged macrophytes: effects of CO2, flow velocity and nutrient concentration on Berula erecta	AQUATIC ECOLOGY	10.1007/s10452-020-09776-8	2020	Europe	Belgium	indoor_greenhouse	flume	51.2233	4.41106	70	CI	Individual	amphibious plant	Primary_producers	berula erecta	Structure	composition	Bsi leaf	mg/g	2	2	0	0	0	0	NA	NA	10	10	NA	NA	NA	NA	0.4	0.04	m/s	90	3f	NA	NA	NA	0.0673866	0.3473	NA	NA
604	445	162	J	Implications of climate change for submerged macrophytes: effects of CO2, flow velocity and nutrient concentration on Berula erecta	AQUATIC ECOLOGY	10.1007/s10452-020-09776-8	2020	Europe	Belgium	indoor_greenhouse	flume	51.2233	4.41106	70	CI	Individual	amphibious plant	Primary_producers	berula erecta	Structure	composition	Bsi leaf	mg/g	2	2	0	0	0	0	NA	NA	10	10	NA	NA	NA	NA	0.4	0.04	m/s	90	3f	NA	NA	NA	0.110151	0.225486	NA	NA
605	446	162	J	Implications of climate change for submerged macrophytes: effects of CO2, flow velocity and nutrient concentration on Berula erecta	AQUATIC ECOLOGY	10.1007/s10452-020-09776-8	2020	Europe	Belgium	indoor_greenhouse	flume	51.2233	4.41106	70	CI	Individual	amphibious plant	Primary_producers	berula erecta	Structure	composition	N leaf	percent	2	2	0	0	0	0	NA	NA	10	10	NA	NA	NA	NA	0.4	0.04	m/s	90	3e	NA	NA	NA	2.66845	2.63102	NA	NA
606	447	162	J	Implications of climate change for submerged macrophytes: effects of CO2, flow velocity and nutrient concentration on Berula erecta	AQUATIC ECOLOGY	10.1007/s10452-020-09776-8	2020	Europe	Belgium	indoor_greenhouse	flume	51.2233	4.41106	70	CI	Individual	amphibious plant	Primary_producers	berula erecta	Structure	composition	Bsi leaf	mg/g	2	2	0	0	0	0	NA	NA	10	10	NA	NA	NA	NA	0.4	0.04	m/s	90	3f	NA	NA	NA	0.27473	0.882505	NA	NA
607	448	162	J	Implications of climate change for submerged macrophytes: effects of CO2, flow velocity and nutrient concentration on Berula erecta	AQUATIC ECOLOGY	10.1007/s10452-020-09776-8	2020	Europe	Belgium	indoor_greenhouse	flume	51.2233	4.41106	70	CI	Individual	amphibious plant	Primary_producers	berula erecta	Structure	composition	Bsi leaf	mg/g	2	2	0	0	0	0	NA	NA	10	10	NA	NA	NA	NA	0.4	0.04	m/s	90	3f	NA	NA	NA	0.149028	0.339525	NA	NA
608	449	162	J	Implications of climate change for submerged macrophytes: effects of CO2, flow velocity and nutrient concentration on Berula erecta	AQUATIC ECOLOGY	10.1007/s10452-020-09776-8	2020	Europe	Belgium	indoor_greenhouse	flume	51.2233	4.41106	70	CI	Individual	amphibious plant	Primary_producers	berula erecta	Structure	composition	N leaf	percent	2	2	0	0	0	0	NA	NA	10	10	NA	NA	NA	NA	0.4	0.04	m/s	90	3e	NA	NA	NA	4.26738	4.3369	NA	NA
609	450	162	J	Implications of climate change for submerged macrophytes: effects of CO2, flow velocity and nutrient concentration on Berula erecta	AQUATIC ECOLOGY	10.1007/s10452-020-09776-8	2020	Europe	Belgium	indoor_greenhouse	flume	51.2233	4.41106	70	CI	Individual	amphibious plant	Primary_producers	berula erecta	Structure	composition	chlorophyll_ab	mg/g	2	2	0	0	0	0	NA	NA	10	10	NA	NA	NA	NA	0.4	0.04	m/s	90	3b	NA	NA	NA	1.17859	0.925079	NA	NA
610	451	162	J	Implications of climate change for submerged macrophytes: effects of CO2, flow velocity and nutrient concentration on Berula erecta	AQUATIC ECOLOGY	10.1007/s10452-020-09776-8	2020	Europe	Belgium	indoor_greenhouse	flume	51.2233	4.41106	70	CI	Individual	amphibious plant	Primary_producers	berula erecta	Structure	composition	chlorophyll_ab	mg/g	2	2	0	0	0	0	NA	NA	10	10	NA	NA	NA	NA	0.4	0.04	m/s	90	3b	NA	NA	NA	0.926758	0.852886	NA	NA
611	452	162	J	Implications of climate change for submerged macrophytes: effects of CO2, flow velocity and nutrient concentration on Berula erecta	AQUATIC ECOLOGY	10.1007/s10452-020-09776-8	2020	Europe	Belgium	indoor_greenhouse	flume	51.2233	4.41106	70	CI	Individual	amphibious plant	Primary_producers	berula erecta	Structure	composition	chlorophyll_ab	mg/g	2	2	0	0	0	0	NA	NA	10	10	NA	NA	NA	NA	0.4	0.04	m/s	90	3b	NA	NA	NA	1.36495	1.00902	NA	NA
612	453	162	J	Implications of climate change for submerged macrophytes: effects of CO2, flow velocity and nutrient concentration on Berula erecta	AQUATIC ECOLOGY	10.1007/s10452-020-09776-8	2020	Europe	Belgium	indoor_greenhouse	flume	51.2233	4.41106	70	CI	Individual	amphibious plant	Primary_producers	berula erecta	Structure	morphology	stem diameter	mm	2	2	0	0	0	0	NA	NA	48	48	NA	NA	NA	NA	0.4	0.04	m/s	90	2e	NA	NA	NA	1.06812	1.10056	NA	NA
613	454	162	J	Implications of climate change for submerged macrophytes: effects of CO2, flow velocity and nutrient concentration on Berula erecta	AQUATIC ECOLOGY	10.1007/s10452-020-09776-8	2020	Europe	Belgium	indoor_greenhouse	flume	51.2233	4.41106	70	CI	Individual	amphibious plant	Primary_producers	berula erecta	Structure	morphology	stem diameter	mm	2	2	0	0	0	0	NA	NA	48	48	NA	NA	NA	NA	0.4	0.04	m/s	90	2e	NA	NA	NA	0.910565	0.834106	NA	NA
614	455	162	J	Implications of climate change for submerged macrophytes: effects of CO2, flow velocity and nutrient concentration on Berula erecta	AQUATIC ECOLOGY	10.1007/s10452-020-09776-8	2020	Europe	Belgium	indoor_greenhouse	flume	51.2233	4.41106	70	CI	Individual	amphibious plant	Primary_producers	berula erecta	Structure	composition	chlorophyll_ab	mg/g	2	2	0	0	0	0	NA	NA	10	10	NA	NA	NA	NA	0.4	0.04	m/s	90	3b	NA	NA	NA	1.08961	1.06611	NA	NA
615	456	162	J	Implications of climate change for submerged macrophytes: effects of CO2, flow velocity and nutrient concentration on Berula erecta	AQUATIC ECOLOGY	10.1007/s10452-020-09776-8	2020	Europe	Belgium	indoor_greenhouse	flume	51.2233	4.41106	70	CI	Individual	amphibious plant	Primary_producers	berula erecta	Structure	morphology	stem diameter	mm	2	2	0	0	0	0	NA	NA	48	48	NA	NA	NA	NA	0.4	0.04	m/s	90	2e	NA	NA	NA	2.02502	1.96015	NA	NA
616	457	162	J	Implications of climate change for submerged macrophytes: effects of CO2, flow velocity and nutrient concentration on Berula erecta	AQUATIC ECOLOGY	10.1007/s10452-020-09776-8	2020	Europe	Belgium	indoor_greenhouse	flume	51.2233	4.41106	70	CI	Individual	amphibious plant	Primary_producers	berula erecta	Structure	morphology	stem diameter	mm	2	2	0	0	0	0	NA	NA	48	48	NA	NA	NA	NA	0.4	0.04	m/s	90	2e	NA	NA	NA	1.52224	1.3114	NA	NA
617	458	162	J	Implications of climate change for submerged macrophytes: effects of CO2, flow velocity and nutrient concentration on Berula erecta	AQUATIC ECOLOGY	10.1007/s10452-020-09776-8	2020	Europe	Belgium	indoor_greenhouse	flume	51.2233	4.41106	70	CI	Individual	amphibious plant	Primary_producers	berula erecta	Structure	composition	N leaf	percent	2	2	0	0	0	0	NA	NA	10	10	NA	NA	NA	NA	0.4	0.04	m/s	90	3e	NA	NA	NA	3.81283	4.26738	NA	NA
618	459	162	J	Implications of climate change for submerged macrophytes: effects of CO2, flow velocity and nutrient concentration on Berula erecta	AQUATIC ECOLOGY	10.1007/s10452-020-09776-8	2020	Europe	Belgium	indoor_greenhouse	flume	51.2233	4.41106	70	CI	Individual	amphibious plant	Primary_producers	berula erecta	Structure	composition	C:N leaf	ratio	2	2	0	0	0	0	NA	NA	10	10	NA	NA	NA	NA	0.4	0.04	m/s	90	3d	NA	NA	NA	8.71321	8.4898	NA	NA
619	460	162	J	Implications of climate change for submerged macrophytes: effects of CO2, flow velocity and nutrient concentration on Berula erecta	AQUATIC ECOLOGY	10.1007/s10452-020-09776-8	2020	Europe	Belgium	indoor_greenhouse	flume	51.2233	4.41106	70	CI	Individual	amphibious plant	Primary_producers	berula erecta	Functioning	performance	number of stolons	NA	2	2	0	0	0	0	NA	NA	48	48	NA	NA	NA	NA	0.4	0.04	m/s	90	2c	NA	NA	NA	0.218076	0.0517086	NA	NA
620	461	162	J	Implications of climate change for submerged macrophytes: effects of CO2, flow velocity and nutrient concentration on Berula erecta	AQUATIC ECOLOGY	10.1007/s10452-020-09776-8	2020	Europe	Belgium	indoor_greenhouse	flume	51.2233	4.41106	70	CI	Individual	amphibious plant	Primary_producers	berula erecta	Structure	composition	C:N leaf	ratio	2	2	0	0	0	0	NA	NA	10	10	NA	NA	NA	NA	0.4	0.04	m/s	90	3d	NA	NA	NA	9.46939	7.88829	NA	NA
621	462	162	J	Implications of climate change for submerged macrophytes: effects of CO2, flow velocity and nutrient concentration on Berula erecta	AQUATIC ECOLOGY	10.1007/s10452-020-09776-8	2020	Europe	Belgium	indoor_greenhouse	flume	51.2233	4.41106	70	CI	Individual	amphibious plant	Primary_producers	berula erecta	Functioning	performance	number of stolons	NA	2	2	0	0	0	0	NA	NA	48	48	NA	NA	NA	NA	0.4	0.04	m/s	90	2c	NA	NA	NA	0.251799	0.186601	NA	NA
622	463	162	J	Implications of climate change for submerged macrophytes: effects of CO2, flow velocity and nutrient concentration on Berula erecta	AQUATIC ECOLOGY	10.1007/s10452-020-09776-8	2020	Europe	Belgium	indoor_greenhouse	flume	51.2233	4.41106	70	CI	Individual	amphibious plant	Primary_producers	berula erecta	Structure	composition	N leaf	percent	2	2	0	0	0	0	NA	NA	10	10	NA	NA	NA	NA	0.4	0.04	m/s	90	3e	NA	NA	NA	3.70053	4.57754	NA	NA
623	464	162	J	Implications of climate change for submerged macrophytes: effects of CO2, flow velocity and nutrient concentration on Berula erecta	AQUATIC ECOLOGY	10.1007/s10452-020-09776-8	2020	Europe	Belgium	indoor_greenhouse	flume	51.2233	4.41106	70	CI	Individual	amphibious plant	Primary_producers	berula erecta	Functioning	performance	number of stolons	NA	2	2	0	0	0	0	NA	NA	48	48	NA	NA	NA	NA	0.4	0.04	m/s	90	2c	NA	NA	NA	1.02743	1.04991	NA	NA
624	465	162	J	Implications of climate change for submerged macrophytes: effects of CO2, flow velocity and nutrient concentration on Berula erecta	AQUATIC ECOLOGY	10.1007/s10452-020-09776-8	2020	Europe	Belgium	indoor_greenhouse	flume	51.2233	4.41106	70	CI	Individual	amphibious plant	Primary_producers	berula erecta	Structure	composition	C:N leaf	ratio	2	2	0	0	0	0	NA	NA	10	10	NA	NA	NA	NA	0.4	0.04	m/s	90	3d	NA	NA	NA	13.3706	13.0269	NA	NA
625	466	162	J	Implications of climate change for submerged macrophytes: effects of CO2, flow velocity and nutrient concentration on Berula erecta	AQUATIC ECOLOGY	10.1007/s10452-020-09776-8	2020	Europe	Belgium	indoor_greenhouse	flume	51.2233	4.41106	70	CI	Individual	amphibious plant	Primary_producers	berula erecta	Structure	composition	C:N leaf	ratio	2	2	0	0	0	0	NA	NA	10	10	NA	NA	NA	NA	0.4	0.04	m/s	90	3d	NA	NA	NA	9.76155	8.78195	NA	NA
626	467	162	J	Implications of climate change for submerged macrophytes: effects of CO2, flow velocity and nutrient concentration on Berula erecta	AQUATIC ECOLOGY	10.1007/s10452-020-09776-8	2020	Europe	Belgium	indoor_greenhouse	flume	51.2233	4.41106	70	CI	Individual	amphibious plant	Primary_producers	berula erecta	Functioning	performance	number of stolons	NA	2	2	0	0	0	0	NA	NA	48	48	NA	NA	NA	NA	0.4	0.04	m/s	90	2c	NA	NA	NA	1.85701	1.09937	NA	NA
627	468	162	J	Implications of climate change for submerged macrophytes: effects of CO2, flow velocity and nutrient concentration on Berula erecta	AQUATIC ECOLOGY	10.1007/s10452-020-09776-8	2020	Europe	Belgium	indoor_greenhouse	flume	51.2233	4.41106	70	CI	Individual	amphibious plant	Primary_producers	berula erecta	Structure	morphology	length	cm	2	2	0	0	0	0	NA	NA	48	48	NA	NA	NA	NA	0.4	0.04	m/s	90	2f	NA	NA	NA	9.0253	12.7085	NA	NA
628	469	162	J	Implications of climate change for submerged macrophytes: effects of CO2, flow velocity and nutrient concentration on Berula erecta	AQUATIC ECOLOGY	10.1007/s10452-020-09776-8	2020	Europe	Belgium	indoor_greenhouse	flume	51.2233	4.41106	70	CI	Individual	amphibious plant	Primary_producers	berula erecta	Structure	morphology	length	cm	2	2	0	0	0	0	NA	NA	48	48	NA	NA	NA	NA	0.4	0.04	m/s	90	2f	NA	NA	NA	15.8575	20.553	NA	NA
629	470	162	J	Implications of climate change for submerged macrophytes: effects of CO2, flow velocity and nutrient concentration on Berula erecta	AQUATIC ECOLOGY	10.1007/s10452-020-09776-8	2020	Europe	Belgium	indoor_greenhouse	flume	51.2233	4.41106	70	CI	Individual	amphibious plant	Primary_producers	berula erecta	Structure	morphology	length	cm	2	2	0	0	0	0	NA	NA	48	48	NA	NA	NA	NA	0.4	0.04	m/s	90	2f	NA	NA	NA	13.0178	20.328	NA	NA
630	471	162	J	Implications of climate change for submerged macrophytes: effects of CO2, flow velocity and nutrient concentration on Berula erecta	AQUATIC ECOLOGY	10.1007/s10452-020-09776-8	2020	Europe	Belgium	indoor_greenhouse	flume	51.2233	4.41106	70	CI	Individual	amphibious plant	Primary_producers	berula erecta	Structure	morphology	length	cm	2	2	0	0	0	0	NA	NA	48	48	NA	NA	NA	NA	0.4	0.04	m/s	90	2f	NA	NA	NA	16.1949	26.6823	NA	NA
631	472	162	J	Implications of climate change for submerged macrophytes: effects of CO2, flow velocity and nutrient concentration on Berula erecta	AQUATIC ECOLOGY	10.1007/s10452-020-09776-8	2020	Europe	Belgium	indoor_greenhouse	flume	51.2233	4.41106	70	CI	Individual	amphibious plant	Primary_producers	berula erecta	Functioning	performance	growth	mg/g DM/d	2	2	0	0	0	0	NA	NA	48	48	NA	NA	NA	NA	0.4	0.04	m/s	90	2a	NA	NA	NA	-1.32867	-10.4895	NA	NA
632	473	162	J	Implications of climate change for submerged macrophytes: effects of CO2, flow velocity and nutrient concentration on Berula erecta	AQUATIC ECOLOGY	10.1007/s10452-020-09776-8	2020	Europe	Belgium	indoor_greenhouse	flume	51.2233	4.41106	70	CI	Individual	amphibious plant	Primary_producers	berula erecta	Functioning	performance	growth	mg/g DM/d	2	2	0	0	0	0	NA	NA	48	48	NA	NA	NA	NA	0.4	0.04	m/s	90	2a	NA	NA	NA	-18.5315	-28.8112	NA	NA
633	474	162	J	Implications of climate change for submerged macrophytes: effects of CO2, flow velocity and nutrient concentration on Berula erecta	AQUATIC ECOLOGY	10.1007/s10452-020-09776-8	2020	Europe	Belgium	indoor_greenhouse	flume	51.2233	4.41106	70	CI	Individual	amphibious plant	Primary_producers	berula erecta	Functioning	performance	growth	mg/g DM/d	2	2	0	0	0	0	NA	NA	48	48	NA	NA	NA	NA	0.4	0.04	m/s	90	2a	NA	NA	NA	-4.54545	-2.51748	NA	NA
634	475	162	J	Implications of climate change for submerged macrophytes: effects of CO2, flow velocity and nutrient concentration on Berula erecta	AQUATIC ECOLOGY	10.1007/s10452-020-09776-8	2020	Europe	Belgium	indoor_greenhouse	flume	51.2233	4.41106	70	CI	Individual	amphibious plant	Primary_producers	berula erecta	Functioning	performance	growth	mg/g DM/d	2	2	0	0	0	0	NA	NA	48	48	NA	NA	NA	NA	0.4	0.04	m/s	90	2a	NA	NA	NA	18.951	18.3916	NA	NA
635	476	162	J	Implications of climate change for submerged macrophytes: effects of CO2, flow velocity and nutrient concentration on Berula erecta	AQUATIC ECOLOGY	10.1007/s10452-020-09776-8	2020	Europe	Belgium	indoor_greenhouse	flume	51.2233	4.41106	70	CI	Individual	amphibious plant	Primary_producers	berula erecta	Functioning	performance	number of leaves	NA	2	2	0	0	0	0	NA	NA	48	48	NA	NA	NA	NA	0.4	0.04	m/s	90	2d	NA	NA	NA	19.4973	15.8887	NA	NA
636	477	162	J	Implications of climate change for submerged macrophytes: effects of CO2, flow velocity and nutrient concentration on Berula erecta	AQUATIC ECOLOGY	10.1007/s10452-020-09776-8	2020	Europe	Belgium	indoor_greenhouse	flume	51.2233	4.41106	70	CI	Individual	amphibious plant	Primary_producers	berula erecta	Functioning	performance	number of leaves	NA	2	2	0	0	0	0	NA	NA	48	48	NA	NA	NA	NA	0.4	0.04	m/s	90	2d	NA	NA	NA	33.1777	21.8133	NA	NA
637	478	162	J	Implications of climate change for submerged macrophytes: effects of CO2, flow velocity and nutrient concentration on Berula erecta	AQUATIC ECOLOGY	10.1007/s10452-020-09776-8	2020	Europe	Belgium	indoor_greenhouse	flume	51.2233	4.41106	70	CI	Individual	amphibious plant	Primary_producers	berula erecta	Functioning	performance	number of leaves	NA	2	2	0	0	0	0	NA	NA	48	48	NA	NA	NA	NA	0.4	0.04	m/s	90	2d	NA	NA	NA	40.2334	42.7648	NA	NA
638	479	162	J	Implications of climate change for submerged macrophytes: effects of CO2, flow velocity and nutrient concentration on Berula erecta	AQUATIC ECOLOGY	10.1007/s10452-020-09776-8	2020	Europe	Belgium	indoor_greenhouse	flume	51.2233	4.41106	70	CI	Individual	amphibious plant	Primary_producers	berula erecta	Functioning	performance	number of leaves	NA	2	2	0	0	0	0	NA	NA	48	48	NA	NA	NA	NA	0.4	0.04	m/s	90	2d	NA	NA	NA	52.9443	52.298	NA	NA
639	480	162	J	Implications of climate change for submerged macrophytes: effects of CO2, flow velocity and nutrient concentration on Berula erecta	AQUATIC ECOLOGY	10.1007/s10452-020-09776-8	2020	Europe	Belgium	indoor_greenhouse	flume	51.2233	4.41106	70	CI	Individual	amphibious plant	Primary_producers	berula erecta	Structure	morphology	leaf area	cm2/g	2	2	0	0	0	0	NA	NA	10	10	NA	NA	NA	NA	0.4	0.04	m/s	90	3a	NA	NA	NA	713.927	790.157	NA	NA
640	481	162	J	Implications of climate change for submerged macrophytes: effects of CO2, flow velocity and nutrient concentration on Berula erecta	AQUATIC ECOLOGY	10.1007/s10452-020-09776-8	2020	Europe	Belgium	indoor_greenhouse	flume	51.2233	4.41106	70	CI	Individual	amphibious plant	Primary_producers	berula erecta	Structure	morphology	leaf area	cm2/g	2	2	0	0	0	0	NA	NA	10	10	NA	NA	NA	NA	0.4	0.04	m/s	90	3a	NA	NA	NA	948.482	995.393	NA	NA
641	482	162	J	Implications of climate change for submerged macrophytes: effects of CO2, flow velocity and nutrient concentration on Berula erecta	AQUATIC ECOLOGY	10.1007/s10452-020-09776-8	2020	Europe	Belgium	indoor_greenhouse	flume	51.2233	4.41106	70	CI	Individual	amphibious plant	Primary_producers	berula erecta	Structure	morphology	leaf area	cm2/g	2	2	0	0	0	0	NA	NA	10	10	NA	NA	NA	NA	0.4	0.04	m/s	90	3a	NA	NA	NA	1067.23	1043.77	NA	NA
642	483	162	J	Implications of climate change for submerged macrophytes: effects of CO2, flow velocity and nutrient concentration on Berula erecta	AQUATIC ECOLOGY	10.1007/s10452-020-09776-8	2020	Europe	Belgium	indoor_greenhouse	flume	51.2233	4.41106	70	CI	Individual	amphibious plant	Primary_producers	berula erecta	Structure	morphology	leaf area	cm2/g	2	2	0	0	0	0	NA	NA	10	10	NA	NA	NA	NA	0.4	0.04	m/s	90	3a	NA	NA	NA	1083.35	1219.69	NA	NA
644	485	173	J	Extreme Climatic Events Alter Aquatic Food Webs: A Synthesis of Evidence from a Mesocosm Drought Experiment	ADVANCES IN ECOLOGICAL RESEARCH, VOL 48: GLOBAL CHANGE IN MULTISPECIES SYSTEMS, PT 3	10.1016/B978-0-12-417199-2.00006-9	2013	Europe	UK	outdoor	channel	50.68	-2.185	693	CI	Community	NA	Multitrophic	NA	Structure	food web	mean prey-averaged trophic level	NA	4	4	0	0	0	0	NA	NA	4	4	4.5	2.3	L/s	95.6522	NA	NA	NA	NA	Texte	Texte	NA	NA	1.54	1.39	NA	NA
645	486	173	J	Extreme Climatic Events Alter Aquatic Food Webs: A Synthesis of Evidence from a Mesocosm Drought Experiment	ADVANCES IN ECOLOGICAL RESEARCH, VOL 48: GLOBAL CHANGE IN MULTISPECIES SYSTEMS, PT 3	10.1016/B978-0-12-417199-2.00006-9	2013	Europe	UK	outdoor	channel	50.68	-2.185	693	CI	Community	NA	Multitrophic	NA	Structure	food web	directed connectance	NA	4	4	0	0	0	0	NA	NA	4	4	4.5	2.3	L/s	95.6522	NA	NA	NA	NA	NA	5	NA	NA	0.09	0.1	NA	NA
646	487	173	J	Extreme Climatic Events Alter Aquatic Food Webs: A Synthesis of Evidence from a Mesocosm Drought Experiment	ADVANCES IN ECOLOGICAL RESEARCH, VOL 48: GLOBAL CHANGE IN MULTISPECIES SYSTEMS, PT 3	10.1016/B978-0-12-417199-2.00006-9	2013	Europe	UK	outdoor	channel	50.68	-2.185	693	CI	Community	NA	Multitrophic	NA	Structure	food web	max prey-averaged trophic level	NA	4	4	0	0	0	0	NA	NA	4	4	4.5	2.3	L/s	95.6522	NA	NA	NA	NA	Texte	Texte	NA	NA	2.53	2.16	NA	NA
647	488	173	J	Extreme Climatic Events Alter Aquatic Food Webs: A Synthesis of Evidence from a Mesocosm Drought Experiment	ADVANCES IN ECOLOGICAL RESEARCH, VOL 48: GLOBAL CHANGE IN MULTISPECIES SYSTEMS, PT 3	10.1016/B978-0-12-417199-2.00006-9	2013	Europe	UK	outdoor	channel	50.68	-2.185	693	CI	Community	algae	Primary_producers	cyanobacteria	Quantity	biomass	secondary production	%	4	4	0	0	0	0	NA	NA	4	4	4.5	2.3	L/s	95.6522	NA	NA	NA	NA	NA	8	NA	NA	0.3	0.4	NA	NA
648	489	173	J	Extreme Climatic Events Alter Aquatic Food Webs: A Synthesis of Evidence from a Mesocosm Drought Experiment	ADVANCES IN ECOLOGICAL RESEARCH, VOL 48: GLOBAL CHANGE IN MULTISPECIES SYSTEMS, PT 3	10.1016/B978-0-12-417199-2.00006-9	2013	Europe	UK	outdoor	channel	50.68	-2.185	693	CI	Community	fungi	Decomposers	NA	Quantity	biomass	secondary production	%	4	4	0	0	0	0	NA	NA	4	4	4.5	2.3	L/s	95.6522	NA	NA	NA	NA	NA	8	NA	NA	0.3	0.4	NA	NA
649	490	173	J	Extreme Climatic Events Alter Aquatic Food Webs: A Synthesis of Evidence from a Mesocosm Drought Experiment	ADVANCES IN ECOLOGICAL RESEARCH, VOL 48: GLOBAL CHANGE IN MULTISPECIES SYSTEMS, PT 3	10.1016/B978-0-12-417199-2.00006-9	2013	Europe	UK	outdoor	channel	50.68	-2.185	693	CI	Population	algae	Primary_producers	Sprirulina_sp	Quantity	abundance	density	10e3cells/cm2	4	4	0	0	0	0	NA	NA	4	4	4.5	2.3	L/s	95.6522	NA	NA	NA	NA	NA	6	NA	NA	1.1	1.1	NA	NA
650	491	173	J	Extreme Climatic Events Alter Aquatic Food Webs: A Synthesis of Evidence from a Mesocosm Drought Experiment	ADVANCES IN ECOLOGICAL RESEARCH, VOL 48: GLOBAL CHANGE IN MULTISPECIES SYSTEMS, PT 3	10.1016/B978-0-12-417199-2.00006-9	2013	Europe	UK	outdoor	channel	50.68	-2.185	693	CI	Ecosystem	algae	Primary_producers	benthic green algae	Quantity	biomass	secondary production	%	4	4	0	0	0	0	NA	NA	4	4	4.5	2.3	L/s	95.6522	NA	NA	NA	NA	NA	8	NA	NA	0.8	0.6	NA	NA
651	492	173	J	Extreme Climatic Events Alter Aquatic Food Webs: A Synthesis of Evidence from a Mesocosm Drought Experiment	ADVANCES IN ECOLOGICAL RESEARCH, VOL 48: GLOBAL CHANGE IN MULTISPECIES SYSTEMS, PT 3	10.1016/B978-0-12-417199-2.00006-9	2013	Europe	UK	outdoor	channel	50.68	-2.185	693	CI	Ecosystem	detritus	Detritus	leaf detritus	Quantity	biomass	secondary production	%	4	4	0	0	0	0	NA	NA	4	4	4.5	2.3	L/s	95.6522	NA	NA	NA	NA	NA	8	NA	NA	3.3	3	NA	NA
652	493	173	J	Extreme Climatic Events Alter Aquatic Food Webs: A Synthesis of Evidence from a Mesocosm Drought Experiment	ADVANCES IN ECOLOGICAL RESEARCH, VOL 48: GLOBAL CHANGE IN MULTISPECIES SYSTEMS, PT 3	10.1016/B978-0-12-417199-2.00006-9	2013	Europe	UK	outdoor	channel	50.68	-2.185	693	CI	Population	algae	Primary_producers	Cymatopleura_solea	Quantity	abundance	density	10e3cells/cm2	4	4	0	0	0	0	NA	NA	4	4	4.5	2.3	L/s	95.6522	NA	NA	NA	NA	NA	6	NA	NA	0.9	1.1	NA	NA
653	494	173	J	Extreme Climatic Events Alter Aquatic Food Webs: A Synthesis of Evidence from a Mesocosm Drought Experiment	ADVANCES IN ECOLOGICAL RESEARCH, VOL 48: GLOBAL CHANGE IN MULTISPECIES SYSTEMS, PT 3	10.1016/B978-0-12-417199-2.00006-9	2013	Europe	UK	outdoor	channel	50.68	-2.185	693	CI	Population	algae	Primary_producers	Surirella_brebissonii	Quantity	abundance	density	10e3cells/cm2	4	4	0	0	0	0	NA	NA	4	4	4.5	2.3	L/s	95.6522	NA	NA	NA	NA	NA	6	NA	NA	1.1	0.6	NA	NA
654	495	173	J	Extreme Climatic Events Alter Aquatic Food Webs: A Synthesis of Evidence from a Mesocosm Drought Experiment	ADVANCES IN ECOLOGICAL RESEARCH, VOL 48: GLOBAL CHANGE IN MULTISPECIES SYSTEMS, PT 3	10.1016/B978-0-12-417199-2.00006-9	2013	Europe	UK	outdoor	channel	50.68	-2.185	693	CI	Community	invertebrate	Primary_consumers	predator	Structure	diversity	taxonomic diversity	NA	4	4	0	0	0	0	NA	NA	4	4	4.5	2.3	L/s	95.6522	NA	NA	NA	NA	7	NA	NA	NA	5.26964	2.00478	NA	NA
655	496	173	J	Extreme Climatic Events Alter Aquatic Food Webs: A Synthesis of Evidence from a Mesocosm Drought Experiment	ADVANCES IN ECOLOGICAL RESEARCH, VOL 48: GLOBAL CHANGE IN MULTISPECIES SYSTEMS, PT 3	10.1016/B978-0-12-417199-2.00006-9	2013	Europe	UK	outdoor	channel	50.68	-2.185	693	CI	Community	NA	Multitrophic	NA	Structure	food web	linkage density	NA	4	4	0	0	0	0	NA	NA	4	4	4.5	2.3	L/s	95.6522	NA	NA	NA	NA	NA	5	NA	NA	5.96	4.94	NA	NA
656	497	173	J	Extreme Climatic Events Alter Aquatic Food Webs: A Synthesis of Evidence from a Mesocosm Drought Experiment	ADVANCES IN ECOLOGICAL RESEARCH, VOL 48: GLOBAL CHANGE IN MULTISPECIES SYSTEMS, PT 3	10.1016/B978-0-12-417199-2.00006-9	2013	Europe	UK	outdoor	channel	50.68	-2.185	693	CI	Community	NA	Multitrophic	NA	Structure	food web	vulnerability	NA	4	4	0	0	0	0	NA	NA	4	4	4.5	2.3	L/s	95.6522	NA	NA	NA	NA	NA	5	NA	NA	6.63	5.26	NA	NA
657	498	173	J	Extreme Climatic Events Alter Aquatic Food Webs: A Synthesis of Evidence from a Mesocosm Drought Experiment	ADVANCES IN ECOLOGICAL RESEARCH, VOL 48: GLOBAL CHANGE IN MULTISPECIES SYSTEMS, PT 3	10.1016/B978-0-12-417199-2.00006-9	2013	Europe	UK	outdoor	channel	50.68	-2.185	693	CI	Community	basal resource	Detritus	basal resource	Structure	diversity	taxonomic diversity	NA	4	4	0	0	0	0	NA	NA	4	4	4.5	2.3	L/s	95.6522	NA	NA	NA	NA	7	NA	NA	NA	29.6605	29.6605	NA	NA
658	499	173	J	Extreme Climatic Events Alter Aquatic Food Webs: A Synthesis of Evidence from a Mesocosm Drought Experiment	ADVANCES IN ECOLOGICAL RESEARCH, VOL 48: GLOBAL CHANGE IN MULTISPECIES SYSTEMS, PT 3	10.1016/B978-0-12-417199-2.00006-9	2013	Europe	UK	outdoor	channel	50.68	-2.185	693	CI	Ecosystem	algae	Primary_producers	benthic diatom	Quantity	biomass	secondary production	%	4	4	0	0	0	0	NA	NA	4	4	4.5	2.3	L/s	95.6522	NA	NA	NA	NA	NA	8	NA	NA	3.3	3.4	NA	NA
659	500	173	J	Extreme Climatic Events Alter Aquatic Food Webs: A Synthesis of Evidence from a Mesocosm Drought Experiment	ADVANCES IN ECOLOGICAL RESEARCH, VOL 48: GLOBAL CHANGE IN MULTISPECIES SYSTEMS, PT 3	10.1016/B978-0-12-417199-2.00006-9	2013	Europe	UK	outdoor	channel	50.68	-2.185	693	CI	Population	algae	Primary_producers	Encyonema_minutum	Quantity	abundance	density	10e3cells/cm2	4	4	0	0	0	0	NA	NA	4	4	4.5	2.3	L/s	95.6522	NA	NA	NA	NA	NA	6	NA	NA	2.2	2.1	NA	NA
660	501	173	J	Extreme Climatic Events Alter Aquatic Food Webs: A Synthesis of Evidence from a Mesocosm Drought Experiment	ADVANCES IN ECOLOGICAL RESEARCH, VOL 48: GLOBAL CHANGE IN MULTISPECIES SYSTEMS, PT 3	10.1016/B978-0-12-417199-2.00006-9	2013	Europe	UK	outdoor	channel	50.68	-2.185	693	CI	Population	algae	Primary_producers	Staurosirella_leptostauron	Quantity	abundance	density	10e3cells/cm2	4	4	0	0	0	0	NA	NA	4	4	4.5	2.3	L/s	95.6522	NA	NA	NA	NA	NA	6	NA	NA	2.8	3.4	NA	NA
661	502	173	J	Extreme Climatic Events Alter Aquatic Food Webs: A Synthesis of Evidence from a Mesocosm Drought Experiment	ADVANCES IN ECOLOGICAL RESEARCH, VOL 48: GLOBAL CHANGE IN MULTISPECIES SYSTEMS, PT 3	10.1016/B978-0-12-417199-2.00006-9	2013	Europe	UK	outdoor	channel	50.68	-2.185	693	CI	Ecosystem	detritus	Detritus	amorphous detritus	Quantity	biomass	secondary production	%	4	4	0	0	0	0	NA	NA	4	4	4.5	2.3	L/s	95.6522	NA	NA	NA	NA	NA	8	NA	NA	87.3	90.4	NA	NA
662	503	173	J	Extreme Climatic Events Alter Aquatic Food Webs: A Synthesis of Evidence from a Mesocosm Drought Experiment	ADVANCES IN ECOLOGICAL RESEARCH, VOL 48: GLOBAL CHANGE IN MULTISPECIES SYSTEMS, PT 3	10.1016/B978-0-12-417199-2.00006-9	2013	Europe	UK	outdoor	channel	50.68	-2.185	693	CI	Population	algae	Primary_producers	Gyrosigma_sp	Quantity	abundance	density	10e3cells/cm2	4	4	0	0	0	0	NA	NA	4	4	4.5	2.3	L/s	95.6522	NA	NA	NA	NA	NA	6	NA	NA	1.9	3	NA	NA
663	504	173	J	Extreme Climatic Events Alter Aquatic Food Webs: A Synthesis of Evidence from a Mesocosm Drought Experiment	ADVANCES IN ECOLOGICAL RESEARCH, VOL 48: GLOBAL CHANGE IN MULTISPECIES SYSTEMS, PT 3	10.1016/B978-0-12-417199-2.00006-9	2013	Europe	UK	outdoor	channel	50.68	-2.185	693	CI	Population	algae	Primary_producers	Navicula_gregaria	Quantity	abundance	density	10e3cells/cm2	4	4	0	0	0	0	NA	NA	4	4	4.5	2.3	L/s	95.6522	NA	NA	NA	NA	NA	6	NA	NA	4.9	7.7	NA	NA
664	505	173	J	Extreme Climatic Events Alter Aquatic Food Webs: A Synthesis of Evidence from a Mesocosm Drought Experiment	ADVANCES IN ECOLOGICAL RESEARCH, VOL 48: GLOBAL CHANGE IN MULTISPECIES SYSTEMS, PT 3	10.1016/B978-0-12-417199-2.00006-9	2013	Europe	UK	outdoor	channel	50.68	-2.185	693	CI	Community	invertebrate	Primary_consumers	primary consumer	Structure	diversity	taxonomic diversity	NA	4	4	0	0	0	0	NA	NA	4	4	4.5	2.3	L/s	95.6522	NA	NA	NA	NA	7	NA	NA	NA	29.0161	19.2566	NA	NA
665	506	173	J	Extreme Climatic Events Alter Aquatic Food Webs: A Synthesis of Evidence from a Mesocosm Drought Experiment	ADVANCES IN ECOLOGICAL RESEARCH, VOL 48: GLOBAL CHANGE IN MULTISPECIES SYSTEMS, PT 3	10.1016/B978-0-12-417199-2.00006-9	2013	Europe	UK	outdoor	channel	50.68	-2.185	693	CI	Population	algae	Primary_producers	Staurosira_elliptica	Quantity	abundance	density	10e3cells/cm2	4	4	0	0	0	0	NA	NA	4	4	4.5	2.3	L/s	95.6522	NA	NA	NA	NA	NA	6	NA	NA	4	10.3	NA	NA
666	507	173	J	Extreme Climatic Events Alter Aquatic Food Webs: A Synthesis of Evidence from a Mesocosm Drought Experiment	ADVANCES IN ECOLOGICAL RESEARCH, VOL 48: GLOBAL CHANGE IN MULTISPECIES SYSTEMS, PT 3	10.1016/B978-0-12-417199-2.00006-9	2013	Europe	UK	outdoor	channel	50.68	-2.185	693	CI	Community	NA	Multitrophic	NA	Structure	food web	generality	NA	4	4	0	0	0	0	NA	NA	4	4	4.5	2.3	L/s	95.6522	NA	NA	NA	NA	NA	5	NA	NA	11.68	12.84	NA	NA
667	508	173	J	Extreme Climatic Events Alter Aquatic Food Webs: A Synthesis of Evidence from a Mesocosm Drought Experiment	ADVANCES IN ECOLOGICAL RESEARCH, VOL 48: GLOBAL CHANGE IN MULTISPECIES SYSTEMS, PT 3	10.1016/B978-0-12-417199-2.00006-9	2013	Europe	UK	outdoor	channel	50.68	-2.185	693	CI	Population	algae	Primary_producers	Amphora_ovalis	Quantity	abundance	density	10e3cells/cm2	4	4	0	0	0	0	NA	NA	4	4	4.5	2.3	L/s	95.6522	NA	NA	NA	NA	NA	6	NA	NA	5.9	2.7	NA	NA
668	509	173	J	Extreme Climatic Events Alter Aquatic Food Webs: A Synthesis of Evidence from a Mesocosm Drought Experiment	ADVANCES IN ECOLOGICAL RESEARCH, VOL 48: GLOBAL CHANGE IN MULTISPECIES SYSTEMS, PT 3	10.1016/B978-0-12-417199-2.00006-9	2013	Europe	UK	outdoor	channel	50.68	-2.185	693	CI	Population	algae	Primary_producers	Rhoicosphenia_abbreviata	Quantity	abundance	density	10e3cells/cm2	4	4	0	0	0	0	NA	NA	4	4	4.5	2.3	L/s	95.6522	NA	NA	NA	NA	NA	6	NA	NA	32	12.4	NA	NA
669	510	173	J	Extreme Climatic Events Alter Aquatic Food Webs: A Synthesis of Evidence from a Mesocosm Drought Experiment	ADVANCES IN ECOLOGICAL RESEARCH, VOL 48: GLOBAL CHANGE IN MULTISPECIES SYSTEMS, PT 3	10.1016/B978-0-12-417199-2.00006-9	2013	Europe	UK	outdoor	channel	50.68	-2.185	693	CI	Community	NA	Multitrophic	NA	Structure	food web	web size	NA	4	4	0	0	0	0	NA	NA	4	4	4.5	2.3	L/s	95.6522	NA	NA	NA	NA	Texte	Texte	NA	NA	61	48	NA	NA
670	511	173	J	Extreme Climatic Events Alter Aquatic Food Webs: A Synthesis of Evidence from a Mesocosm Drought Experiment	ADVANCES IN ECOLOGICAL RESEARCH, VOL 48: GLOBAL CHANGE IN MULTISPECIES SYSTEMS, PT 3	10.1016/B978-0-12-417199-2.00006-9	2013	Europe	UK	outdoor	channel	50.68	-2.185	693	CI	Population	algae	Primary_producers	Synedra_ulna	Quantity	abundance	density	10e3cells/cm2	4	4	0	0	0	0	NA	NA	4	4	4.5	2.3	L/s	95.6522	NA	NA	NA	NA	NA	6	NA	NA	8.6	6.6	NA	NA
671	512	173	J	Extreme Climatic Events Alter Aquatic Food Webs: A Synthesis of Evidence from a Mesocosm Drought Experiment	ADVANCES IN ECOLOGICAL RESEARCH, VOL 48: GLOBAL CHANGE IN MULTISPECIES SYSTEMS, PT 3	10.1016/B978-0-12-417199-2.00006-9	2013	Europe	UK	outdoor	channel	50.68	-2.185	693	CI	Population	algae	Primary_producers	Surirella_minuta	Quantity	abundance	density	10e3cells/cm2	4	4	0	0	0	0	NA	NA	4	4	4.5	2.3	L/s	95.6522	NA	NA	NA	NA	NA	6	NA	NA	7.7	13.7	NA	NA
672	513	173	J	Extreme Climatic Events Alter Aquatic Food Webs: A Synthesis of Evidence from a Mesocosm Drought Experiment	ADVANCES IN ECOLOGICAL RESEARCH, VOL 48: GLOBAL CHANGE IN MULTISPECIES SYSTEMS, PT 3	10.1016/B978-0-12-417199-2.00006-9	2013	Europe	UK	outdoor	channel	50.68	-2.185	693	CI	Population	algae	Primary_producers	Navicula_tripunctata	Quantity	abundance	density	10e3cells/cm2	4	4	0	0	0	0	NA	NA	4	4	4.5	2.3	L/s	95.6522	NA	NA	NA	NA	NA	6	NA	NA	13.9	12	NA	NA
673	514	173	J	Extreme Climatic Events Alter Aquatic Food Webs: A Synthesis of Evidence from a Mesocosm Drought Experiment	ADVANCES IN ECOLOGICAL RESEARCH, VOL 48: GLOBAL CHANGE IN MULTISPECIES SYSTEMS, PT 3	10.1016/B978-0-12-417199-2.00006-9	2013	Europe	UK	outdoor	channel	50.68	-2.185	693	CI	Population	algae	Primary_producers	Diatoma_vulgaris	Quantity	abundance	density	10e3cells/cm2	4	4	0	0	0	0	NA	NA	4	4	4.5	2.3	L/s	95.6522	NA	NA	NA	NA	NA	6	NA	NA	7.7	5.7	NA	NA
674	515	173	J	Extreme Climatic Events Alter Aquatic Food Webs: A Synthesis of Evidence from a Mesocosm Drought Experiment	ADVANCES IN ECOLOGICAL RESEARCH, VOL 48: GLOBAL CHANGE IN MULTISPECIES SYSTEMS, PT 3	10.1016/B978-0-12-417199-2.00006-9	2013	Europe	UK	outdoor	channel	50.68	-2.185	693	CI	Population	algae	Primary_producers	Nitzschia_perminuta	Quantity	abundance	density	10e3cells/cm2	4	4	0	0	0	0	NA	NA	4	4	4.5	2.3	L/s	95.6522	NA	NA	NA	NA	NA	6	NA	NA	10.8	22	NA	NA
675	516	173	J	Extreme Climatic Events Alter Aquatic Food Webs: A Synthesis of Evidence from a Mesocosm Drought Experiment	ADVANCES IN ECOLOGICAL RESEARCH, VOL 48: GLOBAL CHANGE IN MULTISPECIES SYSTEMS, PT 3	10.1016/B978-0-12-417199-2.00006-9	2013	Europe	UK	outdoor	channel	50.68	-2.185	693	CI	Population	algae	Primary_producers	Gomphonema_olivaceum	Quantity	abundance	density	10e3cells/cm2	4	4	0	0	0	0	NA	NA	4	4	4.5	2.3	L/s	95.6522	NA	NA	NA	NA	NA	6	NA	NA	58.2	43.3	NA	NA
676	517	173	J	Extreme Climatic Events Alter Aquatic Food Webs: A Synthesis of Evidence from a Mesocosm Drought Experiment	ADVANCES IN ECOLOGICAL RESEARCH, VOL 48: GLOBAL CHANGE IN MULTISPECIES SYSTEMS, PT 3	10.1016/B978-0-12-417199-2.00006-9	2013	Europe	UK	outdoor	channel	50.68	-2.185	693	CI	Population	algae	Primary_producers	Psammothidium_lauenburgianum	Quantity	abundance	density	10e3cells/cm2	4	4	0	0	0	0	NA	NA	4	4	4.5	2.3	L/s	95.6522	NA	NA	NA	NA	NA	6	NA	NA	21.5	16.5	NA	NA
677	518	173	J	Extreme Climatic Events Alter Aquatic Food Webs: A Synthesis of Evidence from a Mesocosm Drought Experiment	ADVANCES IN ECOLOGICAL RESEARCH, VOL 48: GLOBAL CHANGE IN MULTISPECIES SYSTEMS, PT 3	10.1016/B978-0-12-417199-2.00006-9	2013	Europe	UK	outdoor	channel	50.68	-2.185	693	CI	Population	algae	Primary_producers	Cocconeis_placentula	Quantity	abundance	density	10e3cells/cm2	4	4	0	0	0	0	NA	NA	4	4	4.5	2.3	L/s	95.6522	NA	NA	NA	NA	NA	6	NA	NA	65.3	44.3	NA	NA
678	519	173	J	Extreme Climatic Events Alter Aquatic Food Webs: A Synthesis of Evidence from a Mesocosm Drought Experiment	ADVANCES IN ECOLOGICAL RESEARCH, VOL 48: GLOBAL CHANGE IN MULTISPECIES SYSTEMS, PT 3	10.1016/B978-0-12-417199-2.00006-9	2013	Europe	UK	outdoor	channel	50.68	-2.185	693	CI	Population	algae	Primary_producers	Nitzschia_dissipata	Quantity	abundance	density	10e3cells/cm2	4	4	0	0	0	0	NA	NA	4	4	4.5	2.3	L/s	95.6522	NA	NA	NA	NA	NA	6	NA	NA	65.3	50	NA	NA
679	520	173	J	Extreme Climatic Events Alter Aquatic Food Webs: A Synthesis of Evidence from a Mesocosm Drought Experiment	ADVANCES IN ECOLOGICAL RESEARCH, VOL 48: GLOBAL CHANGE IN MULTISPECIES SYSTEMS, PT 3	10.1016/B978-0-12-417199-2.00006-9	2013	Europe	UK	outdoor	channel	50.68	-2.185	693	CI	Population	algae	Primary_producers	Navicula_menisculus	Quantity	abundance	density	10e3cells/cm2	4	4	0	0	0	0	NA	NA	4	4	4.5	2.3	L/s	95.6522	NA	NA	NA	NA	NA	6	NA	NA	157.4	206.2	NA	NA
680	521	173	J	Extreme Climatic Events Alter Aquatic Food Webs: A Synthesis of Evidence from a Mesocosm Drought Experiment	ADVANCES IN ECOLOGICAL RESEARCH, VOL 48: GLOBAL CHANGE IN MULTISPECIES SYSTEMS, PT 3	10.1016/B978-0-12-417199-2.00006-9	2013	Europe	UK	outdoor	channel	50.68	-2.185	693	CI	Population	algae	Primary_producers	Fragilaria_vaucheria	Quantity	abundance	density	10e3cells/cm2	4	4	0	0	0	0	NA	NA	4	4	4.5	2.3	L/s	95.6522	NA	NA	NA	NA	NA	6	NA	NA	27.1	16.8	NA	NA
681	522	173	J	Extreme Climatic Events Alter Aquatic Food Webs: A Synthesis of Evidence from a Mesocosm Drought Experiment	ADVANCES IN ECOLOGICAL RESEARCH, VOL 48: GLOBAL CHANGE IN MULTISPECIES SYSTEMS, PT 3	10.1016/B978-0-12-417199-2.00006-9	2013	Europe	UK	outdoor	channel	50.68	-2.185	693	CI	Population	algae	Primary_producers	Navicula_lanceolata	Quantity	abundance	density	10e3cells/cm2	4	4	0	0	0	0	NA	NA	4	4	4.5	2.3	L/s	95.6522	NA	NA	NA	NA	NA	6	NA	NA	82.6	102.5	NA	NA
682	523	173	J	Extreme Climatic Events Alter Aquatic Food Webs: A Synthesis of Evidence from a Mesocosm Drought Experiment	ADVANCES IN ECOLOGICAL RESEARCH, VOL 48: GLOBAL CHANGE IN MULTISPECIES SYSTEMS, PT 3	10.1016/B978-0-12-417199-2.00006-9	2013	Europe	UK	outdoor	channel	50.68	-2.185	693	CI	Population	algae	Primary_producers	Planothidium_lanceolatum	Quantity	abundance	density	10e3cells/cm2	4	4	0	0	0	0	NA	NA	4	4	4.5	2.3	L/s	95.6522	NA	NA	NA	NA	NA	6	NA	NA	221	181.6	NA	NA
683	524	173	J	Extreme Climatic Events Alter Aquatic Food Webs: A Synthesis of Evidence from a Mesocosm Drought Experiment	ADVANCES IN ECOLOGICAL RESEARCH, VOL 48: GLOBAL CHANGE IN MULTISPECIES SYSTEMS, PT 3	10.1016/B978-0-12-417199-2.00006-9	2013	Europe	UK	outdoor	channel	50.68	-2.185	693	CI	Community	NA	Multitrophic	NA	Structure	food web	feeding links	number	4	4	0	0	0	0	NA	NA	4	4	4.5	2.3	L/s	95.6522	NA	NA	NA	NA	Texte	Texte	NA	NA	376.3	248	NA	NA
684	525	173	J	Extreme Climatic Events Alter Aquatic Food Webs: A Synthesis of Evidence from a Mesocosm Drought Experiment	ADVANCES IN ECOLOGICAL RESEARCH, VOL 48: GLOBAL CHANGE IN MULTISPECIES SYSTEMS, PT 3	10.1016/B978-0-12-417199-2.00006-9	2013	Europe	UK	outdoor	channel	50.68	-2.185	693	CI	Population	algae	Primary_producers	Amphora_pediculus	Quantity	abundance	density	10e3cells/cm2	4	4	0	0	0	0	NA	NA	4	4	4.5	2.3	L/s	95.6522	NA	NA	NA	NA	NA	6	NA	NA	469	213	NA	NA
685	526	173	J	Extreme Climatic Events Alter Aquatic Food Webs: A Synthesis of Evidence from a Mesocosm Drought Experiment	ADVANCES IN ECOLOGICAL RESEARCH, VOL 48: GLOBAL CHANGE IN MULTISPECIES SYSTEMS, PT 3	10.1016/B978-0-12-417199-2.00006-9	2013	Europe	UK	outdoor	channel	50.68	-2.185	693	CI	Community	invertebrate	Primary_consumers	predator	Functioning	biomass	secondary production	mg/m2/year	4	4	0	0	0	0	NA	NA	4	4	4.5	2.3	L/s	95.6522	NA	NA	NA	NA	10A	NA	NA	NA	292.887	0	NA	NA
686	527	173	J	Extreme Climatic Events Alter Aquatic Food Webs: A Synthesis of Evidence from a Mesocosm Drought Experiment	ADVANCES IN ECOLOGICAL RESEARCH, VOL 48: GLOBAL CHANGE IN MULTISPECIES SYSTEMS, PT 3	10.1016/B978-0-12-417199-2.00006-9	2013	Europe	UK	outdoor	channel	50.68	-2.185	693	CI	Population	algae	Primary_producers	Melosira_varians	Quantity	abundance	density	10e3cells/cm2	4	4	0	0	0	0	NA	NA	4	4	4.5	2.3	L/s	95.6522	NA	NA	NA	NA	NA	6	NA	NA	193.8	175.5	NA	NA
687	528	173	J	Extreme Climatic Events Alter Aquatic Food Webs: A Synthesis of Evidence from a Mesocosm Drought Experiment	ADVANCES IN ECOLOGICAL RESEARCH, VOL 48: GLOBAL CHANGE IN MULTISPECIES SYSTEMS, PT 3	10.1016/B978-0-12-417199-2.00006-9	2013	Europe	UK	outdoor	channel	50.68	-2.185	693	CI	Community	invertebrate	Primary_consumers	predator	Quantity	abundance	abundance	numbers/m2	4	4	0	0	0	0	NA	NA	4	4	4.5	2.3	L/s	95.6522	NA	NA	NA	NA	10C	NA	NA	NA	411.255	108.225	NA	NA
688	529	173	J	Extreme Climatic Events Alter Aquatic Food Webs: A Synthesis of Evidence from a Mesocosm Drought Experiment	ADVANCES IN ECOLOGICAL RESEARCH, VOL 48: GLOBAL CHANGE IN MULTISPECIES SYSTEMS, PT 3	10.1016/B978-0-12-417199-2.00006-9	2013	Europe	UK	outdoor	channel	50.68	-2.185	693	CI	Community	invertebrate	Primary_consumers	shredder	Quantity	biomass	standing biomass	mgAFDM/m2	4	4	0	0	0	0	NA	NA	4	4	4.5	2.3	L/s	95.6522	NA	NA	NA	NA	10B	NA	NA	NA	283.019	113.208	NA	NA
689	530	173	J	Extreme Climatic Events Alter Aquatic Food Webs: A Synthesis of Evidence from a Mesocosm Drought Experiment	ADVANCES IN ECOLOGICAL RESEARCH, VOL 48: GLOBAL CHANGE IN MULTISPECIES SYSTEMS, PT 3	10.1016/B978-0-12-417199-2.00006-9	2013	Europe	UK	outdoor	channel	50.68	-2.185	693	CI	Community	invertebrate	Primary_consumers	filterer	Quantity	biomass	standing biomass	mgAFDM/m2	4	4	0	0	0	0	NA	NA	4	4	4.5	2.3	L/s	95.6522	NA	NA	NA	NA	10B	NA	NA	NA	459.119	144.654	NA	NA
690	531	173	J	Extreme Climatic Events Alter Aquatic Food Webs: A Synthesis of Evidence from a Mesocosm Drought Experiment	ADVANCES IN ECOLOGICAL RESEARCH, VOL 48: GLOBAL CHANGE IN MULTISPECIES SYSTEMS, PT 3	10.1016/B978-0-12-417199-2.00006-9	2013	Europe	UK	outdoor	channel	50.68	-2.185	693	CI	Community	invertebrate	Primary_consumers	predator	Quantity	biomass	biomass	mg/m2	4	4	0	0	0	0	NA	NA	4	4	4.5	2.3	L/s	95.6522	NA	NA	NA	NA	9	NA	NA	NA	277.211	2.04389	NA	NA
691	532	173	J	Extreme Climatic Events Alter Aquatic Food Webs: A Synthesis of Evidence from a Mesocosm Drought Experiment	ADVANCES IN ECOLOGICAL RESEARCH, VOL 48: GLOBAL CHANGE IN MULTISPECIES SYSTEMS, PT 3	10.1016/B978-0-12-417199-2.00006-9	2013	Europe	UK	outdoor	channel	50.68	-2.185	693	CI	Community	invertebrate	Primary_consumers	predator	Quantity	biomass	standing biomass	mgAFDM/m2	4	4	0	0	0	0	NA	NA	4	4	4.5	2.3	L/s	95.6522	NA	NA	NA	NA	10B	NA	NA	NA	276.73	0	NA	NA
692	533	173	J	Extreme Climatic Events Alter Aquatic Food Webs: A Synthesis of Evidence from a Mesocosm Drought Experiment	ADVANCES IN ECOLOGICAL RESEARCH, VOL 48: GLOBAL CHANGE IN MULTISPECIES SYSTEMS, PT 3	10.1016/B978-0-12-417199-2.00006-9	2013	Europe	UK	outdoor	channel	50.68	-2.185	693	CI	Community	invertebrate	Primary_consumers	filterer	Quantity	abundance	abundance	numbers/m2	4	4	0	0	0	0	NA	NA	4	4	4.5	2.3	L/s	95.6522	NA	NA	NA	NA	10C	NA	NA	NA	454.545	108.225	NA	NA
693	534	173	J	Extreme Climatic Events Alter Aquatic Food Webs: A Synthesis of Evidence from a Mesocosm Drought Experiment	ADVANCES IN ECOLOGICAL RESEARCH, VOL 48: GLOBAL CHANGE IN MULTISPECIES SYSTEMS, PT 3	10.1016/B978-0-12-417199-2.00006-9	2013	Europe	UK	outdoor	channel	50.68	-2.185	693	CI	Community	invertebrate	Primary_consumers	grazer	Quantity	biomass	standing biomass	mgAFDM/m2	4	4	0	0	0	0	NA	NA	4	4	4.5	2.3	L/s	95.6522	NA	NA	NA	NA	10B	NA	NA	NA	955.975	402.516	NA	NA
694	535	173	J	Extreme Climatic Events Alter Aquatic Food Webs: A Synthesis of Evidence from a Mesocosm Drought Experiment	ADVANCES IN ECOLOGICAL RESEARCH, VOL 48: GLOBAL CHANGE IN MULTISPECIES SYSTEMS, PT 3	10.1016/B978-0-12-417199-2.00006-9	2013	Europe	UK	outdoor	channel	50.68	-2.185	693	CI	Community	invertebrate	Primary_consumers	collector	Quantity	biomass	standing biomass	mgAFDM/m2	4	4	0	0	0	0	NA	NA	4	4	4.5	2.3	L/s	95.6522	NA	NA	NA	NA	10B	NA	NA	NA	830.189	301.887	NA	NA
695	536	173	J	Extreme Climatic Events Alter Aquatic Food Webs: A Synthesis of Evidence from a Mesocosm Drought Experiment	ADVANCES IN ECOLOGICAL RESEARCH, VOL 48: GLOBAL CHANGE IN MULTISPECIES SYSTEMS, PT 3	10.1016/B978-0-12-417199-2.00006-9	2013	Europe	UK	outdoor	channel	50.68	-2.185	693	CI	Population	algae	Primary_producers	Total_mat_flora	Quantity	abundance	density	10e3cells/cm2	4	4	0	0	0	0	NA	NA	4	4	4.5	2.3	L/s	95.6522	NA	NA	NA	NA	NA	6	NA	NA	892.6	872.6	NA	NA
696	537	173	J	Extreme Climatic Events Alter Aquatic Food Webs: A Synthesis of Evidence from a Mesocosm Drought Experiment	ADVANCES IN ECOLOGICAL RESEARCH, VOL 48: GLOBAL CHANGE IN MULTISPECIES SYSTEMS, PT 3	10.1016/B978-0-12-417199-2.00006-9	2013	Europe	UK	outdoor	channel	50.68	-2.185	693	CI	Community	invertebrate	Primary_consumers	filterer	Functioning	biomass	secondary production	mg/m2/year	4	4	0	0	0	0	NA	NA	4	4	4.5	2.3	L/s	95.6522	NA	NA	NA	NA	10A	NA	NA	NA	1213.39	502.092	NA	NA
697	538	173	J	Extreme Climatic Events Alter Aquatic Food Webs: A Synthesis of Evidence from a Mesocosm Drought Experiment	ADVANCES IN ECOLOGICAL RESEARCH, VOL 48: GLOBAL CHANGE IN MULTISPECIES SYSTEMS, PT 3	10.1016/B978-0-12-417199-2.00006-9	2013	Europe	UK	outdoor	channel	50.68	-2.185	693	CI	Community	invertebrate	Primary_consumers	grazer	Quantity	abundance	abundance	numbers/m2	4	4	0	0	0	0	NA	NA	4	4	4.5	2.3	L/s	95.6522	NA	NA	NA	NA	10C	NA	NA	NA	2251.08	2705.63	NA	NA
698	539	173	J	Extreme Climatic Events Alter Aquatic Food Webs: A Synthesis of Evidence from a Mesocosm Drought Experiment	ADVANCES IN ECOLOGICAL RESEARCH, VOL 48: GLOBAL CHANGE IN MULTISPECIES SYSTEMS, PT 3	10.1016/B978-0-12-417199-2.00006-9	2013	Europe	UK	outdoor	channel	50.68	-2.185	693	CI	Community	invertebrate	Primary_consumers	shredder	Quantity	abundance	abundance	numbers/m2	4	4	0	0	0	0	NA	NA	4	4	4.5	2.3	L/s	95.6522	NA	NA	NA	NA	10C	NA	NA	NA	1212.12	411.255	NA	NA
699	540	173	J	Extreme Climatic Events Alter Aquatic Food Webs: A Synthesis of Evidence from a Mesocosm Drought Experiment	ADVANCES IN ECOLOGICAL RESEARCH, VOL 48: GLOBAL CHANGE IN MULTISPECIES SYSTEMS, PT 3	10.1016/B978-0-12-417199-2.00006-9	2013	Europe	UK	outdoor	channel	50.68	-2.185	693	CI	Community	invertebrate	Primary_consumers	invertebrate_total	Quantity	biomass	standing biomass	mgAFDM/m2	4	4	0	0	0	0	NA	NA	4	4	4.5	2.3	L/s	95.6522	NA	NA	NA	NA	10B	NA	NA	NA	2786.16	930.818	NA	NA
700	541	173	J	Extreme Climatic Events Alter Aquatic Food Webs: A Synthesis of Evidence from a Mesocosm Drought Experiment	ADVANCES IN ECOLOGICAL RESEARCH, VOL 48: GLOBAL CHANGE IN MULTISPECIES SYSTEMS, PT 3	10.1016/B978-0-12-417199-2.00006-9	2013	Europe	UK	outdoor	channel	50.68	-2.185	693	CI	Community	invertebrate	Primary_consumers	primary consumer	Quantity	biomass	biomass	mg/m2	4	4	0	0	0	0	NA	NA	4	4	4.5	2.3	L/s	95.6522	NA	NA	NA	NA	9	NA	NA	NA	2551.89	924.03	NA	NA
701	542	173	J	Extreme Climatic Events Alter Aquatic Food Webs: A Synthesis of Evidence from a Mesocosm Drought Experiment	ADVANCES IN ECOLOGICAL RESEARCH, VOL 48: GLOBAL CHANGE IN MULTISPECIES SYSTEMS, PT 3	10.1016/B978-0-12-417199-2.00006-9	2013	Europe	UK	outdoor	channel	50.68	-2.185	693	CI	Community	invertebrate	Primary_consumers	collector	Quantity	abundance	abundance	numbers/m2	4	4	0	0	0	0	NA	NA	4	4	4.5	2.3	L/s	95.6522	NA	NA	NA	NA	10C	NA	NA	NA	4588.74	5021.65	NA	NA
702	543	173	J	Extreme Climatic Events Alter Aquatic Food Webs: A Synthesis of Evidence from a Mesocosm Drought Experiment	ADVANCES IN ECOLOGICAL RESEARCH, VOL 48: GLOBAL CHANGE IN MULTISPECIES SYSTEMS, PT 3	10.1016/B978-0-12-417199-2.00006-9	2013	Europe	UK	outdoor	channel	50.68	-2.185	693	CI	Community	invertebrate	Primary_consumers	invertebrate_total	Quantity	abundance	abundance	numbers/m2	4	4	0	0	0	0	NA	NA	4	4	4.5	2.3	L/s	95.6522	NA	NA	NA	NA	10C	NA	NA	NA	8852.81	8311.69	NA	NA
703	544	173	J	Extreme Climatic Events Alter Aquatic Food Webs: A Synthesis of Evidence from a Mesocosm Drought Experiment	ADVANCES IN ECOLOGICAL RESEARCH, VOL 48: GLOBAL CHANGE IN MULTISPECIES SYSTEMS, PT 3	10.1016/B978-0-12-417199-2.00006-9	2013	Europe	UK	outdoor	channel	50.68	-2.185	693	CI	Community	invertebrate	Primary_consumers	shredder	Functioning	biomass	secondary production	mg/m2/year	4	4	0	0	0	0	NA	NA	4	4	4.5	2.3	L/s	95.6522	NA	NA	NA	NA	10A	NA	NA	NA	1422.59	460.251	NA	NA
704	545	173	J	Extreme Climatic Events Alter Aquatic Food Webs: A Synthesis of Evidence from a Mesocosm Drought Experiment	ADVANCES IN ECOLOGICAL RESEARCH, VOL 48: GLOBAL CHANGE IN MULTISPECIES SYSTEMS, PT 3	10.1016/B978-0-12-417199-2.00006-9	2013	Europe	UK	outdoor	channel	50.68	-2.185	693	CI	Community	invertebrate	Primary_consumers	collector	Functioning	biomass	secondary production	mg/m2/year	4	4	0	0	0	0	NA	NA	4	4	4.5	2.3	L/s	95.6522	NA	NA	NA	NA	10A	NA	NA	NA	2887.03	1255.23	NA	NA
705	546	173	J	Extreme Climatic Events Alter Aquatic Food Webs: A Synthesis of Evidence from a Mesocosm Drought Experiment	ADVANCES IN ECOLOGICAL RESEARCH, VOL 48: GLOBAL CHANGE IN MULTISPECIES SYSTEMS, PT 3	10.1016/B978-0-12-417199-2.00006-9	2013	Europe	UK	outdoor	channel	50.68	-2.185	693	CI	Community	invertebrate	Primary_consumers	invertebrate_total	Functioning	biomass	secondary production	mg/m2/year	4	4	0	0	0	0	NA	NA	4	4	4.5	2.3	L/s	95.6522	NA	NA	NA	NA	10A	NA	NA	NA	9142.26	3912.13	NA	NA
706	547	173	J	Extreme Climatic Events Alter Aquatic Food Webs: A Synthesis of Evidence from a Mesocosm Drought Experiment	ADVANCES IN ECOLOGICAL RESEARCH, VOL 48: GLOBAL CHANGE IN MULTISPECIES SYSTEMS, PT 3	10.1016/B978-0-12-417199-2.00006-9	2013	Europe	UK	outdoor	channel	50.68	-2.185	693	CI	Community	invertebrate	Primary_consumers	grazer	Functioning	biomass	secondary production	mg/m2/year	4	4	0	0	0	0	NA	NA	4	4	4.5	2.3	L/s	95.6522	NA	NA	NA	NA	10A	NA	NA	NA	3368.2	1736.4	NA	NA
707	548	173	J	Extreme Climatic Events Alter Aquatic Food Webs: A Synthesis of Evidence from a Mesocosm Drought Experiment	ADVANCES IN ECOLOGICAL RESEARCH, VOL 48: GLOBAL CHANGE IN MULTISPECIES SYSTEMS, PT 3	10.1016/B978-0-12-417199-2.00006-9	2013	Europe	UK	outdoor	channel	50.68	-2.185	693	CI	Population	algae	Primary_producers	Gongrosira_incrustans	Quantity	abundance	density	10e3cells/cm2	4	4	0	0	0	0	NA	NA	4	4	4.5	2.3	L/s	95.6522	NA	NA	NA	NA	NA	6	NA	NA	7610.8	1364.4	NA	NA
708	549	173	J	Extreme Climatic Events Alter Aquatic Food Webs: A Synthesis of Evidence from a Mesocosm Drought Experiment	ADVANCES IN ECOLOGICAL RESEARCH, VOL 48: GLOBAL CHANGE IN MULTISPECIES SYSTEMS, PT 3	10.1016/B978-0-12-417199-2.00006-9	2013	Europe	UK	outdoor	channel	50.68	-2.185	693	CI	Population	algae	Primary_producers	Total_crust_flora	Quantity	abundance	density	10e3cells/cm2	4	4	0	0	0	0	NA	NA	4	4	4.5	2.3	L/s	95.6522	NA	NA	NA	NA	NA	6	NA	NA	8183.7	1645.2	NA	NA
709	550	173	J	Extreme Climatic Events Alter Aquatic Food Webs: A Synthesis of Evidence from a Mesocosm Drought Experiment	ADVANCES IN ECOLOGICAL RESEARCH, VOL 48: GLOBAL CHANGE IN MULTISPECIES SYSTEMS, PT 3	10.1016/B978-0-12-417199-2.00006-9	2013	Europe	UK	outdoor	channel	50.68	-2.185	693	CI	Community	basal resource	Detritus	basal resource	Quantity	biomass	biomass	mg/m2	4	4	0	0	0	0	NA	NA	4	4	4.5	2.3	L/s	95.6522	NA	NA	NA	NA	9	NA	NA	NA	29441.1	46241.6	NA	NA
710	551	228	J	Potential ecological effects of water extraction in small, unregulated streams	RIVER RESEARCH AND APPLICATIONS	10.1002/rra.958	2006	Oceania	Australia	in_situ	weir_construction	-37.2218	145.407	50	CI	Community	invertebrate	Primary_consumers	filterer	Structure	diversity	taxonomic diversity	Family level	5	5	1	1	1	1	NA	NA	5	5	2.10059	0.739645	mL/day	64.7887	NA	NA	NA	NA	6a	NA	NA	NA	0.979592	1.15246	NA	NA
711	552	228	J	Potential ecological effects of water extraction in small, unregulated streams	RIVER RESEARCH AND APPLICATIONS	10.1002/rra.958	2006	Oceania	Australia	in_situ	weir_construction	-37.2218	145.407	50	CI	Ecosystem	algae	Primary_producers	biofilm	Quantity	biomass	chlorophyll_a	µg/cm2	5	5	1	1	1	1	NA	NA	5	5	2.10059	0.739645	mL/day	64.7887	NA	NA	NA	NA	4f	NA	NA	NA	0.0235849	0.145798	NA	NA
712	553	228	J	Potential ecological effects of water extraction in small, unregulated streams	RIVER RESEARCH AND APPLICATIONS	10.1002/rra.958	2006	Oceania	Australia	in_situ	weir_construction	-37.2218	145.407	7	CI	Ecosystem	algae	Primary_producers	biofilm	Quantity	biomass	chlorophyll_a	µg/cm2	5	5	1	1	1	1	NA	NA	5	5	2.83037	1.45957	mL/day	48.4321	NA	NA	NA	NA	4f	NA	NA	NA	0.0317324	0.0411664	NA	NA
713	554	228	J	Potential ecological effects of water extraction in small, unregulated streams	RIVER RESEARCH AND APPLICATIONS	10.1002/rra.958	2006	Oceania	Australia	in_situ	weir_construction	-37.2218	145.407	35	CI	Ecosystem	algae	Primary_producers	biofilm	Quantity	biomass	chlorophyll_a	µg/cm2	5	5	1	1	1	1	NA	NA	5	5	2.58383	0.798817	mL/day	69.084	NA	NA	NA	NA	4f	NA	NA	NA	0.084048	0.111921	NA	NA
714	555	228	J	Potential ecological effects of water extraction in small, unregulated streams	RIVER RESEARCH AND APPLICATIONS	10.1002/rra.958	2006	Oceania	Australia	in_situ	weir_construction	-37.2218	145.407	21	CI	Ecosystem	biofilm	Primary_producers	NA	Quantity	biomass	AFDM	mg/cm2	5	5	1	1	1	1	NA	NA	5	5	2.41617	0.739645	mL/day	69.3878	NA	NA	NA	NA	4e	NA	NA	NA	0.302105	0.471579	NA	NA
715	556	228	J	Potential ecological effects of water extraction in small, unregulated streams	RIVER RESEARCH AND APPLICATIONS	10.1002/rra.958	2006	Oceania	Australia	in_situ	weir_construction	-37.2218	145.407	21	CI	Ecosystem	algae	Primary_producers	biofilm	Quantity	biomass	chlorophyll_a	µg/cm2	5	5	1	1	1	1	NA	NA	5	5	2.41617	0.739645	mL/day	69.3878	NA	NA	NA	NA	4f	NA	NA	NA	0.125643	0.177101	NA	NA
716	557	228	J	Potential ecological effects of water extraction in small, unregulated streams	RIVER RESEARCH AND APPLICATIONS	10.1002/rra.958	2006	Oceania	Australia	in_situ	weir_construction	-37.2218	145.407	50	CI	Community	invertebrate	Primary_consumers	grazer	Structure	diversity	taxonomic diversity	Family level	5	5	1	1	1	1	NA	NA	5	5	2.10059	0.739645	mL/day	64.7887	NA	NA	NA	NA	6a	NA	NA	NA	2.63625	1.71429	NA	NA
717	558	228	J	Potential ecological effects of water extraction in small, unregulated streams	RIVER RESEARCH AND APPLICATIONS	10.1002/rra.958	2006	Oceania	Australia	in_situ	weir_construction	-37.2218	145.407	7	CI	Ecosystem	biofilm	Primary_producers	NA	Quantity	biomass	AFDM	mg/cm2	5	5	1	1	1	1	NA	NA	5	5	2.83037	1.45957	mL/day	48.4321	NA	NA	NA	NA	4e	NA	NA	NA	0.267719	0.876842	NA	NA
718	559	228	J	Potential ecological effects of water extraction in small, unregulated streams	RIVER RESEARCH AND APPLICATIONS	10.1002/rra.958	2006	Oceania	Australia	in_situ	weir_construction	-37.2218	145.407	50	CI	Ecosystem	biofilm	Primary_producers	NA	Quantity	biomass	AFDM	mg/cm2	5	5	1	1	1	1	NA	NA	5	5	2.10059	0.739645	mL/day	64.7887	NA	NA	NA	NA	4e	NA	NA	NA	0.24807	0.299649	NA	NA
719	560	228	J	Potential ecological effects of water extraction in small, unregulated streams	RIVER RESEARCH AND APPLICATIONS	10.1002/rra.958	2006	Oceania	Australia	in_situ	weir_construction	-37.2218	145.407	35	CI	Ecosystem	biofilm	Primary_producers	NA	Quantity	biomass	AFDM	mg/cm2	5	5	1	1	1	1	NA	NA	5	5	2.58383	0.798817	mL/day	69.084	NA	NA	NA	NA	4e	NA	NA	NA	0.45193	0.547719	NA	NA
720	561	228	J	Potential ecological effects of water extraction in small, unregulated streams	RIVER RESEARCH AND APPLICATIONS	10.1002/rra.958	2006	Oceania	Australia	in_situ	weir_construction	-37.2218	145.407	35	CI	Community	invertebrate	Primary_consumers	collector	Structure	diversity	taxonomic diversity	Family level	5	5	1	1	1	1	NA	NA	5	5	2.58383	0.798817	mL/day	69.084	NA	NA	NA	NA	6a	NA	NA	NA	1.78631	1.64226	NA	NA
721	562	228	J	Potential ecological effects of water extraction in small, unregulated streams	RIVER RESEARCH AND APPLICATIONS	10.1002/rra.958	2006	Oceania	Australia	in_situ	weir_construction	-37.2218	145.407	7	CI	Community	invertebrate	Primary_consumers	filterer	Structure	diversity	taxonomic diversity	Family level	5	5	1	1	1	1	NA	NA	5	5	2.83037	1.45957	mL/day	48.4321	NA	NA	NA	NA	6a	NA	NA	NA	1.10924	0.446579	NA	NA
722	563	228	J	Potential ecological effects of water extraction in small, unregulated streams	RIVER RESEARCH AND APPLICATIONS	10.1002/rra.958	2006	Oceania	Australia	in_situ	weir_construction	-37.2218	145.407	35	CI	Community	invertebrate	Primary_consumers	grazer	Structure	diversity	taxonomic diversity	Family level	5	5	1	1	1	1	NA	NA	5	5	2.58383	0.798817	mL/day	69.084	NA	NA	NA	NA	6a	NA	NA	NA	2.2617	1.82953	NA	NA
723	564	228	J	Potential ecological effects of water extraction in small, unregulated streams	RIVER RESEARCH AND APPLICATIONS	10.1002/rra.958	2006	Oceania	Australia	in_situ	weir_construction	-37.2218	145.407	7	CI	Community	invertebrate	Primary_consumers	collector	Structure	diversity	taxonomic diversity	Family level	5	5	1	1	1	1	NA	NA	5	5	2.83037	1.45957	mL/day	48.4321	NA	NA	NA	NA	6a	NA	NA	NA	1.78631	1.2533	NA	NA
724	565	228	J	Potential ecological effects of water extraction in small, unregulated streams	RIVER RESEARCH AND APPLICATIONS	10.1002/rra.958	2006	Oceania	Australia	in_situ	weir_construction	-37.2218	145.407	21	CI	Community	invertebrate	Primary_consumers	collector	Structure	diversity	taxonomic diversity	Family level	5	5	1	1	1	1	NA	NA	5	5	2.41617	0.739645	mL/day	69.3878	NA	NA	NA	NA	6a	NA	NA	NA	1.84394	1.7575	NA	NA
725	566	228	J	Potential ecological effects of water extraction in small, unregulated streams	RIVER RESEARCH AND APPLICATIONS	10.1002/rra.958	2006	Oceania	Australia	in_situ	weir_construction	-37.2218	145.407	21	CI	Community	invertebrate	Primary_consumers	predator	Structure	diversity	taxonomic diversity	Family level	5	5	1	1	1	1	NA	NA	5	5	2.41617	0.739645	mL/day	69.3878	NA	NA	NA	NA	6a	NA	NA	NA	4.19208	4.65306	NA	NA
726	567	228	J	Potential ecological effects of water extraction in small, unregulated streams	RIVER RESEARCH AND APPLICATIONS	10.1002/rra.958	2006	Oceania	Australia	in_situ	weir_construction	-37.2218	145.407	21	CI	Community	invertebrate	Primary_consumers	EPT	Structure	diversity	taxonomic diversity	NA	5	5	1	1	1	1	NA	NA	5	5	2.41617	0.739645	mL/day	69.3878	NA	NA	NA	NA	5d	NA	NA	NA	7.38941	6.18069	NA	NA
727	568	228	J	Potential ecological effects of water extraction in small, unregulated streams	RIVER RESEARCH AND APPLICATIONS	10.1002/rra.958	2006	Oceania	Australia	in_situ	weir_construction	-37.2218	145.407	21	CI	Community	invertebrate	Primary_consumers	filterer	Structure	diversity	taxonomic diversity	Family level	5	5	1	1	1	1	NA	NA	5	5	2.41617	0.739645	mL/day	69.3878	NA	NA	NA	NA	6a	NA	NA	NA	0.936375	0.662665	NA	NA
728	569	228	J	Potential ecological effects of water extraction in small, unregulated streams	RIVER RESEARCH AND APPLICATIONS	10.1002/rra.958	2006	Oceania	Australia	in_situ	weir_construction	-37.2218	145.407	35	CI	Community	invertebrate	Primary_consumers	filterer	Structure	diversity	taxonomic diversity	Family level	5	5	1	1	1	1	NA	NA	5	5	2.58383	0.798817	mL/day	69.084	NA	NA	NA	NA	6a	NA	NA	NA	0.590636	1.13806	NA	NA
729	570	228	J	Potential ecological effects of water extraction in small, unregulated streams	RIVER RESEARCH AND APPLICATIONS	10.1002/rra.958	2006	Oceania	Australia	in_situ	weir_construction	-37.2218	145.407	50	CI	Community	invertebrate	Primary_consumers	collector	Structure	diversity	taxonomic diversity	Family level	5	5	1	1	1	1	NA	NA	5	5	2.10059	0.739645	mL/day	64.7887	NA	NA	NA	NA	6a	NA	NA	NA	1.82953	1.82953	NA	NA
730	571	228	J	Potential ecological effects of water extraction in small, unregulated streams	RIVER RESEARCH AND APPLICATIONS	10.1002/rra.958	2006	Oceania	Australia	in_situ	weir_construction	-37.2218	145.407	7	CI	Community	invertebrate	Primary_consumers	predator	Structure	diversity	taxonomic diversity	Family level	5	5	1	1	1	1	NA	NA	5	5	2.83037	1.45957	mL/day	48.4321	NA	NA	NA	NA	6a	NA	NA	NA	3.0108	3.31333	NA	NA
731	572	228	J	Potential ecological effects of water extraction in small, unregulated streams	RIVER RESEARCH AND APPLICATIONS	10.1002/rra.958	2006	Oceania	Australia	in_situ	weir_construction	-37.2218	145.407	50	CI	Community	invertebrate	Primary_consumers	EPT	Structure	diversity	taxonomic diversity	NA	5	5	1	1	1	1	NA	NA	5	5	2.10059	0.739645	mL/day	64.7887	NA	NA	NA	NA	5d	NA	NA	NA	6.49221	5.60748	NA	NA
732	573	228	J	Potential ecological effects of water extraction in small, unregulated streams	RIVER RESEARCH AND APPLICATIONS	10.1002/rra.958	2006	Oceania	Australia	in_situ	weir_construction	-37.2218	145.407	21	CI	Community	invertebrate	Primary_consumers	grazer	Structure	diversity	taxonomic diversity	Family level	5	5	1	1	1	1	NA	NA	5	5	2.41617	0.739645	mL/day	69.3878	NA	NA	NA	NA	6a	NA	NA	NA	2.56423	1.77191	NA	NA
733	574	228	J	Potential ecological effects of water extraction in small, unregulated streams	RIVER RESEARCH AND APPLICATIONS	10.1002/rra.958	2006	Oceania	Australia	in_situ	weir_construction	-37.2218	145.407	7	CI	Community	invertebrate	Primary_consumers	grazer	Structure	diversity	taxonomic diversity	Family level	5	5	1	1	1	1	NA	NA	5	5	2.83037	1.45957	mL/day	48.4321	NA	NA	NA	NA	6a	NA	NA	NA	2.37695	1.38295	NA	NA
734	575	228	J	Potential ecological effects of water extraction in small, unregulated streams	RIVER RESEARCH AND APPLICATIONS	10.1002/rra.958	2006	Oceania	Australia	in_situ	weir_construction	-37.2218	145.407	50	CI	Community	invertebrate	Primary_consumers	shredder	Structure	diversity	taxonomic diversity	Family level	5	5	1	1	1	1	NA	NA	5	5	2.10059	0.739645	mL/day	64.7887	NA	NA	NA	NA	6a	NA	NA	NA	8.47059	5.96399	NA	NA
735	576	228	J	Potential ecological effects of water extraction in small, unregulated streams	RIVER RESEARCH AND APPLICATIONS	10.1002/rra.958	2006	Oceania	Australia	in_situ	weir_construction	-37.2218	145.407	7	CI	Community	invertebrate	Primary_consumers	EPT	Structure	diversity	taxonomic diversity	NA	5	5	1	1	1	1	NA	NA	5	5	2.83037	1.45957	mL/day	48.4321	NA	NA	NA	NA	5d	NA	NA	NA	5.79439	4.98442	NA	NA
736	577	228	J	Potential ecological effects of water extraction in small, unregulated streams	RIVER RESEARCH AND APPLICATIONS	10.1002/rra.958	2006	Oceania	Australia	in_situ	weir_construction	-37.2218	145.407	35	CI	Community	invertebrate	Primary_consumers	shredder	Structure	diversity	taxonomic diversity	Family level	5	5	1	1	1	1	NA	NA	5	5	2.58383	0.798817	mL/day	69.084	NA	NA	NA	NA	6a	NA	NA	NA	8.2401	5.33013	NA	NA
737	578	228	J	Potential ecological effects of water extraction in small, unregulated streams	RIVER RESEARCH AND APPLICATIONS	10.1002/rra.958	2006	Oceania	Australia	in_situ	weir_construction	-37.2218	145.407	35	CI	Community	invertebrate	Primary_consumers	EPT	Structure	diversity	taxonomic diversity	NA	5	5	1	1	1	1	NA	NA	5	5	2.58383	0.798817	mL/day	69.084	NA	NA	NA	NA	5d	NA	NA	NA	6.41745	6.39252	NA	NA
738	579	228	J	Potential ecological effects of water extraction in small, unregulated streams	RIVER RESEARCH AND APPLICATIONS	10.1002/rra.958	2006	Oceania	Australia	in_situ	weir_construction	-37.2218	145.407	50	CI	Community	invertebrate	Primary_consumers	predator	Structure	diversity	taxonomic diversity	Family level	5	5	1	1	1	1	NA	NA	5	5	2.10059	0.739645	mL/day	64.7887	NA	NA	NA	NA	6a	NA	NA	NA	3.68788	3.34214	NA	NA
739	580	228	J	Potential ecological effects of water extraction in small, unregulated streams	RIVER RESEARCH AND APPLICATIONS	10.1002/rra.958	2006	Oceania	Australia	in_situ	weir_construction	-37.2218	145.407	50	CI	Community	invertebrate	Primary_consumers	NA	Structure	diversity	taxonomic diversity	Family level	5	5	1	1	1	1	NA	NA	5	5	2.10059	0.739645	mL/day	64.7887	NA	NA	NA	NA	5b	NA	NA	NA	14.8499	13.6177	NA	NA
740	581	228	J	Potential ecological effects of water extraction in small, unregulated streams	RIVER RESEARCH AND APPLICATIONS	10.1002/rra.958	2006	Oceania	Australia	in_situ	weir_construction	-37.2218	145.407	35	CI	Community	invertebrate	Primary_consumers	predator	Structure	diversity	taxonomic diversity	Family level	5	5	1	1	1	1	NA	NA	5	5	2.58383	0.798817	mL/day	69.084	NA	NA	NA	NA	6a	NA	NA	NA	4.509	4.01921	NA	NA
741	582	228	J	Potential ecological effects of water extraction in small, unregulated streams	RIVER RESEARCH AND APPLICATIONS	10.1002/rra.958	2006	Oceania	Australia	in_situ	weir_construction	-37.2218	145.407	21	CI	Ecosystem	macrophyte	Primary_producers	NA	Quantity	biomass	coverage	m2	5	5	1	1	1	1	NA	NA	5	5	2.41617	0.739645	mL/day	69.3878	NA	NA	NA	NA	4b	NA	NA	NA	1.51592	3.68153	NA	NA
742	583	228	J	Potential ecological effects of water extraction in small, unregulated streams	RIVER RESEARCH AND APPLICATIONS	10.1002/rra.958	2006	Oceania	Australia	in_situ	weir_construction	-37.2218	145.407	7	CI	Community	invertebrate	Primary_consumers	shredder	Structure	diversity	taxonomic diversity	Family level	5	5	1	1	1	1	NA	NA	5	5	2.83037	1.45957	mL/day	48.4321	NA	NA	NA	NA	6a	NA	NA	NA	7.28932	5.89196	NA	NA
743	584	228	J	Potential ecological effects of water extraction in small, unregulated streams	RIVER RESEARCH AND APPLICATIONS	10.1002/rra.958	2006	Oceania	Australia	in_situ	weir_construction	-37.2218	145.407	21	CI	Ecosystem	biofilm	Primary_producers	NA	Quantity	biomass	dryWeight	mg/cm2	5	5	1	1	1	1	NA	NA	5	5	2.41617	0.739645	mL/day	69.3878	NA	NA	NA	NA	4d	NA	NA	NA	3.29032	5.29032	NA	NA
744	585	228	J	Potential ecological effects of water extraction in small, unregulated streams	RIVER RESEARCH AND APPLICATIONS	10.1002/rra.958	2006	Oceania	Australia	in_situ	weir_construction	-37.2218	145.407	7	CI	Ecosystem	biofilm	Primary_producers	NA	Quantity	biomass	dryWeight	mg/cm2	5	5	1	1	1	1	NA	NA	5	5	2.83037	1.45957	mL/day	48.4321	NA	NA	NA	NA	4d	NA	NA	NA	2.29032	11.871	NA	NA
745	586	228	J	Potential ecological effects of water extraction in small, unregulated streams	RIVER RESEARCH AND APPLICATIONS	10.1002/rra.958	2006	Oceania	Australia	in_situ	weir_construction	-37.2218	145.407	7	CI	Community	invertebrate	Primary_consumers	NA	Structure	diversity	taxonomic diversity	Family level	5	5	1	1	1	1	NA	NA	5	5	2.83037	1.45957	mL/day	48.4321	NA	NA	NA	NA	5b	NA	NA	NA	14.0284	12.8594	NA	NA
746	587	228	J	Potential ecological effects of water extraction in small, unregulated streams	RIVER RESEARCH AND APPLICATIONS	10.1002/rra.958	2006	Oceania	Australia	in_situ	weir_construction	-37.2218	145.407	50	CI	Ecosystem	algae	Primary_producers	filamentous algae	Quantity	biomass	coverage	m2	5	5	1	1	1	1	NA	NA	5	5	2.10059	0.739645	mL/day	64.7887	NA	NA	NA	NA	4a	NA	NA	NA	7.47649	7.7116	NA	NA
747	588	228	J	Potential ecological effects of water extraction in small, unregulated streams	RIVER RESEARCH AND APPLICATIONS	10.1002/rra.958	2006	Oceania	Australia	in_situ	weir_construction	-37.2218	145.407	50	CI	Ecosystem	macrophyte	Primary_producers	NA	Quantity	biomass	coverage	m2	5	5	1	1	1	1	NA	NA	5	5	2.10059	0.739645	mL/day	64.7887	NA	NA	NA	NA	4b	NA	NA	NA	2.08917	3.46497	NA	NA
748	589	228	J	Potential ecological effects of water extraction in small, unregulated streams	RIVER RESEARCH AND APPLICATIONS	10.1002/rra.958	2006	Oceania	Australia	in_situ	weir_construction	-37.2218	145.407	50	CI	Ecosystem	biofilm	Primary_producers	NA	Quantity	biomass	dryWeight	mg/cm2	5	5	1	1	1	1	NA	NA	5	5	2.10059	0.739645	mL/day	64.7887	NA	NA	NA	NA	4d	NA	NA	NA	2.41935	2.51613	NA	NA
749	590	228	J	Potential ecological effects of water extraction in small, unregulated streams	RIVER RESEARCH AND APPLICATIONS	10.1002/rra.958	2006	Oceania	Australia	in_situ	weir_construction	-37.2218	145.407	35	CI	Community	invertebrate	Primary_consumers	NA	Structure	diversity	taxonomic diversity	Family level	5	5	1	1	1	1	NA	NA	5	5	2.58383	0.798817	mL/day	69.084	NA	NA	NA	NA	5b	NA	NA	NA	14.8815	13.207	NA	NA
750	591	228	J	Potential ecological effects of water extraction in small, unregulated streams	RIVER RESEARCH AND APPLICATIONS	10.1002/rra.958	2006	Oceania	Australia	in_situ	weir_construction	-37.2218	145.407	7	CI	Ecosystem	macrophyte	Primary_producers	submerged macrophyte	Quantity	biomass	coverage	m2	5	5	1	1	1	1	NA	NA	5	5	2.83037	1.45957	mL/day	48.4321	NA	NA	NA	NA	4b	NA	NA	NA	1.84713	4.87898	NA	NA
751	592	228	J	Potential ecological effects of water extraction in small, unregulated streams	RIVER RESEARCH AND APPLICATIONS	10.1002/rra.958	2006	Oceania	Australia	in_situ	weir_construction	-37.2218	145.407	21	CI	Community	invertebrate	Primary_consumers	shredder	Structure	diversity	taxonomic diversity	Family level	5	5	1	1	1	1	NA	NA	5	5	2.41617	0.739645	mL/day	69.3878	NA	NA	NA	NA	6a	NA	NA	NA	8.64346	5.503	NA	NA
752	593	228	J	Potential ecological effects of water extraction in small, unregulated streams	RIVER RESEARCH AND APPLICATIONS	10.1002/rra.958	2006	Oceania	Australia	in_situ	weir_construction	-37.2218	145.407	21	CI	Community	invertebrate	Primary_consumers	NA	Structure	diversity	taxonomic diversity	Family level	5	5	1	1	1	1	NA	NA	5	5	2.41617	0.739645	mL/day	69.3878	NA	NA	NA	NA	5b	NA	NA	NA	16.4297	13.8073	NA	NA
753	594	228	J	Potential ecological effects of water extraction in small, unregulated streams	RIVER RESEARCH AND APPLICATIONS	10.1002/rra.958	2006	Oceania	Australia	in_situ	weir_construction	-37.2218	145.407	35	CI	Ecosystem	macrophyte	Primary_producers	NA	Quantity	biomass	coverage	m2	5	5	1	1	1	1	NA	NA	5	5	2.58383	0.798817	mL/day	69.084	NA	NA	NA	NA	4b	NA	NA	NA	2.44586	3.91083	NA	NA
754	595	228	J	Potential ecological effects of water extraction in small, unregulated streams	RIVER RESEARCH AND APPLICATIONS	10.1002/rra.958	2006	Oceania	Australia	in_situ	weir_construction	-37.2218	145.407	21	CI	Ecosystem	algae	Primary_producers	filamentous algae	Quantity	biomass	coverage	m2	5	5	1	1	1	1	NA	NA	5	5	2.41617	0.739645	mL/day	69.3878	NA	NA	NA	NA	4a	NA	NA	NA	5.31348	9.35737	NA	NA
755	596	228	J	Potential ecological effects of water extraction in small, unregulated streams	RIVER RESEARCH AND APPLICATIONS	10.1002/rra.958	2006	Oceania	Australia	in_situ	weir_construction	-37.2218	145.407	35	CI	Ecosystem	biofilm	Primary_producers	NA	Quantity	biomass	dryWeight	mg/cm2	5	5	1	1	1	1	NA	NA	5	5	2.58383	0.798817	mL/day	69.084	NA	NA	NA	NA	4d	NA	NA	NA	4.67742	7.09677	NA	NA
756	597	228	J	Potential ecological effects of water extraction in small, unregulated streams	RIVER RESEARCH AND APPLICATIONS	10.1002/rra.958	2006	Oceania	Australia	in_situ	weir_construction	-37.2218	145.407	35	CI	Ecosystem	algae	Primary_producers	filamentous algae	Quantity	biomass	coverage	m2	5	5	1	1	1	1	NA	NA	5	5	2.58383	0.798817	mL/day	69.084	NA	NA	NA	NA	4a	NA	NA	NA	6.8652	7.61755	NA	NA
757	598	228	J	Potential ecological effects of water extraction in small, unregulated streams	RIVER RESEARCH AND APPLICATIONS	10.1002/rra.958	2006	Oceania	Australia	in_situ	weir_construction	-37.2218	145.407	50	CI	Population	invertebrate	Primary_consumers	Austrophlebioides	Quantity	abundance	density	g/m2	5	5	1	1	1	1	NA	NA	5	5	2.48274	0.934418	mL/day	62.3635	NA	NA	NA	NA	NA	4	NA	NA	5.3	7	NA	NA
758	599	228	J	Potential ecological effects of water extraction in small, unregulated streams	RIVER RESEARCH AND APPLICATIONS	10.1002/rra.958	2006	Oceania	Australia	in_situ	weir_construction	-37.2218	145.407	35	CI	Community	invertebrate	Primary_consumers	filterer	Quantity	abundance	density	m2	5	5	1	1	1	1	NA	NA	5	5	2.58383	0.798817	mL/day	69.084	NA	NA	NA	NA	6b	NA	NA	NA	10.2061	7.45829	NA	NA
759	600	228	J	Potential ecological effects of water extraction in small, unregulated streams	RIVER RESEARCH AND APPLICATIONS	10.1002/rra.958	2006	Oceania	Australia	in_situ	weir_construction	-37.2218	145.407	21	CI	Community	invertebrate	Primary_consumers	filterer	Quantity	abundance	density	m2	5	5	1	1	1	1	NA	NA	5	5	2.41617	0.739645	mL/day	69.3878	NA	NA	NA	NA	6b	NA	NA	NA	9.81354	21.5898	NA	NA
760	601	228	J	Potential ecological effects of water extraction in small, unregulated streams	RIVER RESEARCH AND APPLICATIONS	10.1002/rra.958	2006	Oceania	Australia	in_situ	weir_construction	-37.2218	145.407	50	CI	Community	invertebrate	Primary_consumers	filterer	Quantity	abundance	density	m2	5	5	1	1	1	1	NA	NA	5	5	2.10059	0.739645	mL/day	64.7887	NA	NA	NA	NA	6b	NA	NA	NA	8.63592	21.1973	NA	NA
761	602	228	J	Potential ecological effects of water extraction in small, unregulated streams	RIVER RESEARCH AND APPLICATIONS	10.1002/rra.958	2006	Oceania	Australia	in_situ	weir_construction	-37.2218	145.407	7	CI	Community	invertebrate	Primary_consumers	filterer	Quantity	abundance	density	m2	5	5	1	1	1	1	NA	NA	5	5	2.83037	1.45957	mL/day	48.4321	NA	NA	NA	NA	6b	NA	NA	NA	17.2718	9.02846	NA	NA
762	603	228	J	Potential ecological effects of water extraction in small, unregulated streams	RIVER RESEARCH AND APPLICATIONS	10.1002/rra.958	2006	Oceania	Australia	in_situ	weir_construction	-37.2218	145.407	50	CI	Community	invertebrate	Primary_consumers	Elmidae	Quantity	abundance	density	m2	5	5	1	1	1	1	NA	NA	5	5	2.48274	0.934418	mL/day	62.3635	NA	NA	NA	NA	NA	3	NA	NA	26.7	36.3	NA	NA
763	604	228	J	Potential ecological effects of water extraction in small, unregulated streams	RIVER RESEARCH AND APPLICATIONS	10.1002/rra.958	2006	Oceania	Australia	in_situ	weir_construction	-37.2218	145.407	35	CI	Population	invertebrate	Primary_consumers	Tamasia	Quantity	abundance	density	m2	5	5	1	1	1	1	NA	NA	5	5	2.58383	0.798817	mL/day	69.084	NA	NA	NA	NA	5e	NA	NA	NA	9.96743	14.2671	NA	NA
764	605	228	J	Potential ecological effects of water extraction in small, unregulated streams	RIVER RESEARCH AND APPLICATIONS	10.1002/rra.958	2006	Oceania	Australia	in_situ	weir_construction	-37.2218	145.407	35	CI	Population	invertebrate	Primary_consumers	Austrocercellamariannae	Quantity	abundance	density	m2	5	5	1	1	1	1	NA	NA	5	5	2.58383	0.798817	mL/day	69.084	NA	NA	NA	NA	5f	NA	NA	NA	21.3689	10.6845	NA	NA
765	606	228	J	Potential ecological effects of water extraction in small, unregulated streams	RIVER RESEARCH AND APPLICATIONS	10.1002/rra.958	2006	Oceania	Australia	in_situ	weir_construction	-37.2218	145.407	21	CI	Population	invertebrate	Primary_consumers	Austrocercellamariannae	Quantity	abundance	density	m2	5	5	1	1	1	1	NA	NA	5	5	2.41617	0.739645	mL/day	69.3878	NA	NA	NA	NA	5f	NA	NA	NA	32.7212	16.0267	NA	NA
766	607	228	J	Potential ecological effects of water extraction in small, unregulated streams	RIVER RESEARCH AND APPLICATIONS	10.1002/rra.958	2006	Oceania	Australia	in_situ	weir_construction	-37.2218	145.407	50	CI	Community	invertebrate	Primary_consumers	Orthocladiinae	Quantity	abundance	density	m2	5	5	1	1	1	1	NA	NA	5	5	2.48274	0.934418	mL/day	62.3635	NA	NA	NA	NA	NA	3	NA	NA	24.2	46.5	NA	NA
767	608	228	J	Potential ecological effects of water extraction in small, unregulated streams	RIVER RESEARCH AND APPLICATIONS	10.1002/rra.958	2006	Oceania	Australia	in_situ	weir_construction	-37.2218	145.407	50	CI	Community	invertebrate	Primary_consumers	Chironominae	Quantity	abundance	density	m2	5	5	1	1	1	1	NA	NA	5	5	2.48274	0.934418	mL/day	62.3635	NA	NA	NA	NA	NA	3	NA	NA	42	67.9	NA	NA
768	609	228	J	Potential ecological effects of water extraction in small, unregulated streams	RIVER RESEARCH AND APPLICATIONS	10.1002/rra.958	2006	Oceania	Australia	in_situ	weir_construction	-37.2218	145.407	50	CI	Community	invertebrate	Primary_consumers	collector	Quantity	abundance	density	m2	5	5	1	1	1	1	NA	NA	5	5	2.10059	0.739645	mL/day	64.7887	NA	NA	NA	NA	6b	NA	NA	NA	62.4141	63.9843	NA	NA
769	610	228	J	Potential ecological effects of water extraction in small, unregulated streams	RIVER RESEARCH AND APPLICATIONS	10.1002/rra.958	2006	Oceania	Australia	in_situ	weir_construction	-37.2218	145.407	7	CI	Ecosystem	algae	Primary_producers	filamentous algae	Quantity	biomass	coverage	m2	5	5	1	1	1	1	NA	NA	5	5	2.83037	1.45957	mL/day	48.4321	NA	NA	NA	NA	4a	NA	NA	NA	20.2665	13.4953	NA	NA
770	611	228	J	Potential ecological effects of water extraction in small, unregulated streams	RIVER RESEARCH AND APPLICATIONS	10.1002/rra.958	2006	Oceania	Australia	in_situ	weir_construction	-37.2218	145.407	50	CI	Community	invertebrate	Primary_consumers	Leptophlebiidae	Quantity	abundance	density	m2	5	5	1	1	1	1	NA	NA	5	5	2.48274	0.934418	mL/day	62.3635	NA	NA	NA	NA	NA	3	NA	NA	79.7	8.9	NA	NA
771	612	228	J	Potential ecological effects of water extraction in small, unregulated streams	RIVER RESEARCH AND APPLICATIONS	10.1002/rra.958	2006	Oceania	Australia	in_situ	weir_construction	-37.2218	145.407	50	CI	Community	invertebrate	Primary_consumers	Calocidae	Quantity	abundance	density	m2	5	5	1	1	1	1	NA	NA	5	5	2.48274	0.934418	mL/day	62.3635	NA	NA	NA	NA	NA	3	NA	NA	24.7	34.2	NA	NA
772	613	228	J	Potential ecological effects of water extraction in small, unregulated streams	RIVER RESEARCH AND APPLICATIONS	10.1002/rra.958	2006	Oceania	Australia	in_situ	weir_construction	-37.2218	145.407	7	CI	Population	invertebrate	Primary_consumers	Austrocercellamariannae	Quantity	abundance	density	m2	5	5	1	1	1	1	NA	NA	5	5	2.83037	1.45957	mL/day	48.4321	NA	NA	NA	NA	5f	NA	NA	NA	21.3689	9.34891	NA	NA
773	614	228	J	Potential ecological effects of water extraction in small, unregulated streams	RIVER RESEARCH AND APPLICATIONS	10.1002/rra.958	2006	Oceania	Australia	in_situ	weir_construction	-37.2218	145.407	7	CI	Community	invertebrate	Primary_consumers	grazer	Quantity	abundance	density	m2	5	5	1	1	1	1	NA	NA	5	5	2.83037	1.45957	mL/day	48.4321	NA	NA	NA	NA	6b	NA	NA	NA	55.3484	38.0765	NA	NA
774	615	228	J	Potential ecological effects of water extraction in small, unregulated streams	RIVER RESEARCH AND APPLICATIONS	10.1002/rra.958	2006	Oceania	Australia	in_situ	weir_construction	-37.2218	145.407	50	CI	Population	invertebrate	Primary_consumers	Austrocercellamariannae	Quantity	abundance	density	m2	5	5	1	1	1	1	NA	NA	5	5	2.10059	0.739645	mL/day	64.7887	NA	NA	NA	NA	5f	NA	NA	NA	30.9683	9.18197	NA	NA
775	616	228	J	Potential ecological effects of water extraction in small, unregulated streams	RIVER RESEARCH AND APPLICATIONS	10.1002/rra.958	2006	Oceania	Australia	in_situ	weir_construction	-37.2218	145.407	50	CI	Community	invertebrate	Primary_consumers	predator	Quantity	abundance	density	m2	5	5	1	1	1	1	NA	NA	5	5	2.10059	0.739645	mL/day	64.7887	NA	NA	NA	NA	6b	NA	NA	NA	84.3965	164.475	NA	NA
776	617	228	J	Potential ecological effects of water extraction in small, unregulated streams	RIVER RESEARCH AND APPLICATIONS	10.1002/rra.958	2006	Oceania	Australia	in_situ	weir_construction	-37.2218	145.407	21	CI	Population	invertebrate	Primary_consumers	Tamasia	Quantity	abundance	density	m2	5	5	1	1	1	1	NA	NA	5	5	2.41617	0.739645	mL/day	69.3878	NA	NA	NA	NA	5e	NA	NA	NA	32.2476	15.0489	NA	NA
777	618	228	J	Potential ecological effects of water extraction in small, unregulated streams	RIVER RESEARCH AND APPLICATIONS	10.1002/rra.958	2006	Oceania	Australia	in_situ	weir_construction	-37.2218	145.407	50	CI	Community	invertebrate	Primary_consumers	Tanypodinae	Quantity	abundance	density	m2	5	5	1	1	1	1	NA	NA	5	5	2.48274	0.934418	mL/day	62.3635	NA	NA	NA	NA	NA	3	NA	NA	89.2	59.1	NA	NA
778	619	228	J	Potential ecological effects of water extraction in small, unregulated streams	RIVER RESEARCH AND APPLICATIONS	10.1002/rra.958	2006	Oceania	Australia	in_situ	weir_construction	-37.2218	145.407	7	CI	Community	invertebrate	Primary_consumers	collector	Quantity	abundance	density	m2	5	5	1	1	1	1	NA	NA	5	5	2.83037	1.45957	mL/day	48.4321	NA	NA	NA	NA	6b	NA	NA	NA	71.8351	52.9931	NA	NA
779	620	228	J	Potential ecological effects of water extraction in small, unregulated streams	RIVER RESEARCH AND APPLICATIONS	10.1002/rra.958	2006	Oceania	Australia	in_situ	weir_construction	-37.2218	145.407	50	CI	Community	invertebrate	Primary_consumers	grazer	Quantity	abundance	density	m2	5	5	1	1	1	1	NA	NA	5	5	2.10059	0.739645	mL/day	64.7887	NA	NA	NA	NA	6b	NA	NA	NA	67.9097	51.0304	NA	NA
780	621	228	J	Potential ecological effects of water extraction in small, unregulated streams	RIVER RESEARCH AND APPLICATIONS	10.1002/rra.958	2006	Oceania	Australia	in_situ	weir_construction	-37.2218	145.407	35	CI	Community	invertebrate	Primary_consumers	predator	Quantity	abundance	density	m2	5	5	1	1	1	1	NA	NA	5	5	2.58383	0.798817	mL/day	69.084	NA	NA	NA	NA	6b	NA	NA	NA	92.6398	144.455	NA	NA
781	622	228	J	Potential ecological effects of water extraction in small, unregulated streams	RIVER RESEARCH AND APPLICATIONS	10.1002/rra.958	2006	Oceania	Australia	in_situ	weir_construction	-37.2218	145.407	7	CI	Population	invertebrate	Primary_consumers	Tamasia	Quantity	abundance	density	m2	5	5	1	1	1	1	NA	NA	5	5	2.83037	1.45957	mL/day	48.4321	NA	NA	NA	NA	5e	NA	NA	NA	43.7785	9.18567	NA	NA
782	623	228	J	Potential ecological effects of water extraction in small, unregulated streams	RIVER RESEARCH AND APPLICATIONS	10.1002/rra.958	2006	Oceania	Australia	in_situ	weir_construction	-37.2218	145.407	7	CI	Community	invertebrate	Primary_consumers	predator	Quantity	abundance	density	m2	5	5	1	1	1	1	NA	NA	5	5	2.83037	1.45957	mL/day	48.4321	NA	NA	NA	NA	6b	NA	NA	NA	73.7978	71.8351	NA	NA
783	624	228	J	Potential ecological effects of water extraction in small, unregulated streams	RIVER RESEARCH AND APPLICATIONS	10.1002/rra.958	2006	Oceania	Australia	in_situ	weir_construction	-37.2218	145.407	21	CI	Community	invertebrate	Primary_consumers	grazer	Quantity	abundance	density	m2	5	5	1	1	1	1	NA	NA	5	5	2.41617	0.739645	mL/day	69.3878	NA	NA	NA	NA	6b	NA	NA	NA	85.1816	60.844	NA	NA
784	625	228	J	Potential ecological effects of water extraction in small, unregulated streams	RIVER RESEARCH AND APPLICATIONS	10.1002/rra.958	2006	Oceania	Australia	in_situ	weir_construction	-37.2218	145.407	21	CI	Community	invertebrate	Primary_consumers	predator	Quantity	abundance	density	m2	5	5	1	1	1	1	NA	NA	5	5	2.41617	0.739645	mL/day	69.3878	NA	NA	NA	NA	6b	NA	NA	NA	122.473	118.94	NA	NA
785	626	228	J	Potential ecological effects of water extraction in small, unregulated streams	RIVER RESEARCH AND APPLICATIONS	10.1002/rra.958	2006	Oceania	Australia	in_situ	weir_construction	-37.2218	145.407	35	CI	Community	invertebrate	Primary_consumers	collector	Quantity	abundance	density	m2	5	5	1	1	1	1	NA	NA	5	5	2.58383	0.798817	mL/day	69.084	NA	NA	NA	NA	6b	NA	NA	NA	106.379	58.4887	NA	NA
786	627	228	J	Potential ecological effects of water extraction in small, unregulated streams	RIVER RESEARCH AND APPLICATIONS	10.1002/rra.958	2006	Oceania	Australia	in_situ	weir_construction	-37.2218	145.407	50	CI	Population	invertebrate	Primary_consumers	Tamasia	Quantity	abundance	density	m2	5	5	1	1	1	1	NA	NA	5	5	2.10059	0.739645	mL/day	64.7887	NA	NA	NA	NA	5e	NA	NA	NA	49.2508	56.873	NA	NA
787	628	228	J	Potential ecological effects of water extraction in small, unregulated streams	RIVER RESEARCH AND APPLICATIONS	10.1002/rra.958	2006	Oceania	Australia	in_situ	weir_construction	-37.2218	145.407	21	CI	Community	invertebrate	Primary_consumers	collector	Quantity	abundance	density	m2	5	5	1	1	1	1	NA	NA	5	5	2.41617	0.739645	mL/day	69.3878	NA	NA	NA	NA	6b	NA	NA	NA	99.7056	71.4426	NA	NA
788	629	228	J	Potential ecological effects of water extraction in small, unregulated streams	RIVER RESEARCH AND APPLICATIONS	10.1002/rra.958	2006	Oceania	Australia	in_situ	weir_construction	-37.2218	145.407	35	CI	Community	invertebrate	Primary_consumers	EPT	Quantity	abundance	density	m2	5	5	1	1	1	1	NA	NA	5	5	2.58383	0.798817	mL/day	69.084	NA	NA	NA	NA	5c	NA	NA	NA	197.823	143.701	NA	NA
789	630	228	J	Potential ecological effects of water extraction in small, unregulated streams	RIVER RESEARCH AND APPLICATIONS	10.1002/rra.958	2006	Oceania	Australia	in_situ	weir_construction	-37.2218	145.407	35	CI	Community	invertebrate	Primary_consumers	shredder	Quantity	abundance	density	m2	5	5	1	1	1	1	NA	NA	5	5	2.58383	0.798817	mL/day	69.084	NA	NA	NA	NA	6b	NA	NA	NA	218.646	176.251	NA	NA
790	631	228	J	Potential ecological effects of water extraction in small, unregulated streams	RIVER RESEARCH AND APPLICATIONS	10.1002/rra.958	2006	Oceania	Australia	in_situ	weir_construction	-37.2218	145.407	35	CI	Community	invertebrate	Primary_consumers	grazer	Quantity	abundance	density	m2	5	5	1	1	1	1	NA	NA	5	5	2.58383	0.798817	mL/day	69.084	NA	NA	NA	NA	6b	NA	NA	NA	129.931	30.2257	NA	NA
791	632	228	J	Potential ecological effects of water extraction in small, unregulated streams	RIVER RESEARCH AND APPLICATIONS	10.1002/rra.958	2006	Oceania	Australia	in_situ	weir_construction	-37.2218	145.407	21	CI	Community	invertebrate	Primary_consumers	shredder	Quantity	abundance	density	m2	5	5	1	1	1	1	NA	NA	5	5	2.41617	0.739645	mL/day	69.3878	NA	NA	NA	NA	6b	NA	NA	NA	287.341	202.159	NA	NA
792	633	228	J	Potential ecological effects of water extraction in small, unregulated streams	RIVER RESEARCH AND APPLICATIONS	10.1002/rra.958	2006	Oceania	Australia	in_situ	weir_construction	-37.2218	145.407	21	CI	Community	invertebrate	Primary_consumers	EPT	Quantity	abundance	density	m2	5	5	1	1	1	1	NA	NA	5	5	2.41617	0.739645	mL/day	69.3878	NA	NA	NA	NA	5c	NA	NA	NA	265.008	157.387	NA	NA
793	634	228	J	Potential ecological effects of water extraction in small, unregulated streams	RIVER RESEARCH AND APPLICATIONS	10.1002/rra.958	2006	Oceania	Australia	in_situ	weir_construction	-37.2218	145.407	7	CI	Community	invertebrate	Primary_consumers	EPT	Quantity	abundance	density	m2	5	5	1	1	1	1	NA	NA	5	5	2.83037	1.45957	mL/day	48.4321	NA	NA	NA	NA	5c	NA	NA	NA	211.509	115.086	NA	NA
794	635	228	J	Potential ecological effects of water extraction in small, unregulated streams	RIVER RESEARCH AND APPLICATIONS	10.1002/rra.958	2006	Oceania	Australia	in_situ	weir_construction	-37.2218	145.407	7	CI	Community	invertebrate	Primary_consumers	shredder	Quantity	abundance	density	m2	5	5	1	1	1	1	NA	NA	5	5	2.83037	1.45957	mL/day	48.4321	NA	NA	NA	NA	6b	NA	NA	NA	230.815	141.315	NA	NA
795	636	228	J	Potential ecological effects of water extraction in small, unregulated streams	RIVER RESEARCH AND APPLICATIONS	10.1002/rra.958	2006	Oceania	Australia	in_situ	weir_construction	-37.2218	145.407	50	CI	Community	invertebrate	Primary_consumers	EPT	Quantity	abundance	density	m2	5	5	1	1	1	1	NA	NA	5	5	2.10059	0.739645	mL/day	64.7887	NA	NA	NA	NA	5c	NA	NA	NA	265.008	165.474	NA	NA
796	637	228	J	Potential ecological effects of water extraction in small, unregulated streams	RIVER RESEARCH AND APPLICATIONS	10.1002/rra.958	2006	Oceania	Australia	in_situ	weir_construction	-37.2218	145.407	50	CI	Community	invertebrate	Primary_consumers	shredder	Quantity	abundance	density	m2	5	5	1	1	1	1	NA	NA	5	5	2.10059	0.739645	mL/day	64.7887	NA	NA	NA	NA	6b	NA	NA	NA	294.014	204.907	NA	NA
797	638	228	J	Potential ecological effects of water extraction in small, unregulated streams	RIVER RESEARCH AND APPLICATIONS	10.1002/rra.958	2006	Oceania	Australia	in_situ	weir_construction	-37.2218	145.407	50	CI	Community	invertebrate	Primary_consumers	NA	Quantity	abundance	density	m2	5	5	1	1	1	1	NA	NA	5	5	2.10059	0.739645	mL/day	64.7887	NA	NA	NA	NA	5a	NA	NA	NA	527.487	516.695	NA	NA
798	639	228	J	Potential ecological effects of water extraction in small, unregulated streams	RIVER RESEARCH AND APPLICATIONS	10.1002/rra.958	2006	Oceania	Australia	in_situ	weir_construction	-37.2218	145.407	35	CI	Community	invertebrate	Primary_consumers	NA	Quantity	abundance	density	m2	5	5	1	1	1	1	NA	NA	5	5	2.58383	0.798817	mL/day	69.084	NA	NA	NA	NA	5a	NA	NA	NA	569.309	427.656	NA	NA
799	640	228	J	Potential ecological effects of water extraction in small, unregulated streams	RIVER RESEARCH AND APPLICATIONS	10.1002/rra.958	2006	Oceania	Australia	in_situ	weir_construction	-37.2218	145.407	7	CI	Community	invertebrate	Primary_consumers	NA	Quantity	abundance	density	m2	5	5	1	1	1	1	NA	NA	5	5	2.83037	1.45957	mL/day	48.4321	NA	NA	NA	NA	5a	NA	NA	NA	454.637	319.73	NA	NA
800	641	228	J	Potential ecological effects of water extraction in small, unregulated streams	RIVER RESEARCH AND APPLICATIONS	10.1002/rra.958	2006	Oceania	Australia	in_situ	weir_construction	-37.2218	145.407	21	CI	Community	invertebrate	Primary_consumers	NA	Quantity	abundance	density	m2	5	5	1	1	1	1	NA	NA	5	5	2.41617	0.739645	mL/day	69.3878	NA	NA	NA	NA	5a	NA	NA	NA	625.97	482.968	NA	NA
801	642	275	J	Climate change impacts in multispecies systems: drought alters food web size structure in a field experiment	PHILOSOPHICAL TRANSACTIONS OF THE ROYAL SOCIETY B-BIOLOGICAL SCIENCES	10.1098/rstb.2012.0245	2012	Europe	UK	outdoor	channel	50.68	-2.185	144	CI	Community	invertebrate	Primary_consumers	NA	Structure	food web	allometric slope	NA	4	4	1	1	1	1	NA	NA	4	4	4.5	2.3	L/s	48.8889	NA	NA	NA	NA	NA	1	NA	NA	-0.5	-0.52	NA	NA
802	643	275	J	Climate change impacts in multispecies systems: drought alters food web size structure in a field experiment	PHILOSOPHICAL TRANSACTIONS OF THE ROYAL SOCIETY B-BIOLOGICAL SCIENCES	10.1098/rstb.2012.0245	2012	Europe	UK	outdoor	channel	50.68	-2.185	144	CI	Community	invertebrate	Primary_consumers	NA	Structure	food web	directed connectance	NA	4	4	1	1	1	1	NA	NA	4	4	4.5	2.3	L/s	48.8889	NA	NA	NA	NA	NA	1	NA	NA	0.08	0.09	NA	NA
803	644	275	J	Climate change impacts in multispecies systems: drought alters food web size structure in a field experiment	PHILOSOPHICAL TRANSACTIONS OF THE ROYAL SOCIETY B-BIOLOGICAL SCIENCES	10.1098/rstb.2012.0245	2012	Europe	UK	outdoor	channel	50.68	-2.185	144	CI	Community	invertebrate	Primary_consumers	NA	Structure	food web	chain length	NA	4	4	1	1	1	1	NA	NA	4	4	4.5	2.3	L/s	48.8889	NA	NA	NA	NA	NA	1	NA	NA	2.53	2.16	NA	NA
804	645	275	J	Climate change impacts in multispecies systems: drought alters food web size structure in a field experiment	PHILOSOPHICAL TRANSACTIONS OF THE ROYAL SOCIETY B-BIOLOGICAL SCIENCES	10.1098/rstb.2012.0245	2012	Europe	UK	outdoor	channel	50.68	-2.185	144	CI	Community	invertebrate	Primary_consumers	NA	Structure	food web	number of links	NA	4	4	1	1	1	1	NA	NA	4	4	4.5	2.3	L/s	48.8889	NA	NA	NA	NA	NA	1	NA	NA	2.48	2.31	NA	NA
805	646	275	J	Climate change impacts in multispecies systems: drought alters food web size structure in a field experiment	PHILOSOPHICAL TRANSACTIONS OF THE ROYAL SOCIETY B-BIOLOGICAL SCIENCES	10.1098/rstb.2012.0245	2012	Europe	UK	outdoor	channel	50.68	-2.185	144	CI	Community	invertebrate	Primary_consumers	NA	Structure	food web	mean chain span	NA	4	4	1	1	1	1	NA	NA	4	4	4.5	2.3	L/s	48.8889	NA	NA	NA	NA	NA	1	NA	NA	19.4	18.7	NA	NA
806	647	275	J	Climate change impacts in multispecies systems: drought alters food web size structure in a field experiment	PHILOSOPHICAL TRANSACTIONS OF THE ROYAL SOCIETY B-BIOLOGICAL SCIENCES	10.1098/rstb.2012.0245	2012	Europe	UK	outdoor	channel	50.68	-2.185	144	CI	Community	invertebrate	Primary_consumers	NA	Structure	food web	mean food chain link count	NA	4	4	1	1	1	1	NA	NA	4	4	4.5	2.3	L/s	48.8889	NA	NA	NA	NA	NA	1	NA	NA	1.49	1.09	NA	NA
807	648	275	J	Climate change impacts in multispecies systems: drought alters food web size structure in a field experiment	PHILOSOPHICAL TRANSACTIONS OF THE ROYAL SOCIETY B-BIOLOGICAL SCIENCES	10.1098/rstb.2012.0245	2012	Europe	UK	outdoor	channel	50.68	-2.185	144	CI	Community	invertebrate	Primary_consumers	NA	Structure	food web	community span	NA	4	4	1	1	1	1	NA	NA	4	4	4.5	2.3	L/s	48.8889	NA	NA	NA	NA	NA	1	NA	NA	28.1	27.7	NA	NA
808	649	275	J	Climate change impacts in multispecies systems: drought alters food web size structure in a field experiment	PHILOSOPHICAL TRANSACTIONS OF THE ROYAL SOCIETY B-BIOLOGICAL SCIENCES	10.1098/rstb.2012.0245	2012	Europe	UK	outdoor	channel	50.68	-2.185	144	CI	Community	invertebrate	Primary_consumers	NA	Structure	food web	median link length	NA	4	4	1	1	1	1	NA	NA	4	4	4.5	2.3	L/s	48.8889	NA	NA	NA	NA	NA	1	NA	NA	18.23	18.62	NA	NA
809	650	275	J	Climate change impacts in multispecies systems: drought alters food web size structure in a field experiment	PHILOSOPHICAL TRANSACTIONS OF THE ROYAL SOCIETY B-BIOLOGICAL SCIENCES	10.1098/rstb.2012.0245	2012	Europe	UK	outdoor	channel	50.68	-2.185	144	CI	Community	invertebrate	Primary_consumers	NA	Structure	food web	mean two-span	NA	4	4	1	1	1	1	NA	NA	4	4	4.5	2.3	L/s	48.8889	NA	NA	NA	NA	NA	1	NA	NA	19.2	18.05	NA	NA
810	651	275	J	Climate change impacts in multispecies systems: drought alters food web size structure in a field experiment	PHILOSOPHICAL TRANSACTIONS OF THE ROYAL SOCIETY B-BIOLOGICAL SCIENCES	10.1098/rstb.2012.0245	2012	Europe	UK	outdoor	channel	50.68	-2.185	144	CI	Community	invertebrate	Primary_consumers	NA	Structure	food web	log number tritrophic chains	NA	4	4	1	1	1	1	NA	NA	4	4	4.5	2.3	L/s	48.8889	NA	NA	NA	NA	NA	1	NA	NA	2.05	1.29	NA	NA
811	652	275	J	Climate change impacts in multispecies systems: drought alters food web size structure in a field experiment	PHILOSOPHICAL TRANSACTIONS OF THE ROYAL SOCIETY B-BIOLOGICAL SCIENCES	10.1098/rstb.2012.0245	2012	Europe	UK	outdoor	channel	50.68	-2.185	144	CI	Community	invertebrate	Primary_consumers	NA	Structure	food web	median link angle	NA	4	4	1	1	1	1	NA	NA	4	4	4.5	2.3	L/s	48.8889	NA	NA	NA	NA	NA	1	NA	NA	-27.17	-27.59	NA	NA
812	653	275	J	Climate change impacts in multispecies systems: drought alters food web size structure in a field experiment	PHILOSOPHICAL TRANSACTIONS OF THE ROYAL SOCIETY B-BIOLOGICAL SCIENCES	10.1098/rstb.2012.0245	2012	Europe	UK	outdoor	channel	50.68	-2.185	144	CI	Community	invertebrate	Primary_consumers	NA	Structure	food web	median lower angle	NA	4	4	1	1	1	1	NA	NA	4	4	4.5	2.3	L/s	48.8889	NA	NA	NA	NA	NA	1	NA	NA	-26.67	-25.76	NA	NA
813	654	275	J	Climate change impacts in multispecies systems: drought alters food web size structure in a field experiment	PHILOSOPHICAL TRANSACTIONS OF THE ROYAL SOCIETY B-BIOLOGICAL SCIENCES	10.1098/rstb.2012.0245	2012	Europe	UK	outdoor	channel	50.68	-2.185	144	CI	Community	invertebrate	Primary_consumers	NA	Structure	food web	median upper angle	NA	4	4	1	1	1	1	NA	NA	4	4	4.5	2.3	L/s	48.8889	NA	NA	NA	NA	NA	1	NA	NA	-31.8	-142.3	NA	NA
814	655	275	J	Climate change impacts in multispecies systems: drought alters food web size structure in a field experiment	PHILOSOPHICAL TRANSACTIONS OF THE ROYAL SOCIETY B-BIOLOGICAL SCIENCES	10.1098/rstb.2012.0245	2012	Europe	UK	outdoor	channel	50.68	-2.185	144	CI	Community	invertebrate	Primary_consumers	NA	Structure	food web	number of connected food web nodes	NA	4	4	1	1	1	1	NA	NA	4	4	4.5	2.3	L/s	48.8889	NA	NA	NA	NA	NA	1	NA	NA	60	46.5	NA	NA
815	656	275	J	Climate change impacts in multispecies systems: drought alters food web size structure in a field experiment	PHILOSOPHICAL TRANSACTIONS OF THE ROYAL SOCIETY B-BIOLOGICAL SCIENCES	10.1098/rstb.2012.0245	2012	Europe	UK	outdoor	channel	50.68	-2.185	144	CI	Community	invertebrate	Primary_consumers	NA	Structure	food web	MN convex hull area	NA	4	4	1	1	1	1	NA	NA	4	4	4.5	2.3	L/s	48.8889	NA	NA	NA	NA	NA	1	NA	NA	60.23	43.09	NA	NA
816	657	275	J	Climate change impacts in multispecies systems: drought alters food web size structure in a field experiment	PHILOSOPHICAL TRANSACTIONS OF THE ROYAL SOCIETY B-BIOLOGICAL SCIENCES	10.1098/rstb.2012.0245	2012	Europe	UK	outdoor	channel	50.68	-2.185	144	CI	Community	invertebrate	Primary_consumers	NA	Structure	food web	median between angle	NA	4	4	1	1	1	1	NA	NA	4	4	4.5	2.3	L/s	48.8889	NA	NA	NA	NA	NA	1	NA	NA	-8.99	-116.53	NA	NA
817	658	A02	J	The effects of reduced stream discharge on insect drift and stranding of near shore insect	FRESHWATER INVERTEBRATE BIOLOGY	10.2307/1467113	1983	NorthAmerica	USA	outdoor	channel	45.9031	-117.485	14	CI	Community	invertebrate	Primary_consumers	NA	Quantity	abundance	density	ind/m2	1	1	0	0	0	0	NA	NA	4	4	0.57	0.28	L/s	50.8772	NA	NA	NA	NA	5b	NA	NA	NA	0.653259	1.14424	NA	NA
818	659	A02	J	The effects of reduced stream discharge on insect drift and stranding of near shore insect	FRESHWATER INVERTEBRATE BIOLOGY	10.2307/1467113	1983	NorthAmerica	USA	outdoor	channel	45.9031	-117.485	13	CI	Community	invertebrate	Primary_consumers	NA	Quantity	abundance	density	ind/m2	1	1	0	0	0	0	NA	NA	4	4	0.57	0.28	L/s	50.8772	NA	NA	NA	NA	5a	NA	NA	NA	2.00706	1.35659	NA	NA
819	660	A02	J	The effects of reduced stream discharge on insect drift and stranding of near shore insect	FRESHWATER INVERTEBRATE BIOLOGY	10.2307/1467113	1983	NorthAmerica	USA	outdoor	channel	45.9031	-117.485	14	CI	Community	invertebrate	Primary_consumers	NA	Quantity	abundance	density	ind/m2	1	1	0	0	0	0	NA	NA	4	4	0.57	0.28	L/s	50.8772	NA	NA	NA	NA	5b	NA	NA	NA	1.40222	1.04646	NA	NA
820	661	A02	J	The effects of reduced stream discharge on insect drift and stranding of near shore insect	FRESHWATER INVERTEBRATE BIOLOGY	10.2307/1467113	1983	NorthAmerica	USA	outdoor	channel	45.9031	-117.485	13	CI	Community	invertebrate	Primary_consumers	NA	Quantity	abundance	density	ind/m2	1	1	0	0	0	0	NA	NA	4	4	0.57	0.28	L/s	50.8772	NA	NA	NA	NA	5a	NA	NA	NA	1.18258	0.105364	NA	NA
821	662	A05	J	Reduced streamflow lowers dry-season growth of rainbow trout ina small stream	TRANSACTION OF THE AMERICAN FISHERIES SCOIETY	10.1577/T05-233.1	2006	NorthAmerica	USA	in_situ	pipes_diversion	40.7884	-123.997	47	CI	Individual	fish	Secondary_consumers	Oncorhynchus mykiss	Functioning	performance	growth	%/day	4	4	0	0	0	0	NA	NA	47	51	NA	NA	L/s	77.5	NA	NA	NA	NA	3a	NA	NA	NA	0.44088	0.0201811	NA	NA
822	663	A05	J	Reduced streamflow lowers dry-season growth of rainbow trout ina small stream	TRANSACTION OF THE AMERICAN FISHERIES SCOIETY	10.1577/T05-233.1	2006	NorthAmerica	USA	in_situ	pipes_diversion	40.7884	-123.997	52	CI	Community	invertebrate	Primary_consumers	NA	Quantity	biomass	density	mg/m3	4	4	0	0	0	0	NA	NA	4	4	NA	NA	L/s	77.5	NA	NA	NA	NA	5b	NA	NA	NA	0.982536	0.905563	NA	NA
823	664	A05	J	Reduced streamflow lowers dry-season growth of rainbow trout ina small stream	TRANSACTION OF THE AMERICAN FISHERIES SCOIETY	10.1577/T05-233.1	2006	NorthAmerica	USA	in_situ	pipes_diversion	40.7884	-123.997	28	CI	Community	invertebrate	Primary_consumers	NA	Quantity	biomass	density	mg/m3	4	4	0	0	0	0	NA	NA	4	4	NA	NA	L/s	77.5	NA	NA	NA	NA	5b	NA	NA	NA	1.45343	0.891979	NA	NA
824	665	A05	J	Reduced streamflow lowers dry-season growth of rainbow trout ina small stream	TRANSACTION OF THE AMERICAN FISHERIES SCOIETY	10.1577/T05-233.1	2006	NorthAmerica	USA	in_situ	pipes_diversion	40.7884	-123.997	47	CI	Individual	fish	Secondary_consumers	Oncorhynchus mykiss	Functioning	metabolism	energy intake	cal/m2/day	4	4	0	0	0	0	NA	NA	47	51	NA	NA	L/s	77.5	NA	NA	NA	NA	3b	NA	NA	NA	2.63953	1.81008	NA	NA
825	666	A05	J	Reduced streamflow lowers dry-season growth of rainbow trout ina small stream	TRANSACTION OF THE AMERICAN FISHERIES SCOIETY	10.1577/T05-233.1	2006	NorthAmerica	USA	in_situ	pipes_diversion	40.7884	-123.997	7	CI	Community	invertebrate	Primary_consumers	NA	Quantity	biomass	density	mg/m3	4	4	0	0	0	0	NA	NA	4	4	NA	NA	L/s	77.5	NA	NA	NA	NA	5b	NA	NA	NA	2.16429	0.769728	NA	NA
826	667	A05	J	Reduced streamflow lowers dry-season growth of rainbow trout ina small stream	TRANSACTION OF THE AMERICAN FISHERIES SCOIETY	10.1577/T05-233.1	2006	NorthAmerica	USA	in_situ	pipes_diversion	40.7884	-123.997	52	CI	Community	invertebrate	Primary_consumers	NA	Functioning	biomass	biomass	mg/h	4	4	0	0	0	0	NA	NA	4	4	NA	NA	L/s	77.5	NA	NA	NA	NA	5a	NA	NA	NA	53.5573	10.32	NA	NA
827	668	A05	J	Reduced streamflow lowers dry-season growth of rainbow trout ina small stream	TRANSACTION OF THE AMERICAN FISHERIES SCOIETY	10.1577/T05-233.1	2006	NorthAmerica	USA	in_situ	pipes_diversion	40.7884	-123.997	28	CI	Community	invertebrate	Primary_consumers	NA	Functioning	biomass	biomass	mg/h	4	4	0	0	0	0	NA	NA	4	4	NA	NA	L/s	77.5	NA	NA	NA	NA	5a	NA	NA	NA	90.7115	10.56	NA	NA
828	669	A05	J	Reduced streamflow lowers dry-season growth of rainbow trout ina small stream	TRANSACTION OF THE AMERICAN FISHERIES SCOIETY	10.1577/T05-233.1	2006	NorthAmerica	USA	in_situ	pipes_diversion	40.7884	-123.997	7	CI	Community	invertebrate	Primary_consumers	NA	Functioning	biomass	biomass	mg/h	4	4	0	0	0	0	NA	NA	4	4	NA	NA	L/s	77.5	NA	NA	NA	NA	5a	NA	NA	NA	183.202	9.12	NA	NA
829	670	A07	J	Effects of discharge and local density on te growth of juvenile Atlantic salmon	JOURNAL OF FISH BIOLOGY	10.1111/j.1095-8649.2010.02614.x	2010	Europe	Norway	outdoor	channel	58.9	5.95	28	CI	Individual	fish	Secondary_consumers	salmo truta	Functioning	performance	growth	%	1	1	0	0	0	0	NA	NA	58	49	29.4	15.3	L/s	47.9592	0.29	0.26	m/s	10.3448	NA	1	NA	NA	-0.27	-0.24	NA	NA
830	671	A07	J	Effects of discharge and local density on te growth of juvenile Atlantic salmon	JOURNAL OF FISH BIOLOGY	10.1111/j.1095-8649.2010.02614.x	2010	Europe	Norway	outdoor	channel	58.9	5.95	33	CI	Individual	fish	Secondary_consumers	salmo truta	Functioning	performance	growth	%	1	1	0	0	0	0	NA	NA	54	55	45	30	L/s	33.3333	0.36	0.3	m/s	16.6667	NA	1	NA	NA	-0.12	-0.21	NA	NA
831	672	A07	J	Effects of discharge and local density on te growth of juvenile Atlantic salmon	JOURNAL OF FISH BIOLOGY	10.1111/j.1095-8649.2010.02614.x	2010	Europe	Norway	outdoor	channel	58.9	5.95	18	CI	Individual	fish	Secondary_consumers	salmo truta	Functioning	performance	growth	%	1	1	0	0	0	0	NA	NA	48	55	45	30	L/s	33.3333	0.36	0.3	m/s	16.6667	NA	1	NA	NA	-0.53	-0.44	NA	NA
832	673	A07	J	Effects of discharge and local density on te growth of juvenile Atlantic salmon	JOURNAL OF FISH BIOLOGY	10.1111/j.1095-8649.2010.02614.x	2010	Europe	Norway	outdoor	channel	58.9	5.95	29	CI	Individual	fish	Secondary_consumers	salmo truta	Functioning	performance	growth	%	1	1	0	0	0	0	NA	NA	71	65	30.2	14.6	L/s	51.6556	0.42	0.29	m/s	30.9524	NA	1	NA	NA	4.39	3.29	NA	NA
833	674	A07	J	Effects of discharge and local density on te growth of juvenile Atlantic salmon	JOURNAL OF FISH BIOLOGY	10.1111/j.1095-8649.2010.02614.x	2010	Europe	Norway	outdoor	channel	58.9	5.95	24	CI	Individual	fish	Secondary_consumers	salmo truta	Functioning	performance	growth	%	1	1	0	0	0	0	NA	NA	91	101	47.2	27.2	L/s	42.3729	0.47	0.42	m/s	10.6383	NA	1	NA	NA	4.6	3.93	NA	NA
834	675	A07	J	Effects of discharge and local density on te growth of juvenile Atlantic salmon	JOURNAL OF FISH BIOLOGY	10.1111/j.1095-8649.2010.02614.x	2010	Europe	Norway	outdoor	channel	58.9	5.95	29	CI	Community	invertebrate	Primary_consumers	NA	Functioning	biomass	biomass	dry mg/h	1	1	0	0	0	0	NA	NA	3	3	30.2	14.6	L/s	51.6556	0.42	0.29	m/s	30.9524	NA	1	NA	NA	14.9	7.8	NA	NA
835	676	A07	J	Effects of discharge and local density on te growth of juvenile Atlantic salmon	JOURNAL OF FISH BIOLOGY	10.1111/j.1095-8649.2010.02614.x	2010	Europe	Norway	outdoor	channel	58.9	5.95	24	CI	Community	invertebrate	Primary_consumers	NA	Functioning	biomass	biomass	dry mg/h	1	1	0	0	0	0	NA	NA	3	3	47.2	27.2	L/s	42.3729	0.47	0.42	m/s	10.6383	NA	1	NA	NA	13.7	4.6	NA	NA
836	677	A13	J	A whole-ecosystem experiment reveals flow-induced shifts in a stream community	COMMUNICATIONS BIOLOGY	10.1038/s42003-022-03345-5	2022	SouthAmerica	Ecuador	in_situ	pipes_diversion	-0.279167	-78.0803	43	CI	Ecosystem	water chemistry	Water_chemistry	NA	Structure	phosphorus	PO43-	µg/L	1	1	0	0	13	13	NA	NA	13	13	0.211	0.087	L/s	58.7678	NA	NA	NA	NA	NA	Table1	NA	NA	0.07	0.08	NA	NA
837	678	A13	J	A whole-ecosystem experiment reveals flow-induced shifts in a stream community	COMMUNICATIONS BIOLOGY	10.1038/s42003-022-03345-5	2022	SouthAmerica	Ecuador	in_situ	pipes_diversion	-0.279167	-78.0803	43	CI	Ecosystem	water chemistry	Water_chemistry	NA	Structure	nitrogen	N-NO3	mg/L	1	1	0	0	19	19	NA	NA	19	19	0.211	0.087	L/s	58.7678	NA	NA	NA	NA	NA	Table1	NA	NA	0.24	0.36	NA	NA
838	679	A13	J	A whole-ecosystem experiment reveals flow-induced shifts in a stream community	COMMUNICATIONS BIOLOGY	10.1038/s42003-022-03345-5	2022	SouthAmerica	Ecuador	in_situ	pipes_diversion	-0.279167	-78.0803	43	CI	Ecosystem	algae	Primary_producers	cyanobacteria	Quantity	biomass	chlorophyll_a	µgChla/cm2	1	1	5	5	38	38	NA	NA	38	38	0.211	0.087	L/s	58.7678	NA	NA	NA	NA	NA	Table1	NA	NA	1.89	3.95	NA	NA
839	680	A13	J	A whole-ecosystem experiment reveals flow-induced shifts in a stream community	COMMUNICATIONS BIOLOGY	10.1038/s42003-022-03345-5	2022	SouthAmerica	Ecuador	in_situ	pipes_diversion	-0.279167	-78.0803	43	CI	Ecosystem	algae	Primary_producers	green algae	Quantity	biomass	chlorophyll_a	µgChla/cm2	1	1	5	5	38	38	NA	NA	38	38	0.211	0.087	L/s	58.7678	NA	NA	NA	NA	NA	Table1	NA	NA	1.43	1.18	NA	NA
840	681	A13	J	A whole-ecosystem experiment reveals flow-induced shifts in a stream community	COMMUNICATIONS BIOLOGY	10.1038/s42003-022-03345-5	2022	SouthAmerica	Ecuador	in_situ	pipes_diversion	-0.279167	-78.0803	43	CI	Ecosystem	algae	Primary_producers	diatom	Quantity	biomass	chlorophyll_a	µgChla/cm2	1	1	5	5	38	38	NA	NA	38	38	0.211	0.087	L/s	58.7678	NA	NA	NA	NA	NA	Table1	NA	NA	2.04	2.67	NA	NA
841	682	A13	J	A whole-ecosystem experiment reveals flow-induced shifts in a stream community	COMMUNICATIONS BIOLOGY	10.1038/s42003-022-03345-5	2022	SouthAmerica	Ecuador	in_situ	pipes_diversion	-0.279167	-78.0803	43	CI	Community	invertebrate	Primary_consumers	NA	Quantity	abundance	biomass	gDM/m2	1	1	0	0	20	20	NA	NA	20	20	0.211	0.087	L/s	58.7678	NA	NA	NA	NA	NA	Table1	NA	NA	4.01	3.63	NA	NA
842	683	338	J	Hydrological drought and the role of refugia in an endangered riffle-dwelling fish, Nooksack dace (Rhinichthys cataractae ssp.)	CANADIAN JOURNAL OF FISHERIES AND AQUATIC SCIENCES	10.1139/cjfas-2013-0585	2014	NorthAmerica	Canada	in_situ	weir_construction	49.0591	-122.47	33	CI	Individual	fish	Secondary_consumers	Rhinichthys cataractae	Functioning	performance	growth	%/day	1	1	0	0	0	0	NA	NA	7	7	27	3	L/s	88.8889	NA	NA	NA	NA	Text	NA	NA	NA	0.84	0.39	NA	NA
843	684	338	J	Hydrological drought and the role of refugia in an endangered riffle-dwelling fish, Nooksack dace (Rhinichthys cataractae ssp.)	CANADIAN JOURNAL OF FISHERIES AND AQUATIC SCIENCES	10.1139/cjfas-2013-0585	2014	NorthAmerica	Canada	in_situ	weir_construction	49.0591	-122.47	33	CI	Individual	fish	Secondary_consumers	Rhinichthys cataractae	Functioning	performance	growth	%/day	1	1	0	0	0	0	NA	NA	15	21	27	3	L/s	88.8889	NA	NA	NA	NA	Text	NA	NA	NA	0.25	0.4	NA	NA
844	685	402	J	Multiple Stressors Determine Community Structure and Estimated Function of River Biofilm Bacteria	APPLIED AND ENVIRONMENTAL MICROBIOLOGY	10.1128/AEM.00291-20	2020	Europe	Spain	indoor_lab	channel	41.9674	2.8407	30	CI	Community	bacteria	Decomposers	biofilm epilithic	Structure	diversity	taxonomic diversity	Genus_level	3	3	0	0	0	0	NA	NA	3	3	60	5	mL/s	91.6667	NA	NA	NA	NA	NA	S2	NA	NA	0.73	0.77	NA	NA
845	686	402	J	Multiple Stressors Determine Community Structure and Estimated Function of River Biofilm Bacteria	APPLIED AND ENVIRONMENTAL MICROBIOLOGY	10.1128/AEM.00291-20	2020	Europe	Spain	indoor_lab	channel	41.9674	2.8407	30	CI	Community	bacteria	Decomposers	biofilm epilithic	Structure	diversity	taxonomic diversity	Phylum_level	3	3	0	0	0	0	NA	NA	3	3	60	5	mL/s	91.6667	NA	NA	NA	NA	NA	S2	NA	NA	0.56	0.39	NA	NA
846	687	402	J	Multiple Stressors Determine Community Structure and Estimated Function of River Biofilm Bacteria	APPLIED AND ENVIRONMENTAL MICROBIOLOGY	10.1128/AEM.00291-20	2020	Europe	Spain	indoor_lab	channel	41.9674	2.8407	30	CI	Community	bacteria	Decomposers	biofilm epilithic	Structure	diversity	taxonomic diversity	Order_level	3	3	0	0	0	0	NA	NA	3	3	60	5	mL/s	91.6667	NA	NA	NA	NA	NA	S2	NA	NA	0.72	0.73	NA	NA
847	688	402	J	Multiple Stressors Determine Community Structure and Estimated Function of River Biofilm Bacteria	APPLIED AND ENVIRONMENTAL MICROBIOLOGY	10.1128/AEM.00291-20	2020	Europe	Spain	indoor_lab	channel	41.9674	2.8407	30	CI	Community	bacteria	Decomposers	biofilm epipsammic	Structure	diversity	taxonomic diversity	Order_level	3	3	0	0	0	0	NA	NA	3	3	60	5	mL/s	91.6667	NA	NA	NA	NA	NA	S2	NA	NA	0.71	0.72	NA	NA
848	689	402	J	Multiple Stressors Determine Community Structure and Estimated Function of River Biofilm Bacteria	APPLIED AND ENVIRONMENTAL MICROBIOLOGY	10.1128/AEM.00291-20	2020	Europe	Spain	indoor_lab	channel	41.9674	2.8407	30	CI	Community	bacteria	Decomposers	biofilm epipsammic	Structure	diversity	taxonomic diversity	Genus_level	3	3	0	0	0	0	NA	NA	3	3	60	5	mL/s	91.6667	NA	NA	NA	NA	NA	S2	NA	NA	0.75	0.76	NA	NA
849	690	402	J	Multiple Stressors Determine Community Structure and Estimated Function of River Biofilm Bacteria	APPLIED AND ENVIRONMENTAL MICROBIOLOGY	10.1128/AEM.00291-20	2020	Europe	Spain	indoor_lab	channel	41.9674	2.8407	30	CI	Community	bacteria	Decomposers	biofilm epilithic	Structure	diversity	taxonomic diversity	Phylum_level	3	3	0	0	0	0	NA	NA	3	3	60	5	mL/s	91.6667	NA	NA	NA	NA	NA	S2	NA	NA	1.64	1.11	NA	NA
850	691	402	J	Multiple Stressors Determine Community Structure and Estimated Function of River Biofilm Bacteria	APPLIED AND ENVIRONMENTAL MICROBIOLOGY	10.1128/AEM.00291-20	2020	Europe	Spain	indoor_lab	channel	41.9674	2.8407	30	CI	Community	bacteria	Decomposers	biofilm epipsammic	Structure	diversity	taxonomic diversity	Phylum_level	3	3	0	0	0	0	NA	NA	3	3	60	5	mL/s	91.6667	NA	NA	NA	NA	NA	S2	NA	NA	0.54	0.56	NA	NA
851	692	402	J	Multiple Stressors Determine Community Structure and Estimated Function of River Biofilm Bacteria	APPLIED AND ENVIRONMENTAL MICROBIOLOGY	10.1128/AEM.00291-20	2020	Europe	Spain	indoor_lab	channel	41.9674	2.8407	30	CI	Community	bacteria	Decomposers	biofilm epipsammic	Structure	diversity	taxonomic diversity	Order_level	3	3	0	0	0	0	NA	NA	3	3	60	5	mL/s	91.6667	NA	NA	NA	NA	NA	S2	NA	NA	3.39	3.53	NA	NA
852	693	402	J	Multiple Stressors Determine Community Structure and Estimated Function of River Biofilm Bacteria	APPLIED AND ENVIRONMENTAL MICROBIOLOGY	10.1128/AEM.00291-20	2020	Europe	Spain	indoor_lab	channel	41.9674	2.8407	30	CI	Community	bacteria	Decomposers	biofilm epipsammic	Structure	diversity	taxonomic diversity	Phylum_level	3	3	0	0	0	0	NA	NA	3	3	60	5	mL/s	91.6667	NA	NA	NA	NA	NA	S2	NA	NA	1.73	1.82	NA	NA
853	694	402	J	Multiple Stressors Determine Community Structure and Estimated Function of River Biofilm Bacteria	APPLIED AND ENVIRONMENTAL MICROBIOLOGY	10.1128/AEM.00291-20	2020	Europe	Spain	indoor_lab	channel	41.9674	2.8407	30	CI	Community	bacteria	Decomposers	biofilm epilithic	Structure	diversity	taxonomic diversity	Order_level	3	3	0	0	0	0	NA	NA	3	3	60	5	mL/s	91.6667	NA	NA	NA	NA	NA	S2	NA	NA	3.25	3.09	NA	NA
854	695	402	J	Multiple Stressors Determine Community Structure and Estimated Function of River Biofilm Bacteria	APPLIED AND ENVIRONMENTAL MICROBIOLOGY	10.1128/AEM.00291-20	2020	Europe	Spain	indoor_lab	channel	41.9674	2.8407	30	CI	Community	bacteria	Decomposers	biofilm epilithic	Structure	diversity	taxonomic diversity	Genus_level	3	3	0	0	0	0	NA	NA	3	3	60	5	mL/s	91.6667	NA	NA	NA	NA	NA	S2	NA	NA	4	3.91	NA	NA
855	696	402	J	Multiple Stressors Determine Community Structure and Estimated Function of River Biofilm Bacteria	APPLIED AND ENVIRONMENTAL MICROBIOLOGY	10.1128/AEM.00291-20	2020	Europe	Spain	indoor_lab	channel	41.9674	2.8407	30	CI	Community	bacteria	Decomposers	biofilm epipsammic	Structure	diversity	taxonomic diversity	Genus_level	3	3	0	0	0	0	NA	NA	3	3	60	5	mL/s	91.6667	NA	NA	NA	NA	NA	S2	NA	NA	4.33	4.43	NA	NA
856	697	402	J	Multiple Stressors Determine Community Structure and Estimated Function of River Biofilm Bacteria	APPLIED AND ENVIRONMENTAL MICROBIOLOGY	10.1128/AEM.00291-20	2020	Europe	Spain	indoor_lab	channel	41.9674	2.8407	30	CI	Community	bacteria	Decomposers	biofilm epilithic	Structure	diversity	taxonomic diversity	Phylum_level	3	3	0	0	0	0	NA	NA	3	3	60	5	mL/s	91.6667	NA	NA	NA	NA	NA	S2	NA	NA	19	17	NA	NA
857	698	402	J	Multiple Stressors Determine Community Structure and Estimated Function of River Biofilm Bacteria	APPLIED AND ENVIRONMENTAL MICROBIOLOGY	10.1128/AEM.00291-20	2020	Europe	Spain	indoor_lab	channel	41.9674	2.8407	30	CI	Community	bacteria	Decomposers	biofilm epipsammic	Structure	diversity	taxonomic diversity	Phylum_level	3	3	0	0	0	0	NA	NA	3	3	60	5	mL/s	91.6667	NA	NA	NA	NA	NA	S2	NA	NA	24	25	NA	NA
858	699	402	J	Multiple Stressors Determine Community Structure and Estimated Function of River Biofilm Bacteria	APPLIED AND ENVIRONMENTAL MICROBIOLOGY	10.1128/AEM.00291-20	2020	Europe	Spain	indoor_lab	channel	41.9674	2.8407	30	CI	Community	bacteria	Decomposers	biofilm epipsammic	Structure	diversity	taxonomic diversity	Order_level	3	3	0	0	0	0	NA	NA	3	3	60	5	mL/s	91.6667	NA	NA	NA	NA	NA	S2	NA	NA	119	133	NA	NA
859	700	402	J	Multiple Stressors Determine Community Structure and Estimated Function of River Biofilm Bacteria	APPLIED AND ENVIRONMENTAL MICROBIOLOGY	10.1128/AEM.00291-20	2020	Europe	Spain	indoor_lab	channel	41.9674	2.8407	30	CI	Community	bacteria	Decomposers	biofilm epilithic	Structure	diversity	taxonomic diversity	Order_level	3	3	0	0	0	0	NA	NA	3	3	60	5	mL/s	91.6667	NA	NA	NA	NA	NA	S2	NA	NA	92	70	NA	NA
860	701	402	J	Multiple Stressors Determine Community Structure and Estimated Function of River Biofilm Bacteria	APPLIED AND ENVIRONMENTAL MICROBIOLOGY	10.1128/AEM.00291-20	2020	Europe	Spain	indoor_lab	channel	41.9674	2.8407	30	CI	Community	bacteria	Decomposers	biofilm epipsammic	Structure	diversity	taxonomic diversity	Genus_level	3	3	0	0	0	0	NA	NA	3	3	60	5	mL/s	91.6667	NA	NA	NA	NA	NA	S2	NA	NA	317	335	NA	NA
861	702	402	J	Multiple Stressors Determine Community Structure and Estimated Function of River Biofilm Bacteria	APPLIED AND ENVIRONMENTAL MICROBIOLOGY	10.1128/AEM.00291-20	2020	Europe	Spain	indoor_lab	channel	41.9674	2.8407	30	CI	Community	bacteria	Decomposers	biofilm epilithic	Structure	diversity	taxonomic diversity	Genus_level	3	3	0	0	0	0	NA	NA	3	3	60	5	mL/s	91.6667	NA	NA	NA	NA	NA	S2	NA	NA	235	175	NA	NA
862	703	492	J	Response of stream salamanders to experimental drought in the southern Appalachian Mountains, USA	JOURNAL OF FRESHWATER ECOLOGY	10.1080/02705060.2014.938135	2014	NorthAmerica	USA	in_situ	weir_construction	35.0827	-83.4397	750	CI	Individual	amphibian	Secondary_consumers	Desmognathus quadramaculatus	Structure	morphology	mass deviation	g	2	2	0	0	0	0	NA	NA	27	16	0.24	0.13	L/s/ha	45.8333	NA	NA	NA	NA	2	NA	NA	NA	0.0791013	-0.0921541	NA	NA
863	704	776	J	Invertebrate community responses to experimentally reduced discharge in small streams of different water quality	JOURNAL OF THE NORTH AMERICAN BENTHOLOGICAL SOCIETY	10.1899/07-003R.1	2007	Oceania	New Zealand	in_situ	weir_construction	-40.8	175.533	365	CI	Ecosystem	algae	Primary_producers	periphyton	Quantity	biomass	chlorophyll_a	µg/cm2	1	1	5	5	7	7	NA	NA	35	35	36.9	11.5	L/s	68.8347	0.31	0.05	m/s	83.871	NA	1	NA	NA	1.6	1	NA	NA
864	705	776	J	Invertebrate community responses to experimentally reduced discharge in small streams of different water quality	JOURNAL OF THE NORTH AMERICAN BENTHOLOGICAL SOCIETY	10.1899/07-003R.1	2007	Oceania	New Zealand	in_situ	weir_construction	-40.8167	175.567	365	CI	Ecosystem	algae	Primary_producers	periphyton	Quantity	biomass	chlorophyll_a	µg/cm2	1	1	5	5	7	7	NA	NA	35	35	47.8	6.6	L/s	86.1925	0.63	0.07	m/s	88.8889	NA	1	NA	NA	3.9	3.5	NA	NA
865	706	776	J	Invertebrate community responses to experimentally reduced discharge in small streams of different water quality	JOURNAL OF THE NORTH AMERICAN BENTHOLOGICAL SOCIETY	10.1899/07-003R.1	2007	Oceania	New Zealand	in_situ	weir_construction	-41.0667	175.517	365	CI	Ecosystem	algae	Primary_producers	periphyton	Quantity	biomass	chlorophyll_a	µg/cm2	1	1	5	5	7	7	NA	NA	35	35	229.5	13.4	L/s	94.1612	0.46	0.22	m/s	52.1739	NA	1	NA	NA	6.1	2.1	NA	NA
866	707	830	J	An experimental disturbance alters fish size structure but not food chain length in streams	ECOLOGY	10.1890/08-0273.1	2008	NorthAmerica	USA	in_situ	weir_construction	41.955	-72.1191	85	CI	Community	NA	Multitrophic	NA	Structure	food web	chain length	NA	3	3	0	0	0	0	NA	NA	3	3	51.6667	32.6667	L/s	40.8333	NA	NA	NA	NA	1	NA	NA	NA	3.39741	3.24223	NA	NA
867	708	1045	J	Experimental reductions in stream flow alter litter processing and consumer subsidies in headwater streams	FRESHWATER BIOLOGY	10.1111/fwb.12898	2017	NorthAmerica	USA	in_situ	weir_construction	35.0827	-83.4397	42	CI	Ecosystem	water chemistry	Water_chemistry	NA	Structure	nitrogen	N-NO3	µg/L	3	3	0	0	0	0	NA	NA	3	3	0.125145	0.0150637	L/s/ha	87.963	NA	NA	NA	NA	NA	1	NA	NA	20.7	15.9	NA	NA
868	709	1045	J	Experimental reductions in stream flow alter litter processing and consumer subsidies in headwater streams	FRESHWATER BIOLOGY	10.1111/fwb.12898	2017	NorthAmerica	USA	in_situ	weir_construction	35.0827	-83.4397	42	CI	Ecosystem	detritus	Decomposers	quercus alba	Functioning	OM decomposition	AFDM (leaf mass loss)	g/day	3	3	0	0	0	0	NA	NA	3	3	0.125145	0.0150637	L/s/ha	87.963	NA	NA	NA	NA	NA	2	NA	NA	0.0093	0.0054	NA	NA
869	710	1045	J	Experimental reductions in stream flow alter litter processing and consumer subsidies in headwater streams	FRESHWATER BIOLOGY	10.1111/fwb.12898	2017	NorthAmerica	USA	in_situ	weir_construction	35.0827	-83.4397	42	CI	Ecosystem	detritus	Decomposers	acer rubrum	Functioning	OM decomposition	AFDM (leaf mass loss)	g/day	3	3	0	0	0	0	NA	NA	3	3	0.125145	0.0150637	L/s/ha	87.963	NA	NA	NA	NA	NA	2	NA	NA	0.0136	0.0118	NA	NA
870	711	1045	J	Experimental reductions in stream flow alter litter processing and consumer subsidies in headwater streams	FRESHWATER BIOLOGY	10.1111/fwb.12898	2017	NorthAmerica	USA	in_situ	weir_construction	35.0827	-83.4397	7	CI	Ecosystem	water chemistry	Water_chemistry	NA	Structure	nitrogen	N-NO3	µg/L	3	3	0	0	0	0	NA	NA	3	3	0.0799537	0.01854	L/s/ha	76.8116	NA	NA	NA	NA	NA	1	NA	NA	10.2	27.9	NA	NA
871	712	1045	J	Experimental reductions in stream flow alter litter processing and consumer subsidies in headwater streams	FRESHWATER BIOLOGY	10.1111/fwb.12898	2017	NorthAmerica	USA	in_situ	weir_construction	35.0827	-83.4397	7	CI	Ecosystem	detritus	Decomposers	NA	Quantity	biomass	CPOM (standing stock)	g/m2	3	3	0	0	0	0	NA	NA	3	3	0.0799537	0.01854	L/s/ha	76.8116	NA	NA	NA	NA	3	NA	NA	NA	69.6552	149.655	NA	NA
872	713	1045	J	Experimental reductions in stream flow alter litter processing and consumer subsidies in headwater streams	FRESHWATER BIOLOGY	10.1111/fwb.12898	2017	NorthAmerica	USA	in_situ	weir_construction	35.0827	-83.4397	21	CI	Ecosystem	detritus	Decomposers	NA	Quantity	biomass	CPOM (standing stock)	g/m2	3	3	0	0	0	0	NA	NA	3	3	0.0984936	0.0196987	L/s/ha	80	NA	NA	NA	NA	3	NA	NA	NA	129.655	332.414	NA	NA
873	714	1045	J	Experimental reductions in stream flow alter litter processing and consumer subsidies in headwater streams	FRESHWATER BIOLOGY	10.1111/fwb.12898	2017	NorthAmerica	USA	in_situ	weir_construction	35.0827	-83.4397	42	CI	Ecosystem	detritus	Decomposers	NA	Quantity	biomass	CPOM (standing stock)	g/m2	3	3	0	0	0	0	NA	NA	3	3	0.125145	0.0150637	L/s/ha	87.963	NA	NA	NA	NA	3	NA	NA	NA	191.724	273.103	NA	NA
874	715	1057	J	Effects of multiple stressors on river biofilms depend on the time scale	SCIENTIFIC REPORTS	10.1038/s41598-019-52320-4	2019	Europe	Spain	indoor_lab	channel	41.9674	2.8407	2	CI	Ecosystem	biofilm	Primary_producers	biofilm	Functioning	metabolism	CR	mgO2/m2/min	3	3	0	0	0	0	NA	NA	3	3	60	5	mL/s	91.6667	NA	NA	NA	NA	S2	NA	NA	NA	-1.33577	-1.68248	NA	NA
875	716	1057	J	Effects of multiple stressors on river biofilms depend on the time scale	SCIENTIFIC REPORTS	10.1038/s41598-019-52320-4	2019	Europe	Spain	indoor_lab	channel	41.9678	2.84088	30	CI	Ecosystem	biofilm	Primary_producers	biofilm	Functioning	metabolism	CR	mgO2/m2/min	3	3	0	0	0	0	NA	NA	3	3	60	5	mL/s	91.6667	NA	NA	NA	NA	S2	NA	NA	NA	-0.350365	-0.29562	NA	NA
876	717	1057	J	Effects of multiple stressors on river biofilms depend on the time scale	SCIENTIFIC REPORTS	10.1038/s41598-019-52320-4	2019	Europe	Spain	indoor_lab	channel	41.9674	2.8407	2	CI	Ecosystem	algae	Primary_producers	biofilm	Quantity	biomass	chlorophyll_a	µg/cm2	3	3	0	0	0	0	NA	NA	3	3	60	5	mL/s	91.6667	NA	NA	NA	NA	1a	NA	NA	NA	5.05348	5	NA	NA
877	718	1057	J	Effects of multiple stressors on river biofilms depend on the time scale	SCIENTIFIC REPORTS	10.1038/s41598-019-52320-4	2019	Europe	Spain	indoor_lab	channel	41.9674	2.8407	30	CI	Ecosystem	algae	Primary_producers	biofilm	Quantity	biomass	chlorophyll_a	µg/cm2	3	3	0	0	0	0	NA	NA	3	3	60	5	mL/s	91.6667	NA	NA	NA	NA	1a	NA	NA	NA	9.75936	9.59893	NA	NA
878	719	1057	J	Effects of multiple stressors on river biofilms depend on the time scale	SCIENTIFIC REPORTS	10.1038/s41598-019-52320-4	2019	Europe	Spain	indoor_lab	channel	41.9674	2.8407	30	CI	Ecosystem	biofilm	Primary_producers	biofilm	Functioning	metabolism	GPP	mgO2/m2/min	3	3	0	0	0	0	NA	NA	3	3	60	5	mL/s	91.6667	NA	NA	NA	NA	S2	NA	NA	NA	5.17883	1.69343	NA	NA
879	720	1057	J	Effects of multiple stressors on river biofilms depend on the time scale	SCIENTIFIC REPORTS	10.1038/s41598-019-52320-4	2019	Europe	Spain	indoor_lab	channel	41.9674	2.8407	2	CI	Ecosystem	biofilm	Primary_producers	biofilm	Functioning	metabolism	GPP	mgO2/m2/min	3	3	0	0	0	0	NA	NA	3	3	60	5	mL/s	91.6667	NA	NA	NA	NA	S2	NA	NA	NA	4.39416	3.70073	NA	NA
880	721	1057	J	Effects of multiple stressors on river biofilms depend on the time scale	SCIENTIFIC REPORTS	10.1038/s41598-019-52320-4	2019	Europe	Spain	indoor_lab	channel	41.9674	2.8407	2	CI	Ecosystem	biofilm	Primary_producers	biofilm	Functioning	metabolism	P:R ratio	NA	3	3	0	0	0	0	NA	NA	3	3	60	5	mL/s	91.6667	NA	NA	NA	NA	2	NA	NA	NA	3.36164	3.02489	NA	NA
881	722	1057	J	Effects of multiple stressors on river biofilms depend on the time scale	SCIENTIFIC REPORTS	10.1038/s41598-019-52320-4	2019	Europe	Spain	indoor_lab	channel	41.9674	2.8407	30	CI	Ecosystem	algae	Primary_producers	biofilm	Quantity	biomass	chlorophyll_a	µg/cm2	3	3	0	0	0	0	NA	NA	3	3	60	5	mL/s	91.6667	NA	NA	NA	NA	1a	NA	NA	NA	13.5027	4.14439	NA	NA
882	723	1057	J	Effects of multiple stressors on river biofilms depend on the time scale	SCIENTIFIC REPORTS	10.1038/s41598-019-52320-4	2019	Europe	Spain	indoor_lab	channel	41.9674	2.8407	30	CI	Ecosystem	biofilm	Primary_producers	biofilm	Functioning	metabolism	P:R ratio	NA	3	3	0	0	0	0	NA	NA	3	3	60	5	mL/s	91.6667	NA	NA	NA	NA	2	NA	NA	NA	8.72035	4.694	NA	NA
883	724	1057	J	Effects of multiple stressors on river biofilms depend on the time scale	SCIENTIFIC REPORTS	10.1038/s41598-019-52320-4	2019	Europe	Spain	indoor_lab	channel	41.9674	2.8407	2	CI	Ecosystem	algae	Primary_producers	biofilm	Quantity	biomass	chlorophyll_a	µg/cm2	3	3	0	0	0	0	NA	NA	3	3	60	5	mL/s	91.6667	NA	NA	NA	NA	1a	NA	NA	NA	16.4439	8.63636	NA	NA
884	725	1057	J	Effects of multiple stressors on river biofilms depend on the time scale	SCIENTIFIC REPORTS	10.1038/s41598-019-52320-4	2019	Europe	Spain	indoor_lab	channel	41.9674	2.8407	2	CI	Ecosystem	algae	Primary_producers	biofilm	Quantity	biomass	photosynthetic capacity	NA	3	3	0	0	0	0	NA	NA	3	3	60	5	mL/s	91.6667	NA	NA	NA	NA	1c	NA	NA	NA	654.787	196.809	NA	NA
885	726	1057	J	Effects of multiple stressors on river biofilms depend on the time scale	SCIENTIFIC REPORTS	10.1038/s41598-019-52320-4	2019	Europe	Spain	indoor_lab	channel	41.9674	2.8407	2	CI	Ecosystem	algae	Primary_producers	biofilm	Quantity	biomass	photosynthetic efficiency	NA	3	3	0	0	0	0	NA	NA	3	3	60	5	mL/s	91.6667	NA	NA	NA	NA	1b	NA	NA	NA	479.778	88.6667	NA	NA
886	727	1057	J	Effects of multiple stressors on river biofilms depend on the time scale	SCIENTIFIC REPORTS	10.1038/s41598-019-52320-4	2019	Europe	Spain	indoor_lab	channel	41.9674	2.8407	30	CI	Ecosystem	algae	Primary_producers	biofilm	Quantity	biomass	photosynthetic efficiency	NA	3	3	0	0	0	0	NA	NA	3	3	60	5	mL/s	91.6667	NA	NA	NA	NA	1b	NA	NA	NA	382	406.444	NA	NA
887	728	1057	J	Effects of multiple stressors on river biofilms depend on the time scale	SCIENTIFIC REPORTS	10.1038/s41598-019-52320-4	2019	Europe	Spain	indoor_lab	channel	41.9674	2.8407	2	CI	Ecosystem	algae	Primary_producers	biofilm	Quantity	biomass	photosynthetic capacity	NA	3	3	0	0	0	0	NA	NA	3	3	60	5	mL/s	91.6667	NA	NA	NA	NA	1c	NA	NA	NA	654.787	662.766	NA	NA
888	729	1057	J	Effects of multiple stressors on river biofilms depend on the time scale	SCIENTIFIC REPORTS	10.1038/s41598-019-52320-4	2019	Europe	Spain	indoor_lab	channel	41.9674	2.8407	30	CI	Ecosystem	algae	Primary_producers	biofilm	Quantity	biomass	photosynthetic capacity	NA	3	3	0	0	0	0	NA	NA	3	3	60	5	mL/s	91.6667	NA	NA	NA	NA	1c	NA	NA	NA	560.638	520.745	NA	NA
889	730	1057	J	Effects of multiple stressors on river biofilms depend on the time scale	SCIENTIFIC REPORTS	10.1038/s41598-019-52320-4	2019	Europe	Spain	indoor_lab	channel	41.9674	2.8407	30	CI	Ecosystem	algae	Primary_producers	biofilm	Quantity	biomass	photosynthetic capacity	NA	3	3	0	0	0	0	NA	NA	3	3	60	5	mL/s	91.6667	NA	NA	NA	NA	1c	NA	NA	NA	555.851	26.0638	NA	NA
890	731	1057	J	Effects of multiple stressors on river biofilms depend on the time scale	SCIENTIFIC REPORTS	10.1038/s41598-019-52320-4	2019	Europe	Spain	indoor_lab	channel	41.9674	2.8407	2	CI	Ecosystem	algae	Primary_producers	biofilm	Quantity	biomass	photosynthetic efficiency	NA	3	3	0	0	0	0	NA	NA	3	3	60	5	mL/s	91.6667	NA	NA	NA	NA	1b	NA	NA	NA	417.556	389.778	NA	NA
891	732	1057	J	Effects of multiple stressors on river biofilms depend on the time scale	SCIENTIFIC REPORTS	10.1038/s41598-019-52320-4	2019	Europe	Spain	indoor_lab	channel	41.9674	2.8407	30	CI	Ecosystem	algae	Primary_producers	biofilm	Quantity	biomass	photosynthetic efficiency	NA	3	3	0	0	0	0	NA	NA	3	3	60	5	mL/s	91.6667	NA	NA	NA	NA	1b	NA	NA	NA	376.444	37.5556	NA	NA
892	733	1057	J	Effects of multiple stressors on river biofilms depend on the time scale	SCIENTIFIC REPORTS	10.1038/s41598-019-52320-4	2019	Europe	Spain	indoor_lab	channel	41.9674	2.8407	2	CI	Community	bacteria	Decomposers	biofilm	Quantity	abundance	16S rRNA gene abundance	copy number/g biofilm	3	3	0	0	0	0	NA	NA	3	3	60	5	mL/s	91.6667	NA	NA	NA	NA	1f	NA	NA	NA	4.57692e+07	4.86538e+07	NA	NA
893	734	1057	J	Effects of multiple stressors on river biofilms depend on the time scale	SCIENTIFIC REPORTS	10.1038/s41598-019-52320-4	2019	Europe	Spain	indoor_lab	channel	41.9674	2.8407	2	CI	Community	bacteria	Decomposers	biofilm	Quantity	abundance	16S rRNA gene abundance	copy number/g biofilm	3	3	0	0	0	0	NA	NA	3	3	60	5	mL/s	91.6667	NA	NA	NA	NA	1f	NA	NA	NA	3.76923e+07	2.47115e+07	NA	NA
894	735	1057	J	Effects of multiple stressors on river biofilms depend on the time scale	SCIENTIFIC REPORTS	10.1038/s41598-019-52320-4	2019	Europe	Spain	indoor_lab	channel	41.9674	2.8407	30	CI	Community	bacteria	Decomposers	biofilm	Quantity	abundance	16S rRNA gene abundance	copy number/g biofilm	3	3	0	0	0	0	NA	NA	3	3	60	5	mL/s	91.6667	NA	NA	NA	NA	1f	NA	NA	NA	25000000	5.09615e+07	NA	NA
895	736	1057	J	Effects of multiple stressors on river biofilms depend on the time scale	SCIENTIFIC REPORTS	10.1038/s41598-019-52320-4	2019	Europe	Spain	indoor_lab	channel	41.9674	2.8407	30	CI	Community	bacteria	Decomposers	biofilm	Quantity	abundance	16S rRNA gene abundance	copy number/g biofilm	3	3	0	0	0	0	NA	NA	3	3	60	5	mL/s	91.6667	NA	NA	NA	NA	1f	NA	NA	NA	1.60577e+07	4.13462e+06	NA	NA
896	737	1439	J	Effects of stream diversion on riffle macroinvertebrate communities in a Maui, Hawaii, Stream	RIVER RESEARCH AND APPLICATIONS	10.1002/rra.694	2002	NorthAmerica	USA	in_situ	pipes_diversion	20.8805	-146.546	106	CI	Population	invertebrate	Primary_consumers	trichoptera pupae	Quantity	abundance	density	ind/m2	1	1	4	4	4	4	NA	NA	16	16	0.51	0.024	L/s	95.2941	NA	NA	NA	NA	Fig5	NA	NA	NA	94.7776	40.619	NA	NA
897	738	1439	J	Effects of stream diversion on riffle macroinvertebrate communities in a Maui, Hawaii, Stream	RIVER RESEARCH AND APPLICATIONS	10.1002/rra.694	2002	NorthAmerica	USA	in_situ	pipes_diversion	20.8805	-146.546	106	CI	Community	invertebrate	Primary_consumers	diptera pupae	Quantity	abundance	density	ind/m2	1	1	4	4	4	4	NA	NA	16	16	0.51	0.024	L/s	95.2941	NA	NA	NA	NA	Fig5	NA	NA	NA	710.832	230.174	NA	NA
898	739	1439	J	Effects of stream diversion on riffle macroinvertebrate communities in a Maui, Hawaii, Stream	RIVER RESEARCH AND APPLICATIONS	10.1002/rra.694	2002	NorthAmerica	USA	in_situ	pipes_diversion	20.8805	-146.546	106	CI	Community	invertebrate	Primary_consumers	cheumatopsyche pettiti	Quantity	abundance	density	ind/m2	1	1	4	4	4	4	NA	NA	16	16	0.51	0.024	L/s	95.2941	NA	NA	NA	NA	Fig5	NA	NA	NA	778.53	412.959	NA	NA
899	740	1439	J	Effects of stream diversion on riffle macroinvertebrate communities in a Maui, Hawaii, Stream	RIVER RESEARCH AND APPLICATIONS	10.1002/rra.694	2002	NorthAmerica	USA	in_situ	pipes_diversion	20.8805	-146.546	106	CI	Population	invertebrate	Primary_consumers	hydroptila arctica	Quantity	abundance	density	ind/m2	1	1	4	4	4	4	NA	NA	16	16	0.51	0.024	L/s	95.2941	NA	NA	NA	NA	Fig5	NA	NA	NA	1408.12	846.228	NA	NA
900	741	1439	J	Effects of stream diversion on riffle macroinvertebrate communities in a Maui, Hawaii, Stream	RIVER RESEARCH AND APPLICATIONS	10.1002/rra.694	2002	NorthAmerica	USA	in_situ	pipes_diversion	20.8805	-146.546	106	CI	Population	invertebrate	Primary_consumers	chironominae	Quantity	abundance	density	ind/m2	1	1	4	4	4	4	NA	NA	16	16	0.51	0.024	L/s	95.2941	NA	NA	NA	NA	Fig5	NA	NA	NA	6404.26	3290.14	NA	NA
901	742	1439	J	Effects of stream diversion on riffle macroinvertebrate communities in a Maui, Hawaii, Stream	RIVER RESEARCH AND APPLICATIONS	10.1002/rra.694	2002	NorthAmerica	USA	in_situ	pipes_diversion	20.8805	-146.546	106	CI	Community	invertebrate	Primary_consumers	NA	Quantity	abundance	density	ind/m2	1	1	4	4	4	4	NA	NA	16	16	0.51	0.024	L/s	95.2941	NA	NA	NA	NA	Fig2	NA	NA	NA	9228.54	4948	NA	NA
902	743	1774	J	Effects of avian predation threat, water flow and cover on growth and habitat use by chub, Leuciscus cephalus, in an experimental stream	OIKOS	10.1034/j.1600-0706.2001.940310.x	2001	Europe	France	outdoor	channel	45.7793	4.86582	10	CI	Individual	fish	Secondary_consumers	chub	Functioning	behavior	distance travelled	m	1	1	3	3	NA	NA	NA	NA	30	30	40	20	L/h	50	NA	NA	NA	NA	3b	NA	NA	NA	1.32159	6.17841	NA	NA
903	744	1774	J	Effects of avian predation threat, water flow and cover on growth and habitat use by chub, Leuciscus cephalus, in an experimental stream	OIKOS	10.1034/j.1600-0706.2001.940310.x	2001	Europe	France	outdoor	channel	45.7793	4.86582	10	CI	Individual	fish	Secondary_consumers	chub	Functioning	behavior	distance travelled	m	1	1	3	3	NA	NA	NA	NA	30	30	40	20	L/h	50	NA	NA	NA	NA	3b	NA	NA	NA	3.6674	7.6652	NA	NA
904	745	1774	J	Effects of avian predation threat, water flow and cover on growth and habitat use by chub, Leuciscus cephalus, in an experimental stream	OIKOS	10.1034/j.1600-0706.2001.940310.x	2001	Europe	France	outdoor	channel	45.7793	4.86582	10	CI	Individual	fish	Secondary_consumers	chub	Functioning	behavior	distance travelled	m	1	1	3	3	NA	NA	NA	NA	30	30	40	20	L/h	50	NA	NA	NA	NA	3b	NA	NA	NA	20.0881	20.7819	NA	NA
905	746	1774	J	Effects of avian predation threat, water flow and cover on growth and habitat use by chub, Leuciscus cephalus, in an experimental stream	OIKOS	10.1034/j.1600-0706.2001.940310.x	2001	Europe	France	outdoor	channel	45.7793	4.86582	10	CI	Individual	fish	Secondary_consumers	chub	Functioning	behavior	distance travelled	m	1	1	3	3	NA	NA	NA	NA	30	30	40	20	L/h	50	NA	NA	NA	NA	3b	NA	NA	NA	12.1586	15.7269	NA	NA
906	747	1774	J	Effects of avian predation threat, water flow and cover on growth and habitat use by chub, Leuciscus cephalus, in an experimental stream	OIKOS	10.1034/j.1600-0706.2001.940310.x	2001	Europe	France	outdoor	channel	45.7793	4.86582	10	CI	Individual	fish	Secondary_consumers	chub	Functioning	behavior	distance travelled	m	1	1	3	3	NA	NA	NA	NA	30	30	40	20	L/h	50	NA	NA	NA	NA	3b	NA	NA	NA	15.793	23.1278	NA	NA
907	748	1774	J	Effects of avian predation threat, water flow and cover on growth and habitat use by chub, Leuciscus cephalus, in an experimental stream	OIKOS	10.1034/j.1600-0706.2001.940310.x	2001	Europe	France	outdoor	channel	45.7793	4.86582	10	CI	Individual	fish	Secondary_consumers	chub	Functioning	behavior	riffle residence time	%	1	1	3	3	NA	NA	NA	NA	30	30	40	20	L/h	50	NA	NA	NA	NA	3a	NA	NA	NA	88.3204	51.2792	NA	NA
908	749	1774	J	Effects of avian predation threat, water flow and cover on growth and habitat use by chub, Leuciscus cephalus, in an experimental stream	OIKOS	10.1034/j.1600-0706.2001.940310.x	2001	Europe	France	outdoor	channel	45.7793	4.86582	10	CI	Individual	fish	Secondary_consumers	chub	Functioning	behavior	distance travelled	m	1	1	3	3	NA	NA	NA	NA	30	30	40	20	L/h	50	NA	NA	NA	NA	3b	NA	NA	NA	17.0485	25.4405	NA	NA
909	750	1774	J	Effects of avian predation threat, water flow and cover on growth and habitat use by chub, Leuciscus cephalus, in an experimental stream	OIKOS	10.1034/j.1600-0706.2001.940310.x	2001	Europe	France	outdoor	channel	45.7793	4.86582	10	CI	Individual	fish	Secondary_consumers	chub	Functioning	behavior	riffle residence time	%	1	1	3	3	NA	NA	NA	NA	30	30	40	20	L/h	50	NA	NA	NA	NA	3a	NA	NA	NA	92.2136	46.2736	NA	NA
910	751	1774	J	Effects of avian predation threat, water flow and cover on growth and habitat use by chub, Leuciscus cephalus, in an experimental stream	OIKOS	10.1034/j.1600-0706.2001.940310.x	2001	Europe	France	outdoor	channel	45.7793	4.86582	10	CI	Individual	fish	Secondary_consumers	chub	Functioning	behavior	riffle residence time	%	1	1	3	3	NA	NA	NA	NA	30	30	40	20	L/h	50	NA	NA	NA	NA	3a	NA	NA	NA	8.78754	5.22803	NA	NA
911	752	1774	J	Effects of avian predation threat, water flow and cover on growth and habitat use by chub, Leuciscus cephalus, in an experimental stream	OIKOS	10.1034/j.1600-0706.2001.940310.x	2001	Europe	France	outdoor	channel	45.7793	4.86582	10	CI	Individual	fish	Secondary_consumers	chub	Functioning	behavior	riffle residence time	%	1	1	3	3	NA	NA	NA	NA	30	30	40	20	L/h	50	NA	NA	NA	NA	3a	NA	NA	NA	10.7898	11.6796	NA	NA
912	753	1774	J	Effects of avian predation threat, water flow and cover on growth and habitat use by chub, Leuciscus cephalus, in an experimental stream	OIKOS	10.1034/j.1600-0706.2001.940310.x	2001	Europe	France	outdoor	channel	45.7793	4.86582	10	CI	Individual	fish	Secondary_consumers	chub	Functioning	behavior	riffle residence time	%	1	1	3	3	NA	NA	NA	NA	30	30	40	20	L/h	50	NA	NA	NA	NA	3a	NA	NA	NA	83.2036	56.1735	NA	NA
913	754	1774	J	Effects of avian predation threat, water flow and cover on growth and habitat use by chub, Leuciscus cephalus, in an experimental stream	OIKOS	10.1034/j.1600-0706.2001.940310.x	2001	Europe	France	outdoor	channel	45.7793	4.86582	10	CI	Individual	fish	Secondary_consumers	chub	Functioning	behavior	riffle residence time	%	1	1	3	3	NA	NA	NA	NA	30	30	40	20	L/h	50	NA	NA	NA	NA	3a	NA	NA	NA	66.4071	47.0523	NA	NA
914	755	117	J	Does biofilm origin matter? Biofilm responses to non-flow period in permanent and temporary streams	FRESHWATER BIOLOGY	10.1111/fwb.13447	2018	Europe	Spain	indoor_lab	channel	41.9674	2.8407	31	BA	Population	algae	Primary_producers	Cymatopleura	Quantity	abundance	relative abundance	NA	4	4	0	0	0	0	NA	4	NA	4	60	0	mL/s	100	NA	NA	NA	NA	NA	SI4	NA	0	NA	0.7	NA	0
915	756	117	J	Does biofilm origin matter? Biofilm responses to non-flow period in permanent and temporary streams	FRESHWATER BIOLOGY	10.1111/fwb.13447	2018	Europe	Spain	indoor_lab	channel	41.9674	2.8407	31	BA	Population	algae	Primary_producers	Diatoma	Quantity	abundance	relative abundance	NA	4	4	0	0	0	0	NA	4	NA	4	60	0	mL/s	100	NA	NA	NA	NA	NA	SI4	NA	0	NA	0.7	NA	0
916	757	117	J	Does biofilm origin matter? Biofilm responses to non-flow period in permanent and temporary streams	FRESHWATER BIOLOGY	10.1111/fwb.13447	2018	Europe	Spain	indoor_lab	channel	41.9674	2.8407	31	BA	Population	algae	Primary_producers	Diploneis	Quantity	abundance	relative abundance	NA	4	4	0	0	0	0	NA	4	NA	4	60	0	mL/s	100	NA	NA	NA	NA	NA	SI4	NA	0	NA	0.64	NA	0
917	758	117	J	Does biofilm origin matter? Biofilm responses to non-flow period in permanent and temporary streams	FRESHWATER BIOLOGY	10.1111/fwb.13447	2018	Europe	Spain	indoor_lab	channel	41.9674	2.8407	31	BA	Population	algae	Primary_producers	Ellerbeckia	Quantity	abundance	relative abundance	NA	4	4	0	0	0	0	NA	4	NA	4	60	0	mL/s	100	NA	NA	NA	NA	NA	SI4	NA	0	NA	0.64	NA	0
918	759	117	J	Does biofilm origin matter? Biofilm responses to non-flow period in permanent and temporary streams	FRESHWATER BIOLOGY	10.1111/fwb.13447	2018	Europe	Spain	indoor_lab	channel	41.9674	2.8407	31	BA	Population	algae	Primary_producers	Halamphora	Quantity	abundance	relative abundance	NA	4	4	0	0	0	0	NA	4	NA	4	60	0	mL/s	100	NA	NA	NA	NA	NA	SI4	NA	0	NA	0	NA	0
919	760	117	J	Does biofilm origin matter? Biofilm responses to non-flow period in permanent and temporary streams	FRESHWATER BIOLOGY	10.1111/fwb.13447	2018	Europe	Spain	indoor_lab	channel	41.9674	2.8407	31	BA	Population	algae	Primary_producers	Hantzschia	Quantity	abundance	relative abundance	NA	4	4	0	0	0	0	NA	4	NA	4	60	0	mL/s	100	NA	NA	NA	NA	NA	SI4	NA	0	NA	0.233	NA	0
[truncated: 366 more rows]
[truncated: 18 more columns]
