# Supplementary material for: Widespread Underestimation of Drought Impacts on River Ecosystems Due to Weak Experimental Designs
Source: Glob Chang Biol. 2026 Jul 24;32(7):e70993. doi: 10.1111/gcb.70993 (PMC13397043; doi:10.1111/gcb.70993)
Supplement: Supplementary file 1 — Data S1: Dataset. Data S2: Drought_meta_analysis_script. Data S3: README. Figure S1: PRISMA diagram showing the different steps of the meta‐analysis: studies identification, screening, eligibility and inclusion of papers. Figure S2: Schematic representation of the relationships between the variables used in the meta‐analysis. Shades of purple refer to the levels of biological organization, shades of blue to the type of ecological responses measured, and shades of green to the different ecosystem endpoints. Table S1: Robustness of the Before‐After (BA) vs. BACI design contrast across assumed within‐study correlations (ρ = 0–0.9), with model‐based and cluster‐robust (CR2) standard errors. Table S2: Sensitivity analysis of the offset used in the meta‐analysis models. Figure S3: Relationship between climate areas of studies and measured low‐flow effects. Plot showing Effect size estimates (log |Hedges' d|) and their corresponding 95% confidence interval by study design and climate area. The number of Effect sizes for each category is shown above each confidence interval. Figure S4: (a) Bubble plot showing the relationship between the effect sizes, calculated as the log |Hedges' d| and the adjusted sampling error, measured as √(1/𝑛̃), where 𝑛̃ represents the effective sample size of each effect size. (b) Table listing the values of the small studies effect (√(1/𝑛̃)) for all the models used. Significant p‐values are written in bold. Figure S5: Bubble plot showing the relationship between the effect sizes, calculated as the log |Hedges' d| and the mean‐centred publication year. Table S3: Table showing the values of total, between and within studies heterogeneity (%) for each meta‐analysis model. Figure S6: Scatter plot showing relationships between the duration of the low‐flow period, measured as log10(day) and magnitude of discharge reduction, measured as logit (percentage of discharge reduction). Figure S7: Heatmap showing the number of effect sizes in different categori [file GCB-32-e70993-s001.zip › gcb70993-sup-0001-supinfo/gcb70993-sup-0002-DataS2.qmd]

---
title: "Widespread underestimation of drought impacts on river ecosystems due to weak experimental designs."
author: "Eva Haristoy, Charlotte Evangelista, Mathieu Buoro, Stephanie Carlson, Arturo Elosegi, Cédric Tentelier, Albert Ruhí"
date: "2026"
format: html
editor: visual
---

```{r setup, include=FALSE}
# ── Libraries ──────────────────────────────────────────────────────────────────
# ── Libraries ──────────────────────────────────────────────────────────────────
# Install pacman if missing, then use it to install/load all CRAN packages
if (!requireNamespace("pacman", quietly = TRUE)) install.packages("pacman")

cran_pkgs <- c(
  "devtools", "metafor", "ggplot2", "readxl", "dplyr"
  , "clubSandwich"
  ,"scales", "RColorBrewer", "patchwork", "VennDiagram", "see",
  "ggforce", "maps", "emmeans", "flextable", "ape", "phytools",
  "glmmTMB", "lme4", "tidyverse", "R.rsp" ,"kgc", "ggokabeito"
)
pacman::p_load(char = cran_pkgs)

# orchaRd is GitHub-only — install if not present (skip force = TRUE to avoid
# reinstalling on every render; remove the !requireNamespace check to force)
if (!requireNamespace("orchaRd", quietly = TRUE)) {
  devtools::install_github("daniel1noble/orchaRd", ref = "main")
}
library(orchaRd)

# ── Helper functions ───────────────────────────────────────────────────────────
# logit transformation: log(p / (1 - p))
# Note: equivalent to qlogis() from base R
logit <- function(x) log(x / (1 - x))

# ── Shared colour palette for study designs ───────────────────────────────────
design_colors <- c("BA" = "#FFC125", "CI" = "#993404", "BACI" = "#FE9929")

# ── Load data ─────────────────────────────────────────────────────────────────
df <- read_excel("dataset.xlsx", sheet = "Data")
```

# Variables transformation

```{r transform_variables}
#| echo: false

# ── Factor conversions ────────────────────────────────────────────────────────
df$ArticleID    <- as.factor(df$ArticleID)
df$StudyID      <- as.factor(df$StudyID)
df$ID           <- as.factor(df$ID)
df$Study_design <- as.factor(df$Study_design)  # moved here to avoid repeated conversions later

# ── Log10 duration ────────────────────────────────────────────────────────────
df$log10_Duration_After <- log10(df$Duration_After)

# ── Velocity reduction: % → proportion → logit ───────────────────────────────
df$V_Percent_reduction         <- as.numeric(df$V_Percent_reduction)
df$V_Percent_reduction_div_100 <- df$V_Percent_reduction / 100
# Cap at 0.99 to avoid logit(1) = Inf
df$V_Percent_reduction_div_100 <- ifelse(df$V_Percent_reduction_div_100 == 1, 0.99,
                                         df$V_Percent_reduction_div_100)
df$logit_V_reduction           <- as.numeric(logit(df$V_Percent_reduction_div_100))

# ── Discharge reduction: % → proportion → logit ──────────────────────────────
df$Q_Percent_reduction         <- as.numeric(df$Q_Percent_reduction)
df$Q_Percent_reduction_div_100 <- df$Q_Percent_reduction / 100
# Cap at 0.99 to avoid logit(1) = Inf
df$Q_Percent_reduction_div_100 <- ifelse(df$Q_Percent_reduction_div_100 == 1, 0.99,
                                         df$Q_Percent_reduction_div_100)
df$logit_Q_reduction           <- as.numeric(logit(df$Q_Percent_reduction_div_100))
```

# Effect size transformation and variance

Because we were interested in effect magnitude, we used absolute values of effect sizes (\|Hedges' d\|) for the meta-analysis. Because some \|Hedges' d\| values were close to zero (log(0) is undefined), we added a fixed continuity correction *c* before log-transforming: logSMD = log(\|d\| + *c*). We used *c* = 0.5, the conventional continuity correction (analogous to the 0.5 correction routinely applied to log odds ratios and log-transformed effect metrics). The offset is a nuisance parameter rather than part of the signal; we therefore verified that the substantive conclusions are insensitive to its value (§"Offset sensitivity" below; see also Table S\@ref and Fig. S\@ref). Across *c* ∈ {0.01, 0.1, 0.25, 0.5, 1.0} the design contrasts were stable, BACI effect sizes remained significantly larger than both BA and CI, while small offsets degraded numerical conditioning, inflating the ratio of largest-to-smallest sampling variances from ≈ 540 at *c* = 0.5 to \> 10⁵ at *c* ≤ 0.1 and worsening model fit (logLik). The conventional value *c* = 0.5 thus yields a well-conditioned model without altering the qualitative result. Variance on the log scale was approximated by the delta method: Var(log(\|d\| + *c*)) ≈ Var(d) / (\|d\| + *c*)².

```{r model_fitting}
#| echo: false

# ── Remove rows with missing Hedges' d ────────────────────────────────────────
df <- df[!is.na(df$Hedges_d), ]

# ── Absolute value of Hedges' d ───────────────────────────────────────────────
df$Hedges_abs <- abs(df$Hedges_d)
hist(df$Hedges_abs, main = "Distribution of |Hedges' d|", xlab = "|Hedges' d|")

# ── Offset selection ──────────────────────────────────────────────────────────
# c = 0.5 is the conventional continuity correction (analogous to the 0.5
# correction for log odds ratios). It is a nuisance parameter: the design
# contrasts are robust to it (see "Offset sensitivity" chunk below), whereas
# smaller offsets blow up the sampling-variance ratio (>1e5 at c<=0.1 vs ~540 at
# c=0.5) and worsen logLik. 0.5 gives a well-conditioned model without changing
# the qualitative conclusion.
best_offset <- 0.5

# ── Log-transformed effect size ───────────────────────────────────────────────
df$logSMD <- as.numeric(log(df$Hedges_abs + best_offset))

# ── Delta method variance on log scale ───────────────────────────────────────
# Denominator uses Hedges_abs (not signed Hedges_d) because [f'(d)]² = 1/(|d|+c)²
# regardless of sign,  the sign cancels when squaring the derivative.
df$var_logSMD <- df$var_hedge / (df$Hedges_abs + best_offset)^2

# ── Variance ratio check (should be < 1000 for numerical stability) ──────────
var_ratio <- max(df$var_logSMD, na.rm = TRUE) / min(df$var_logSMD, na.rm = TRUE)
cat("Variance ratio (max/min):", round(var_ratio, 1), "\n")  # ≈ 538 with offset = 0.5 ✓

# ── Normality checks on log scale ────────────────────────────────────────────
hist(df$logSMD, main = "Distribution of log|Hedges' d|", xlab = "log|Hedges' d|")
qqnorm(df$logSMD); qqline(df$logSMD)
```

# Sensitivity analysis

## Offset sensitivity

We assessed whether the conclusions about study design depend on the continuity correction *c*. For each *c* ∈ {0.01, 0.1, 0.25, 0.5, 1.0} we recomputed logSMD and its delta-method variance, rebuilt the VCV matrix (ρ = 0.8), and refitted the design model `~ Study_design` (BACI = reference). We report the BA-vs-BACI and CI-vs-BACI contrasts (log scale, with exp() as the fold-difference in \|d\|), the BA-vs-CI p-value, the sampling-variance ratio (numerical conditioning), and the model fit (logLik). The contrasts are essentially constant across *c*; only the conditioning and fit degrade for small offsets.

```{r offset_sensitivity}
#| echo: false

offsets_grid <- c(0.01, 0.1, 0.25, 0.5, 1.0)

.fit_design <- function(d, c) {
  d$logSMD     <- log(d$Hedges_abs + c)
  d$var_logSMD <- d$var_hedge / (d$Hedges_abs + c)^2
  V <- vcalc(vi = d$var_logSMD, cluster = d$StudyID, obs = d$logSMD, rho = 0.8)
  rma.mv(yi = logSMD, V = V, random = list(~1 | StudyID, ~1 | ID),
         mods = ~ Study_design, method = "REML", data = d)
}

offset_table <- do.call(rbind, lapply(offsets_grid, function(c) {
  d <- df
  d$Study_design <- relevel(d$Study_design, ref = "BACI")
  m  <- .fit_design(d, c)                       # BA = coef[2], CI = coef[3]
  d2 <- d; d2$Study_design <- relevel(d2$Study_design, ref = "BA")
  m2 <- .fit_design(d2, c)                       # CI vs BA = coef[3]
  data.frame(
    c             = c,
    BA_vs_BACI    = round(m$beta[2], 3),
    BA_CI         = paste0("[", round(m$ci.lb[2], 2), ", ", round(m$ci.ub[2], 2), "]"),
    BA_p          = signif(m$pval[2], 2),
    CI_vs_BACI    = round(m$beta[3], 3),
    CI_CI         = paste0("[", round(m$ci.lb[3], 2), ", ", round(m$ci.ub[3], 2), "]"),
    CI_p          = signif(m$pval[3], 2),
    BAvsCI_p      = signif(m2$pval[3], 2),
    BACI_over_BA  = round(exp(-m$beta[2]), 2),
    BACI_over_CI  = round(exp(-m$beta[3]), 2),
    var_ratio     = round(max(d$var_hedge / (d$Hedges_abs + c)^2) /
                          min(d$var_hedge / (d$Hedges_abs + c)^2), 0),
    logLik        = round(as.numeric(logLik(m)), 1),
    row.names = NULL
  )
}))

print(offset_table, row.names = FALSE)
write.csv(offset_table, "offset_sensitivity.csv", row.names = FALSE)
```

## Sensitivity to within-study correlation (rho)

Within-study correlations among sampling errors were modelled by imputing a variance-covariance (VCV) matrix using `vcalc()` from metafor. The within-study correlation ρ = 0.8 was used, consistent with recommendations for this type of data. Sensitivity analyses showed that results are robust to ρ ≥ 0.5.

beta\[2\] = Before-After (BA) relative to BACI reference. The contrast is negative and highly significant at every rho (p \< 0.001),and CR2 cluster-robust SEs agree with model-based SEs throughout: theinference is robust to the assumed within-study correlation. Note: the point estimate strengthens with rho (-0.25 -\> -0.39), so report rho as a sensitivity range rather than a single value. logLik increases with rho but is NOT a valid criterion for selecting it (V is user-supplied, rhois not estimated).

```{r impute_V_mat}
#| echo: false

# ── Sensitivity analysis: effect of assumed within-study correlation ──────────
# Tests whether design coefficient changes across values of rho.
# Results stored in a list and printed for comparison.
cor_values <- c(0, 0.2, 0.5, 0.8, 0.9)
sensitivity_results <- list()

# ── Reference: BACI (most rigorous design) ───────────────────────────────────
#Study_design:BACI,CI,BA
df$Study_design <- relevel(df$Study_design, ref = "BACI")

for (rho in cor_values) {
  V_tmp <- vcalc(vi      = var_logSMD,
                 cluster = StudyID,
                 obs     = logSMD,
                 data    = df,
                 rho     = rho)

  m_tmp <- rma.mv(yi     = logSMD,
                  V      = V_tmp,
                  random = list(~1 | StudyID, ~1 | ID),
                  mods   = ~ Study_design,
                  method = "REML",
                  data   = df)

  cr2_tmp <- coef_test(m_tmp, vcov = "CR2", cluster = df$StudyID)

  sensitivity_results[[paste0("rho_", rho)]] <- data.frame(
    rho      = rho,
    beta     = round(m_tmp$beta[2], 2),
    se       = round(m_tmp$se[2], 3),
    se_cr2   = round(cr2_tmp$SE[2], 3),
    pval     = round(m_tmp$pval[2], 4),
    pval_cr2 = round(cr2_tmp$p_Satt[2], 4),
    s2_es    = round(m_tmp$sigma2[2], 3),
    loglik   = round(logLik(m_tmp), 3)
  )
}

print(do.call(rbind, sensitivity_results))
write.csv(do.call(rbind, sensitivity_results), "correlation_sensitivity.csv", row.names = FALSE)

# ── Final VCV matrix with rho = 0.8 ──────────────────────────────────────────
V_mat <- vcalc(vi      = var_logSMD,
               cluster = StudyID,
               obs     = logSMD,
               data    = df,
               rho     = 0.8)
```

# Bias assesment

## Small-study bias

```{r small_bias}
#| echo: false

# boxplot of n_tilde by design to check for differences in sample size distributions
boxplot(n_tilde ~ Study_design, data = df,
ylim=c(0, 100),
        main = "Distribution of n_tilde by study design",
        xlab = "Study design", ylab = "n_tilde")

# ── Egger-type test using 1/sqrt(n_tilde) as moderator ───────────────────────
# A significant positive slope would indicate smaller studies report larger effects
# (consistent with publication bias or small-study effects).
small_bias <- rma.mv(
  yi     = logSMD,
  V      = V_mat,
  random = list(~1 | StudyID, ~1 | ID),
  mods   = ~ racine_inv_n_tilde,
  method = "REML",
  data   = df
)
summary(small_bias)
# Conclusion: no significant small-study bias detected at rho = 0.8 (β = 0.06, p = 0.54)


```

```{r small_bias_plot}
small_bias_plot <- bubble_plot(small_bias,
  mod        = "racine_inv_n_tilde",
  xlab       = "Adjusted sampling error",
  ylab       = "Effect size (log |Hedges' d|)",
  group      = "StudyID",
  k          = FALSE,
  g          = FALSE,
  legend.pos = "top.left") +
  theme(axis.title = element_text(size = 16),
        axis.text  = element_text(size = 16))

small_bias_plot
ggsave("bubble_biais_small.png", plot = small_bias_plot, width = 10, height = 6, dpi = 300)

```

Heterogeneity

```{r heterogeneity}
#| echo: false

# ── I² decomposed by variance component (StudyID and ID levels) ───────────────
I2 <- orchaRd::i2_ml(small_bias)
print(I2)
```

## Publication year bias

```{r year_bias_analysis}
#| echo: false

# ── Test for temporal trend in effect sizes ───────────────────────────────────
# Year is mean-centred so the intercept represents the effect at the mean publication year.
df$centred_year <- df$Publication_year - mean(df$Publication_year)

year_bias <- rma.mv(
  yi     = logSMD,
  V      = V_mat,
  random = list(~1 | StudyID, ~1 | ID),
  mods   = ~ centred_year,
  method = "REML",
  data   = df
)
summary(year_bias)


```

```{r year_bias_plot}
year_bias_plot <- bubble_plot(year_bias,
  mod        = "centred_year",
  xlab       = "Mean-centred publication year",
  ylab       = "Effect size (log |Hedges' d|)",
  group      = "StudyID",
  k          = FALSE,
  g          = FALSE,
  legend.pos = "top.left") +
  theme(axis.title = element_text(size = 16),
        axis.text  = element_text(size = 16))

year_bias_plot

ggsave("bubble_biais_year.png", plot = year_bias_plot, width = 10, height = 6, dpi = 300)

```

# Universe of the data

## Cartography

```{r cartography}
# ── Factor conversions for mapping ────────────────────────────────────────────
df$DOI                     <- as.factor(df$DOI)
df$Geographical_position_1 <- as.factor(df$Geographical_position_1)
df$Geographical_position_2 <- as.factor(df$Geographical_position_2)
df$Latitude                <- as.numeric(df$Latitude)
df$Longitude               <- as.numeric(df$Longitude)

# One point per article (keep first row per DOI ranked by Latitude)
Data_meta_map <- df %>%
  group_by(DOI) %>%
  filter(rank(Latitude, ties.method = "first") == 1) %>%
  ungroup()

world_map <- map_data("world")

Map.Across <- ggplot() +
  geom_polygon(data  = world_map,
               aes(x = long, y = lat, group = group),
               fill  = "grey", alpha = 0.5) +
  geom_point(data  = Data_meta_map,
             aes(x = Longitude, y = Latitude, colour = Study_design),
             shape = 16, size = 5, alpha = 0.6) +  # BUG FIX: size moved outside aes()
  scale_colour_manual(values = design_colors, name = NULL) +
  labs(y = "Latitude", x = "Longitude") +
  theme_bw() +
  theme(panel.grid   = element_blank(),
        axis.text    = element_text(color = "black", size = 24),
        axis.title   = element_text(color = "black", size = 25),
        panel.border = element_rect(color = "black", fill = NA, linewidth = 0.5),  # BUG FIX: fill=24 → fill=NA
        legend.text  = element_text(size = 24)) +
  guides(colour = guide_legend(override.aes = list(size = 4)))

Map.Across

ggsave("Carte.png", plot = Map.Across, width = 12, height = 6, dpi = 300)

```

## Study designs

```{r designs}
# ── Venn-style diagram: BACI = intersection of BA and CI ─────────────────────
df2 <- data.frame(
  x0       = c(2, 3),
  y0       = c(2, 2),
  r        = c(1, 1),
  category = c("BA", "CI")
)

text_df <- data.frame(
  x     = c(1.5, 3.5, 2.5),
  y     = c(2,   2,   2),
  label = c("BA\n(229)", "CI\n(613)", "BACI\n(442)")
)

design_venn <- ggplot() +
  geom_circle(data  = df2,
              aes(x0 = x0, y0 = y0, r = r, fill = category),
              alpha = 0.5, color = "black", linewidth = 0.3) +
  geom_text(data = text_df,
            aes(x = x, y = y, label = label),
            size = 8, lineheight = 0.9) +
  scale_fill_manual(values = c("BA" = "#FEE391", "CI" = "#993404"), name = NULL) +
  theme_void() +
  theme(panel.background = element_rect(fill = "white"),
        plot.background  = element_rect(fill = "white"),
        legend.text      = element_text(size = 18),
        legend.position  = c(0, 0))

design_venn

ggsave("venn_diag_design.png", plot = design_venn, width = 6, height = 4, dpi = 300)

```

## Level of biological organisation

```{r bio_organisation}
eco <- df %>% filter(Biological_organisation == "Ecosystem")  %>% pull(ArticleID) %>% unique()
com <- df %>% filter(Biological_organisation == "Community")  %>% pull(ArticleID) %>% unique()
pop <- df %>% filter(Biological_organisation == "Population") %>% pull(ArticleID) %>% unique()
ind <- df %>% filter(Biological_organisation == "Individual") %>% pull(ArticleID) %>% unique()

venn_list <- list(Ecosystem = eco, Community = com, Population = pop, Individual = ind)

venn.plot <- venn.diagram(
  x              = venn_list,
  category.names = names(venn_list),
  filename       = NULL,
  output         = TRUE,
  fill           = brewer.pal(4, "Purples"),
  col            = "black",
  alpha          = 0.6,
  cex            = 7,
  cat.cex        = 7,
  fontfamily     = "Helvetica",
  cat.fontfamily = "Helvetica",
  lwd            = 1
)

grid::grid.newpage()
grid::grid.draw(venn.plot)

ggsave("venn_diag_orga.png", plot = venn.plot, width = 37, height = 22, dpi = 300)

```

## Trophic level × response classification

```{r trophic_response}
df$Trophic_level <- factor(df$Trophic_level,
  levels = c("Water_chemistry", "Detritus", "Decomposers",
             "Primary_producers", "Primary_consumers",
             "Secondary_consumers", "Multitrophic"))

df$Response_classification <- factor(df$Response_classification,
  levels = rev(c("Quantity", "Structure", "Functioning")))

troph_resp <- ggplot(df) +
  aes(x = Trophic_level, fill = Response_classification) +
  geom_bar(alpha = 1) +
  scale_fill_brewer(palette = "Blues", name = NULL) +
  scale_x_discrete(labels = c("Water chemistry", "Detritus", "Decomposers",
                               "Primary producers", "Invertebrates",
                               "Vertebrates", "Multitrophic")) +
  labs(x = "", y = "Data points") +
  theme(
    panel.background  = element_rect(fill = "white", color = NA),
    plot.background   = element_rect(fill = "white", color = NA),
    legend.background = element_rect(fill = "white", color = NA),
    legend.key        = element_rect(fill = "white", color = NA),
    axis.line         = element_line(color = "black", linewidth = 0.3),
    axis.ticks        = element_line(color = "black", linewidth = 0.3),
    axis.text.x       = element_text(color = "black", size = 30, angle = 30, hjust = 1, vjust = 1),
    axis.text.y       = element_text(color = "black", size = 30),
    axis.title.y      = element_text(color = "black", size = 30),
    panel.border      = element_rect(color = "black", fill = NA, linewidth = 0.5),
    legend.text       = element_text(size = 30),
    legend.key.height = unit(1.2, "cm"),
    legend.spacing.y  = unit(8, "pt")
  )

troph_resp

ggsave("Troph_resp.png", plot = troph_resp, width = 18, height = 10, dpi = 300)

```

# Effect of experimental design

```{r exp_design}
#| echo: false

# ── Reference: BACI (most rigorous design) ───────────────────────────────────
df$Study_design <- relevel(df$Study_design, ref = "BACI")

# Rebuild V_mat on full df (in case it was overwritten in a previous section)
V_mat <- vcalc(vi      = var_logSMD,
               cluster = StudyID,
               obs     = logSMD,
               data    = df,
               rho     = 0.8)

#######

design_model <- rma.mv(
  yi     = logSMD,
  V      = V_mat,
  random = list(~1 | StudyID, ~1 | ID),
  mods   = ~ Study_design + racine_inv_n_tilde,
  method = "REML",
  data   = df
)
summary(design_model)

res_design <- orchaRd::mod_results(design_model, mod = "Study_design", group = "StudyID")
res_design

I2 <- orchaRd::i2_ml(design_model)
print(I2)
```

```{r design_plot}
#| echo: false

# ── Extract predicted means and CIs from orchaRd object ───────────────────────
k_design <- as.data.frame(table(df$Study_design))
colnames(k_design) <- c("design", "k")
k_design$design <- as.character(k_design$design)

table_design <- data.frame(
  design = factor(c("BACI", "BA", "CI"), levels = c("BA", "CI", "BACI")),
  mean   = res_design$mod_table$estimate,
  ci_lb  = res_design$mod_table$lowerCL,
  ci_ub  = res_design$mod_table$upperCL
)
table_design <- merge(table_design, k_design, by = "design", all.x = TRUE)

# ── Pairwise significance tests ───────────────────────────────────────────────
# BA vs BACI and CI vs BACI come directly from design_model (ref = BACI)
p_BA_vs_BACI <- design_model$pval[2]  # Study_designBA coefficient
p_CI_vs_BACI <- design_model$pval[3]  # Study_designCI coefficient

# CI vs BA: refit with BA as reference to get the CI vs BA contrast
df_ba_ref <- df
df_ba_ref$Study_design <- relevel(df_ba_ref$Study_design, ref = "BA")
V_mat_ba <- vcalc(vi = var_logSMD, cluster = StudyID, obs = logSMD,
                  data = df_ba_ref, rho = 0.8)
design_model_ba <- rma.mv(
  yi = logSMD, V = V_mat_ba,
  random = list(~1 | StudyID, ~1 | ID),
  mods = ~ Study_design+ racine_inv_n_tilde, method = "REML", data = df_ba_ref
)
p_CI_vs_BA <- design_model_ba$pval[3]  # Study_designCI when BA is ref

sig_label <- function(p) {
  if      (p < 0.001) "***"
  else if (p < 0.01)  "**"
  else if (p < 0.05)  "*"
  else                "ns"
}

# ── x positions follow reorder(design, mean): 1 = smallest mean, 3 = largest ──
design_sorted        <- table_design[order(table_design$mean), ]
design_sorted$xpos   <- seq_len(nrow(design_sorted))
get_xpos <- function(d) design_sorted$xpos[as.character(design_sorted$design) == d]

# ── Bracket geometry ──────────────────────────────────────────────────────────
y_anchor <- max(table_design$ci_ub) + 0.10  # start above highest CI + k label
step     <- 0.13   # vertical spacing between bracket levels
tick_h   <- 0   # height of the vertical tick marks

sig_pairs <- list(
  list(d1 = "BA",   d2 = "BACI", p = p_BA_vs_BACI, level = 1),
  list(d1 = "CI",   d2 = "BACI", p = p_CI_vs_BACI, level = 2),
  list(d1 = "BA",   d2 = "CI",   p = p_CI_vs_BA,   level = 3)
)

bracket_segs <- do.call(rbind, lapply(sig_pairs, function(pair) {
  x1 <- get_xpos(pair$d1)
  x2 <- get_xpos(pair$d2)
  yb <- y_anchor + (pair$level - 1) * step
  data.frame(
    x    = c(x1, x1, x2, x2),
    y    = c(yb - tick_h, yb, yb, yb - tick_h),
    pair = paste(pair$d1, pair$d2, sep = "_")
  )
}))

bracket_labs <- do.call(rbind, lapply(sig_pairs, function(pair) {
  x1 <- get_xpos(pair$d1)
  x2 <- get_xpos(pair$d2)
  yb <- y_anchor + (pair$level - 1) * step
  data.frame(
    x     = (x1 + x2) / 2,
    y     = yb + 0.025,
    label = sig_label(pair$p)
  )
}))

y_limit <- y_anchor + (length(sig_pairs) - 1) * step + 0.15

design_plot <- ggplot(table_design,
    aes(x = reorder(design, mean), y = mean, color = design)) +
  geom_hline(yintercept = 0, linetype = "dashed", linewidth = 0.3, color = "grey") +
  geom_point(size = 4) +
  geom_errorbar(aes(ymin = ci_lb, ymax = ci_ub), width = 0.15) +
  geom_text(aes(y = ci_ub, label = paste0("k=", k)),
            vjust = -0.8, size = 5.5, color = "black") +
  # Significance brackets (segments + stars)
  geom_path(data = bracket_segs,
         aes(x = x, y = y, group = pair),
            inherit.aes = FALSE, color = "black", linewidth = 0.5) +
  geom_text(data = bracket_labs,
        aes(x = x, y = y, label = label),
           inherit.aes = FALSE, color = "black", size = 5, vjust = 0) +
  scale_color_manual(values = design_colors) +
  ylim(-0.2, y_limit) +
  labs(x = "Experimental design",
       y = "Effect size (log |Hedges' d|)") +
  theme(
    panel.background  = element_rect(fill = "white", color = NA),
    plot.background   = element_rect(fill = "white", color = NA),
    legend.background = element_rect(fill = "white", color = NA),
    legend.key        = element_rect(fill = "white", color = NA),
    axis.line         = element_line(color = "black", linewidth = 0.3),
    axis.ticks        = element_line(color = "black", linewidth = 0.3),
    axis.text         = element_text(color = "black", size = 16),
    axis.title.x      = element_text(color = "black", size = 18, margin = margin(t = 15)),
    axis.title.y      = element_text(color = "black", size = 18, margin = margin(r = 15)),
    panel.border      = element_rect(color = "black", fill = NA, linewidth = 0.5),
    legend.position   = "none"
  )

print(design_plot)
ggsave("design.png", plot = design_plot, width = 8, height = 5, dpi = 300)

```

# Effect of low-flow duration

```{r duration_metafor}
#| echo: false

# ── Subset: only positive duration values (excludes duration = 0 or missing) ──
df_duration <- subset(df, log10_Duration_After > 0)

# Mean-centre log10 duration so the intercept is interpretable at mean duration.
# Without centering, the intercept represents duration = 1 day (log10(1) = 0),
# which is outside most studies' range and uninterpretable.
df_duration$log10_Duration_After_c <- scale(df_duration$log10_Duration_After, scale = FALSE)
center_mean_duration               <- mean(df_duration$log10_Duration_After, na.rm = TRUE)

V_mat_duration <- vcalc(vi      = var_logSMD,
                        cluster = StudyID,
                        obs     = logSMD,
                        data    = df_duration,
                        rho     = 0.8)

#Without distinction between design
duration_1 <- rma.mv(
  yi     = logSMD,
  V      = V_mat_duration,
  random = list(~1 | StudyID, ~1 | ID),
  mods   = ~ log10_Duration_After_c+ racine_inv_n_tilde,
  method = "REML",
  data   = df_duration
)
summary(duration_1)

I2 <- orchaRd::i2_ml(duration_1)
print(I2)


df_duration$Study_design <- relevel(df_duration$Study_design, ref = "BACI")


# Interaction model: duration slope allowed to differ by study design
duration <- rma.mv(
  yi     = logSMD,
  V      = V_mat_duration,
  random = list(~1 | StudyID, ~1 | ID),
  mods   = ~ log10_Duration_After_c * Study_design+ racine_inv_n_tilde,
  method = "REML",
  data   = df_duration
)
summary(duration)
# NOTE: positive effect of duration for CI may be driven by the longest study;
# check sensitivity by removing the outlier.


I2 <- orchaRd::i2_ml(duration)
print(I2)


```

```{r plot_duration}

duration_seq_c <- seq(
  min(df_duration$log10_Duration_After_c, na.rm = TRUE),
  max(df_duration$log10_Duration_After_c, na.rm = TRUE),
  length.out = 100
)

all_levels_duration <- levels(df_duration$Study_design)

ntilde_mean <- mean(df_duration$racine_inv_n_tilde, na.rm = TRUE)

predicted_duration <- do.call(rbind, lapply(all_levels_duration, function(design) {

  nd <- data.frame(
    log10_Duration_After_c = duration_seq_c,
    Study_design           = factor(design, levels = all_levels_duration),
    racine_inv_n_tilde     = ntilde_mean
  )

  mm <- model.matrix(
    ~ log10_Duration_After_c * Study_design + racine_inv_n_tilde,
    data = nd
  )
  mm <- mm[, -1, drop = FALSE]  # drop (Intercept); metafor adds it

  pred_obj <- predict(duration, newmods = mm)

  data.frame(
    log10_Duration_After_c = duration_seq_c,
    log10_Duration_After   = duration_seq_c + center_mean_duration,
    Study_design           = design,
    pred                   = pred_obj$pred,
    ci_lb                  = pred_obj$ci.lb,
    ci_ub                  = pred_obj$ci.ub
  )
}))


# ── Prediction grid on centred scale (required by the model) ──────────────────
duration_seq_c <- seq(min(df_duration$log10_Duration_After_c, na.rm = TRUE),
                      max(df_duration$log10_Duration_After_c, na.rm = TRUE),
                      length.out = 100)

all_levels_duration <- levels(df_duration$Study_design)

ntilde_mean <- mean(df_duration$racine_inv_n_tilde, na.rm = TRUE)

predicted_duration <- do.call(rbind, lapply(all_levels_duration, function(design) {
  nd <- data.frame(
    log10_Duration_After_c = duration_seq_c,
    Study_design           = factor(design, levels = all_levels_duration),
    racine_inv_n_tilde     = ntilde_mean
  )
  mm <- model.matrix(
    ~ log10_Duration_After_c * Study_design + racine_inv_n_tilde,
    data = nd
  )
  mm <- mm[, -1, drop = FALSE]  # drop (Intercept); metafor adds it
  pred_obj <- predict(duration, newmods = mm)
  data.frame(
    log10_Duration_After_c = duration_seq_c,
    log10_Duration_After   = duration_seq_c + center_mean_duration,  # back-transform for x-axis display
    Study_design           = design,
    pred                   = pred_obj$pred,
    ci_lb                  = pred_obj$ci.lb,
    ci_ub                  = pred_obj$ci.ub
  )
}))

predicted_duration$Study_design <- factor(predicted_duration$Study_design,
                                          levels = all_levels_duration)

# Natural-scale breaks for the secondary x-axis
day_breaks_dur   <- c(1, 7, 30, 100, 365, 1000)
log10_breaks_dur <- log10(day_breaks_dur)

duration_plot <- ggplot() +
  geom_point(
    data     = df_duration,
    aes(x = log10_Duration_After, y = logSMD, color = Study_design),
    alpha    = 0.25, size = 2.5,
    position = position_jitter(width = 0.02, height = 0)
  ) +
  geom_ribbon(
    data  = predicted_duration,
    aes(x = log10_Duration_After, ymin = ci_lb, ymax = ci_ub, fill = Study_design),
    alpha = 0.4, color = NA
  ) +
  geom_line(
    data = predicted_duration,
    aes(x = log10_Duration_After, y = pred, color = Study_design),
    linewidth = 2,alpha = 1
  ) +
  scale_x_continuous(
    name     = "Low-flow duration (log10 days)",
    sec.axis = sec_axis(
      transform = ~ 10^.,
      name      = "Duration (days)",
      breaks    = day_breaks_dur,
      labels    = day_breaks_dur
    )
  ) +
  scale_color_manual(name = "Study design", values = design_colors) +
  scale_fill_manual(name  = "Study design", values = design_colors, guide = "none") +
  coord_cartesian(ylim = c(-1, 3)) +
  labs(y = "Effect size (log |Hedges' d|)") +
  theme(
    panel.background  = element_rect(fill = "white", color = NA),
    plot.background   = element_rect(fill = "white", color = NA),
    legend.background = element_rect(fill = "white", color = NA),
    legend.key        = element_rect(fill = "white", color = NA),
    panel.border      = element_rect(color = "black", fill = NA, linewidth = 0.5),
    axis.line         = element_line(color = "black", linewidth = 0.3),
    axis.ticks        = element_line(color = "black", linewidth = 0.3),
    axis.text.x       = element_text(color = "black", size = 23),
    axis.text.y       = element_text(color = "black", size = 23),
    axis.text.x.top   = element_text(color = "black", size = 20),
    axis.title.x      = element_text(color = "black", size = 25, margin = margin(t = 15)),
    axis.title.x.top  = element_text(color = "black", size = 25, margin = margin(b = 15)),
    axis.title.y      = element_text(color = "black", size = 25, margin = margin(r = 15)),
    legend.text       = element_text(size = 23),
    legend.title      = element_text(size = 23)
  )

duration_plot

ggsave("duration.png", plot = duration_plot, width = 11, height = 7, dpi = 300)


```

# Effect of low-flow magnitude (discharge reduction)

```{r discharge_metafor}
#| echo: false

# ── Subset: only rows with discharge reduction data ───────────────────────────
df_discharge <- subset(df, !is.na(logit_Q_reduction))
df_discharge$Study_design <- relevel(df_discharge$Study_design, ref = "BA")

V_mat_discharge <- vcalc(vi      = var_logSMD,
                         cluster = StudyID,
                         obs     = logSMD,
                         data    = df_discharge,
                         rho     = 0.8)

# Interaction model: discharge slope allowed to differ by study design
# Reference = BA: BA shows a negative slope (declining effect with more reduction),
# while BACI and CI show positive slopes (dose-response relationship).

discharge_1 <- rma.mv(
  yi     = logSMD,
  V      = V_mat_discharge,
  random = list(~1 | StudyID, ~1 | ID),
  mods   = ~ logit_Q_reduction + racine_inv_n_tilde,
  method = "REML",
  data   = df_discharge
)
summary(discharge_1)

I2 <- orchaRd::i2_ml(discharge_1)
print(I2)

discharge <- rma.mv(
  yi     = logSMD,
  V      = V_mat_discharge,
  random = list(~1 | StudyID, ~1 | ID),
  mods   = ~ logit_Q_reduction * Study_design + racine_inv_n_tilde,
  method = "REML",
  data   = df_discharge
)
summary(discharge)


```

```{r plot_discharge}
#| echo: false
#| warning: false

# ── Prediction grid ───────────────────────────────────────────────────────────
q_seq        <- seq(min(df_discharge$logit_Q_reduction, na.rm = TRUE),
                    max(df_discharge$logit_Q_reduction, na.rm = TRUE),
                    length.out = 100)
all_levels_q <- levels(df_discharge$Study_design)

ntilde_mean_q <- mean(df_discharge$racine_inv_n_tilde, na.rm = TRUE)

predicted_discharge <- do.call(rbind, lapply(all_levels_q, function(design) {
  nd <- data.frame(
    logit_Q_reduction  = q_seq,
    Study_design       = factor(design, levels = all_levels_q),
    racine_inv_n_tilde = ntilde_mean_q
  )
  mm <- model.matrix(
    ~ logit_Q_reduction * Study_design + racine_inv_n_tilde,
    data = nd
  )
  mm <- mm[, -1, drop = FALSE]  # drop (Intercept); metafor adds it
  pred_obj <- predict(discharge, newmods = mm)
  data.frame(logit_Q_reduction = q_seq, Study_design = design,
             pred = pred_obj$pred, ci_lb = pred_obj$ci.lb, ci_ub = pred_obj$ci.ub)
}))

predicted_discharge$Study_design <- factor(predicted_discharge$Study_design,
                                           levels = c("BA", "BACI", "CI"))

# ── Percentage breaks for secondary x-axis (back-transform logit → %) ─────────
pct_breaks   <- c(0.10, 0.25, 0.50, 0.75, 0.90, 0.95, 0.99)
logit_breaks <- qlogis(pct_breaks)

discharge_plot <- ggplot() +
  geom_point(
    data     = df_discharge,
    aes(x = logit_Q_reduction, y = logSMD, color = Study_design),
    alpha    = 0.25, size = 2,
    position = position_jitter(width = 0.02, height = 0)
  ) +
  geom_ribbon(
    data  = predicted_discharge,
    aes(x = logit_Q_reduction, ymin = ci_lb, ymax = ci_ub, fill = Study_design),
    alpha = 0.4, color = NA
  ) +
  geom_line(
    data = predicted_discharge,
    aes(x = logit_Q_reduction, y = pred, color = Study_design),
    linewidth = 2, alpha=1
  ) +
  scale_x_continuous(
    name     = "Discharge reduction (logit scale)",
    sec.axis = sec_axis(
      transform = ~ plogis(.) * 100,
      name      = "Discharge reduction (%)",
      breaks    = plogis(logit_breaks) * 100,
      labels    = paste0(pct_breaks * 100, "%")
    )
  ) +
  scale_color_manual(name = "Study design", values = design_colors) +
  scale_fill_manual(name  = "Study design", values = design_colors, guide = "none") +
  coord_cartesian(ylim = c(-1, 3)) +
  labs(y = "Effect size (log |Hedges' d|)") +
  theme(
    panel.background  = element_rect(fill = "white", color = NA),
    plot.background   = element_rect(fill = "white", color = NA),
    legend.background = element_rect(fill = "white", color = NA),
    legend.key        = element_rect(fill = "white", color = NA),
    panel.border      = element_rect(color = "black", fill = NA, linewidth = 0.5),
    axis.line         = element_line(color = "black", linewidth = 0.3),
    axis.ticks        = element_line(color = "black", linewidth = 0.3),
    axis.text.x       = element_text(color = "black", size = 23),
    axis.text.y       = element_text(color = "black", size = 23),
    axis.text.x.top   = element_text(color = "black", size = 20),
    axis.title.x      = element_text(color = "black", size = 25, margin = margin(t = 15)),
    axis.title.x.top  = element_text(color = "black", size = 25, margin = margin(b = 15)),
    axis.title.y      = element_text(color = "black", size = 25, margin = margin(r = 15)),
    legend.text       = element_text(size = 23),
    legend.title      = element_text(size = 23)
  )

discharge_plot

ggsave("discharge.png", plot = discharge_plot, width = 11, height = 7, dpi = 300)

```

# Effect of low-flow magnitude (velocity reduction)

```{r velocity_metafor}
#| echo: false

# ── Subset: rows with velocity data; BA excluded (no velocity measurements) ───
df_velocity <- subset(df, !is.na(logit_V_reduction) & Study_design != "BA")
df_velocity$Study_design <- droplevels(df_velocity$Study_design)
df_velocity$Study_design <- relevel(df_velocity$Study_design, ref = "CI")

V_mat_velocity <- vcalc(vi      = var_logSMD,
                        cluster = StudyID,
                        obs     = logSMD,
                        data    = df_velocity,
                        rho     = 0.8)

# Interaction model: velocity slope allowed to differ by design (CI vs BACI only)
# CI: flat slope → no dose-response detected
# BACI: positive slope → larger impacts with greater velocity reduction

velocity_1 <- rma.mv(
  yi     = logSMD,
  V      = V_mat_velocity,
  random = list(~1 | StudyID, ~1 | ID),
  mods   = ~ logit_V_reduction+ racine_inv_n_tilde,
  method = "REML",
  data   = df_velocity
)

summary(velocity_1)


I2 <- orchaRd::i2_ml(velocity_1)
print(I2)


velocity <- rma.mv(
  yi     = logSMD,
  V      = V_mat_velocity,
  random = list(~1 | StudyID, ~1 | ID),
  mods   = ~ logit_V_reduction * Study_design+ racine_inv_n_tilde,
  method = "REML",
  data   = df_velocity
)
summary(velocity)


```

```{r plot_velocity}
#| echo: false

# ── Prediction grid (CI and BACI only; BA has no velocity data) ───────────────
v_seq        <- seq(min(df_velocity$logit_V_reduction, na.rm = TRUE),
                    max(df_velocity$logit_V_reduction, na.rm = TRUE),
                    length.out = 100)
all_levels_v <- levels(df_velocity$Study_design)  # c("CI", "BACI")

ntilde_mean_v <- mean(df_velocity$racine_inv_n_tilde, na.rm = TRUE)

predicted_velocity <- do.call(rbind, lapply(all_levels_v, function(design) {
  nd <- data.frame(
    logit_V_reduction  = v_seq,
    Study_design       = factor(design, levels = all_levels_v),
    racine_inv_n_tilde = ntilde_mean_v
  )
  mm <- model.matrix(
    ~ logit_V_reduction * Study_design + racine_inv_n_tilde,
    data = nd
  )
  mm <- mm[, -1, drop = FALSE]  # drop (Intercept); metafor adds it
  pred_obj <- predict(velocity, newmods = mm)
  data.frame(logit_V_reduction = v_seq, Study_design = design,
             pred = pred_obj$pred, ci_lb = pred_obj$ci.lb, ci_ub = pred_obj$ci.ub)
}))

predicted_velocity$Study_design <- factor(predicted_velocity$Study_design,
                                          levels = all_levels_v)

pct_breaks_v   <- c(0.10, 0.25, 0.50, 0.75, 0.90, 0.95, 0.99)
logit_breaks_v <- qlogis(pct_breaks_v)
design_colors_v <- c("CI" = "#993404", "BACI" = "#FE9929")

velocity_plot <- ggplot() +
  geom_point(
    data     = df_velocity,
    aes(x = logit_V_reduction, y = logSMD, color = Study_design),
    alpha    = 0.25, size = 2,
    position = position_jitter(width = 0.02, height = 0)
  ) +
  geom_ribbon(
    data  = predicted_velocity,
    aes(x = logit_V_reduction, ymin = ci_lb, ymax = ci_ub, fill = Study_design),
    alpha = 0.4, color = NA
  ) +
  geom_line(
    data = predicted_velocity,
    aes(x = logit_V_reduction, y = pred, color = Study_design),
    linewidth = 2, alpha=1
  ) +
  scale_x_continuous(
    name     = "Velocity reduction (logit scale)",
    sec.axis = sec_axis(
      transform = ~ plogis(.) * 100,
      name      = "Velocity reduction (%)",
      breaks    = plogis(logit_breaks_v) * 100,
      labels    = paste0(pct_breaks_v * 100, "%")
    )
  ) +
  scale_color_manual(name = "Study design", values = design_colors_v) +
  scale_fill_manual(name  = "Study design", values = design_colors_v, guide = "none") +
  coord_cartesian(ylim = c(-1, 3)) +
  labs(y = "Effect size (log |Hedges' d|)") +
  theme(
    panel.background  = element_rect(fill = "white", color = NA),
    plot.background   = element_rect(fill = "white", color = NA),
    legend.background = element_rect(fill = "white", color = NA),
    legend.key        = element_rect(fill = "white", color = NA),
    panel.border      = element_rect(color = "black", fill = NA, linewidth = 0.5),
    axis.line         = element_line(color = "black", linewidth = 0.3),
    axis.ticks        = element_line(color = "black", linewidth = 0.3),
    axis.text.x       = element_text(color = "black", size = 23),
    axis.text.y       = element_text(color = "black", size = 23),
    axis.text.x.top   = element_text(color = "black", size = 20),
    axis.title.x      = element_text(color = "black", size = 25, margin = margin(t = 15)),
    axis.title.x.top  = element_text(color = "black", size = 25, margin = margin(b = 15)),
    axis.title.y      = element_text(color = "black", size = 25, margin = margin(r = 15)),
    legend.text       = element_text(size = 23),
    legend.title      = element_text(size = 23)
  )

velocity_plot

ggsave("velocity.png", plot = velocity_plot, width = 11, height = 7, dpi = 300)

```

# Effects of response types and trophic level

```{r response_metafor}
#| echo: false

# ── Rebuild V_mat on full df ──────────────────────────────────────────────────
V_mat <- vcalc(vi      = var_logSMD,
               cluster = StudyID,
               obs     = logSMD,
               data    = df,
               rho     = 0.8)

df$Response_classification <- relevel(as.factor(df$Response_classification), ref = "Structure")

# ── Full dataset ──────────────────────────────────────────────────────────────
response <- rma.mv(yi = logSMD, V = V_mat,
                   random = list(~1 | StudyID, ~1 | ID),
                   mods   = ~ Response_classification+ racine_inv_n_tilde, data = df)

summary(response)
res_response <- orchaRd::mod_results(response, mod = "Response_classification", group = "StudyID")

I2 <- orchaRd::i2_ml(response)
print(I2)


# ── Helper: fit response model per design subset ──────────────────────────────


####

refs <- c(
  "BA"   = "Structure",
  "CI"   = "Structure",
  "BACI" = "Quantity"
)

fit_response_by_design <- function(design_name, ref_level) {

  sub <- df[df$Study_design == design_name, ]

  sub$Response_classification <- relevel(
    as.factor(sub$Response_classification),
    ref = ref_level
  )

  V_sub <- vcalc(
    vi      = var_logSMD,
    cluster = StudyID,
    obs     = logSMD,
    data    = sub,
    rho     = 0.8
  )

  m <- rma.mv(
    yi     = logSMD,
    V      = V_sub,
    random = list(~1 | StudyID, ~1 | ID),
    mods   = ~ Response_classification+ racine_inv_n_tilde,
    data   = sub
  )
  return(
    orchaRd::mod_results(
      m,
      mod   = "Response_classification",
      group = "StudyID"
    )
  )
}

# boucle sur les designs
results <- lapply(names(refs), function(design){

  fit_response_by_design(
    design_name = design,
    ref_level   = refs[design]
  )

})

####
fit_response_by_design <- function(design_name, ref_level) {
  sub             <- df[df$Study_design == design_name, ]
  sub$Response_classification <- relevel(as.factor(sub$Response_classification), ref = ref_level)
  V_sub           <- vcalc(vi = var_logSMD, cluster = StudyID, obs = logSMD, data = sub, rho = 0.8)
  m               <- rma.mv(yi = logSMD, V = V_sub,
                             random = list(~1 | StudyID, ~1 | ID),
                             mods   = ~ Response_classification+ racine_inv_n_tilde, data = sub)
 orchaRd::mod_results(m, mod = "Response_classification", group = "StudyID")
}


res_baci_response <- fit_response_by_design("BACI","Quantity")
res_ba_response   <- fit_response_by_design("BA","Structure")
res_ci_response   <- fit_response_by_design("CI","Structure")

```

```{r response_plot}
#| echo: false

# ── Assemble data directly from per-design orchaRd mod_results objects ─────────
extract_mod_table <- function(res, design) {
  d              <- res$mod_table
  d$Study_design <- design
  d
}

response_data <- do.call(rbind, list(
  extract_mod_table(res_ba_response,   "BA"),
  extract_mod_table(res_ci_response,   "CI"),
  extract_mod_table(res_baci_response, "BACI")
))

# Compute k (number of effect sizes) per design × response category from raw data

df_transformed <- transform(df, Study_design = as.character(Study_design), name = as.character(Response_classification))
k_response <- as.data.frame(table(Study_design = df_transformed$Study_design, name = df_transformed$Response_classification))
colnames(k_response)[3] <- "k"


response_data <- merge(response_data, k_response,
                       by = c("Study_design", "name"), all.x = TRUE)

response_data$name <- factor(response_data$name,
  levels = c("Quantity", "Structure", "Functioning"))

response_data$Study_design <- factor(response_data$Study_design,
  levels = c("BA", "CI", "BACI"))

response_plot <- ggplot(response_data) +
  aes(x = Study_design, y = estimate, colour = name) +
  geom_hline(yintercept = 0, linetype = "dashed", linewidth = 0.3, color = "grey") +
  geom_errorbar(aes(ymin = lowerCL, ymax = upperCL),
                width = 0.2, position = position_dodge(width = 0.7)) +
  geom_point(size = 6.5, position = position_dodge(width = 0.7)) +
  geom_text(aes(y = upperCL, label = paste0("n=", k), group = name),
            position = position_dodge(width = 0.7),
            vjust = -0.6, size = 5, colour = "black") +
  scale_color_brewer(palette = "Blues", direction = -1, name = NULL) +
  labs(x = "Experimental design", y = "Effect size (log |Hedges' d|)",
       title = "Ecological response") +
  theme(
    panel.background  = element_rect(fill = "white", color = NA),
    plot.background   = element_rect(fill = "white", color = NA),
    legend.background = element_rect(fill = "white", color = NA),
    legend.key        = element_rect(fill = "white", color = NA),
    plot.title        = element_text(size = 24, margin = margin(b = 30)),
    axis.line         = element_line(color = "black", linewidth = 0.3),
    axis.ticks        = element_line(color = "black", linewidth = 0.3),
    axis.text         = element_text(color = "black", size = 22),
    axis.title.x      = element_text(color = "black", size = 24, margin = margin(t = 15)),
    axis.title.y      = element_text(color = "black", size = 24, margin = margin(r = 15)),
    panel.border      = element_rect(color = "black", fill = NA, linewidth = 0.5),
    legend.text       = element_text(size = 22)
  )

response_plot

ggsave("response.png", plot = response_plot, width = 12, height = 7, dpi = 300)


```

```{r trophic_metafor}
#| echo: false

# ── Helper: fit trophic model per design subset ───────────────────────────────
fit_trophic_by_design <- function(design_name, ref_level) {
  sub             <- df[df$Study_design == design_name, ]
  sub$Trophic_level <- relevel(as.factor(sub$Trophic_level), ref = ref_level)
  V_sub           <- vcalc(vi = var_logSMD, cluster = StudyID, obs = logSMD, data = sub, rho = 0.8)
  m               <- rma.mv(yi = logSMD, V = V_sub,
                             random = list(~1 | StudyID, ~1 | ID),
                             mods   = ~ Trophic_level + racine_inv_n_tilde, data = sub)

}

# Full dataset
trophic <- rma.mv(yi = logSMD, V = V_mat,
                  random = list(~1 | StudyID, ~1 | ID),
                  mods   = ~ Trophic_level + racine_inv_n_tilde, data = df)
res_trophic<- orchaRd::mod_results(trophic, mod = "Trophic_level", group = "StudyID")

I2 <- orchaRd::i2_ml(trophic)
print(I2)

summary(trophic)


```

```{r}

refs <- c(
  "BA"   = "Primary_producers",
  "CI"   = "Water_chemistry",
  "BACI" = "Water_chemistry"
)

fit_trophic_by_design <- function(design_name, ref_level) {

  sub <- df[df$Study_design == design_name, ]

  sub$Trophic_level <- relevel(
    as.factor(sub$Trophic_level),
    ref = ref_level
  )

  V_sub <- vcalc(
    vi      = var_logSMD,
    cluster = StudyID,
    obs     = logSMD,
    data    = sub,
    rho     = 0.8
  )

  m <- rma.mv(
    yi     = logSMD,
    V      = V_sub,
    random = list(~1 | StudyID, ~1 | ID),
    mods   = ~ Trophic_level + racine_inv_n_tilde,
    data   = sub
  )

  return(
    orchaRd::mod_results(
      m,
      mod   = "Trophic_level",
      group = "StudyID"
    )
  )
  print(m)
}

# boucle sur les designs
results <- lapply(names(refs), function(design){

  fit_trophic_by_design(
    design_name = design,
    ref_level   = refs[design]
  )

})

####
fit_trophic_by_design <- function(design_name, ref_level) {
  sub             <- df[df$Study_design == design_name, ]
  sub$Trophic_level <- relevel(as.factor(sub$Trophic_level), ref = ref_level)
  V_sub           <- vcalc(vi = var_logSMD, cluster = StudyID, obs = logSMD, data = sub, rho = 0.8)
  m               <- rma.mv(yi = logSMD, V = V_sub,
                             random = list(~1 | StudyID, ~1 | ID),
                             mods   = ~ Trophic_level + racine_inv_n_tilde, data = sub)
  orchaRd::mod_results(m, mod = "Trophic_level", group = "StudyID")
}

# Full dataset
trophic <- rma.mv(yi = logSMD, V = V_mat,
                  random = list(~1 | StudyID, ~1 | ID),
                  mods   = ~ Trophic_level + racine_inv_n_tilde, data = df)
summary(trophic)
res_response<- orchaRd::mod_results(trophic, mod = "Trophic_level", group = "StudyID")

res_baci_trophic <- fit_trophic_by_design("BACI","Water_chemistry")
res_ba_trophic   <- fit_trophic_by_design("BA","Primary_producers")
res_ci_trophic   <- fit_trophic_by_design("CI","Water_chemistry")

```

```{r trophic_plot}

# ── Assemble data directly from per-design orchaRd mod_results objects ─────────
trophic_data <- do.call(rbind, list(
  extract_mod_table(res_ba_trophic,   "BA"),
  extract_mod_table(res_ci_trophic,   "CI"),
  extract_mod_table(res_baci_trophic, "BACI")
))

# Compute k per design × trophic level from raw data
df_transformed <- transform(df, Study_design = as.character(Study_design), name = as.character(Trophic_level))
k_trophic <- as.data.frame(table(Study_design = df_transformed$Study_design, name = df_transformed$Trophic_level))
colnames(k_trophic)[3] <- "k"

trophic_data <- merge(trophic_data, k_trophic,
                      by = c("Study_design", "name"), all.x = TRUE)

trophic_data$name <- factor(trophic_data$name,
  levels = c("Water_chemistry", "Detritus", "Decomposers", "Primary_producers",
             "Primary_consumers", "Secondary_consumers", "Multitrophic"))

trophic_data$Study_design <- factor(trophic_data$Study_design,
                                    levels = c("BA", "CI", "BACI"))

n   <- length(levels(trophic_data$name))
pal <- brewer.pal(n, "YlGn")
pal[1] <- "#EEE8AA"  # override lightest colour for visibility

trophic_plot <- ggplot(trophic_data) +
  aes(x = Study_design, y = estimate, colour = name) +
  geom_hline(yintercept = 0, linetype = "dashed", linewidth = 0.3, color = "grey") +
  geom_errorbar(aes(ymin = lowerCL, ymax = upperCL),
                width = 0.2, position = position_dodge(width = 0.7)) +
  geom_point(size = 6.5, position = position_dodge(width = 0.7)) +
  geom_text(aes(y = upperCL, label = paste0("n=", k), group = name),
            position = position_dodge(width = 0.7),
            vjust = -0.6, size = 5, colour = "black") +
  scale_color_manual(values = pal, name = NULL,
    labels = c("Water chemistry", "Detritus", "Decomposers",
               "Primary producers", "Primary consumers",
               "Secondary consumers", "Multitrophic")) +
  labs(x = "Experimental design", y = "Effect size (log |Hedges' d|)",
       title = "Trophic level") +
  theme(
    panel.background  = element_rect(fill = "white", color = NA),
    plot.background   = element_rect(fill = "white", color = NA),
    legend.background = element_rect(fill = "white", color = NA),
    legend.key        = element_rect(fill = "white", color = NA),
    plot.title        = element_text(size = 24, margin = margin(b = 30)),
    axis.line         = element_line(color = "black", linewidth = 0.3),
    axis.ticks        = element_line(color = "black", linewidth = 0.3),
    axis.text         = element_text(color = "black", size = 22),
    axis.title.x      = element_text(color = "black", size = 24, margin = margin(t = 15)),
    axis.title.y      = element_text(color = "black", size = 24, margin = margin(r = 15)),
    panel.border      = element_rect(color = "black", fill = NA, linewidth = 0.5),
    legend.text       = element_text(size = 22),
    legend.key.height = unit(17, "pt"),
    legend.spacing.y  = unit(3, "pt")
  )

trophic_plot

ggsave("trophic.png", plot = trophic_plot, width = 19, height = 7, dpi = 300)

# ── Combined panel (patchwork) ────────────────────────────────────────────────
a <- response_plot / trophic_plot


```

# Effects of levels of biological organisation

```{r}

## Full dataset

#df$Biological_organisation <- relevel(df$Biological_organisation, ref = "Community")


bio <- rma.mv(yi = logSMD, V = V_mat,
                  random = list(~1 | StudyID, ~1 | ID),
                  mods   = ~ Biological_organisation+ racine_inv_n_tilde, data = df)
summary(bio)

res_bio<- orchaRd::mod_results(bio, mod = "Biological_organisation", group = "StudyID")

I2 <- orchaRd::i2_ml(bio)
print(I2)


###### Per design
refs <- c(
  "BA"   = "Population",
  "CI"   = "Ecosystem",
  "BACI" = "Ecosystem"
)

fit_bio_by_design <- function(design_name, ref_level) {

  sub <- df[df$Study_design == design_name, ]

  sub$Biological_organisation <- relevel(
    as.factor(sub$Biological_organisation),
    ref = ref_level
  )

  V_sub <- vcalc(
    vi      = var_logSMD,
    cluster = StudyID,
    obs     = logSMD,
    data    = sub,
    rho     = 0.8
  )

  m <- rma.mv(
    yi     = logSMD,
    V      = V_sub,
    random = list(~1 | StudyID, ~1 | ID),
    mods   = ~ Biological_organisation+ racine_inv_n_tilde,
    data   = sub
  )

  return(
    orchaRd::mod_results(
      m,
      mod   = "Biological_organisation",
      group = "StudyID"
    )
  )
  print(m)
}

# boucle sur les designs
results <- lapply(names(refs), function(design){

  fit_bio_by_design(
    design_name = design,
    ref_level   = refs[design]
  )

})

####
fit_bio_by_design <- function(design_name, ref_level) {
  sub             <- df[df$Study_design == design_name, ]
  sub$Biological_organisation <- relevel(as.factor(sub$Biological_organisation), ref = ref_level)
  V_sub           <- vcalc(vi = var_logSMD, cluster = StudyID, obs = logSMD, data = sub, rho = 0.8)
  m               <- rma.mv(yi = logSMD, V = V_sub,
                             random = list(~1 | StudyID, ~1 | ID),
                             mods   = ~ Biological_organisation+ racine_inv_n_tilde, data = sub)
orchaRd::mod_results(m, mod = "Biological_organisation", group = "StudyID")


}

res_baci_bio <- fit_bio_by_design("BACI","Ecosystem")
res_ba_bio   <- fit_bio_by_design("BA","Population")
res_ci_bio   <- fit_bio_by_design("CI","Ecosystem")

```

```{r orga_plot}
#| echo: false

# ── Assemble data directly from per-design orchaRd mod_results objects ─────────
extract_mod_table <- function(res, design) {
  d              <- res$mod_table
  d$Study_design <- design
  d
}
# ── Assemble data directly from per-design orchaRd mod_results objects ─────────
bio_data <- do.call(rbind, list(
  extract_mod_table(res_ba_bio,   "BA"),
  extract_mod_table(res_ci_bio,   "CI"),
  extract_mod_table(res_baci_bio, "BACI")
))

# Compute k per design × biological organisation from raw data
df_transformed <- transform(df, Study_design = as.character(Study_design), name = as.character(Biological_organisation))
k_bio <- as.data.frame(table(Study_design = df_transformed$Study_design, name = df_transformed$Biological_organisation))
colnames(k_bio)[3] <- "k"

bio_data <- merge(bio_data, k_bio,
                  by = c("Study_design", "name"), all.x = TRUE)

bio_data$name <- factor(bio_data$name,
  levels = c("Individual", "Population", "Community", "Ecosystem"))

bio_data$Study_design <- factor(bio_data$Study_design,
                                levels = c("BA", "CI", "BACI"))

n   <- length(levels(bio_data$name))
pal <- rev(brewer.pal(n, "Purples"))
pal[n] <- "lavender"  # lightest level → lavender for visibility

bio_plot <- ggplot(bio_data,
    aes(x = Study_design, y = estimate, color = name)) +
  geom_hline(yintercept = 0, linetype = "dashed", linewidth = 0.3, color = "grey") +
  geom_errorbar(aes(ymin = lowerCL, ymax = upperCL),
                width = 0.2, position = position_dodge(width = 0.7)) +
  geom_point(size = 6.5, position = position_dodge(width = 0.7)) +
  geom_text(aes(y = upperCL, label = paste0("n=", k), group = name),
            position = position_dodge(width = 0.7),
            vjust = -0.6, size = 5, colour = "black") +
  scale_color_manual(values = pal, name = NULL) +
  labs(x = "Experimental design", y = "Effect size (log |Hedges' d|)",
       title = "Level of biological organization") +
  theme(
    panel.background  = element_rect(fill = "white", color = NA),
    plot.background   = element_rect(fill = "white", color = NA),
    legend.background = element_rect(fill = "white", color = NA),
    legend.key        = element_rect(fill = "white", color = NA),
    plot.title        = element_text(size = 20, margin = margin(b = 30)),
    axis.line         = element_line(color = "black", linewidth = 0.3),
    axis.ticks        = element_line(color = "black", linewidth = 0.3),
    axis.text         = element_text(color = "black", size = 18),
    axis.title.x      = element_text(color = "black", size = 20, margin = margin(t = 15)),
    axis.title.y      = element_text(color = "black", size = 20, margin = margin(r = 15)),
    panel.border      = element_rect(color = "black", fill = NA, linewidth = 0.5),
    legend.text       = element_text(size = 18)
  )

bio_plot

ggsave("bio.png", plot = bio_plot, width = 12, height = 7, dpi = 300)

```

# Supplementary material

```{r supp_duration_discharge}
#| echo: false

# ── Linear relationship between duration and discharge reduction ───────────────
lm_q <- lm(logit_Q_reduction ~ log10_Duration_After, data = df)
summary(lm_q)

df$Study_design <- factor(df$Study_design, levels = c("BA", "CI", "BACI"))

plot_q <- ggplot(df) +
  aes(x = log10_Duration_After, y = logit_Q_reduction, colour = Study_design) +
  geom_point(alpha = 0.6, size = 2.5) +
  geom_abline(intercept = coef(lm_q)[1], slope = coef(lm_q)[2],  # use fitted values, not hard-coded
              colour = "black", linewidth = 0.8) +
  xlim(0, 3) +
  scale_color_manual(name = "", values = design_colors) +
  labs(x = "Low-flow duration (log10 days)",
       y = "Low-flow magnitude\n(logit discharge reduction)") +
  theme(
    panel.background  = element_rect(fill = "white", color = NA),
    plot.background   = element_rect(fill = "white", color = NA),
    legend.background = element_rect(fill = "white", color = NA),
    legend.key        = element_rect(fill = "white", color = NA),
    axis.line         = element_line(color = "black", linewidth = 0.3),
    axis.ticks        = element_line(color = "black", linewidth = 0.3),
    axis.text         = element_text(color = "black", size = 23),
    axis.title.x      = element_text(color = "black", size = 25, margin = margin(t = 15)),
    axis.title.y      = element_text(color = "black", size = 25, margin = margin(r = 15)),
    panel.border      = element_rect(color = "black", fill = NA, linewidth = 0.5),
    legend.text       = element_text(size = 23)
  )

plot_q
ggsave("Sup_6.png", plot = plot_q, width = 12, height = 7, dpi = 300)

# Note: NAs in logit_Q_reduction correspond to observations without discharge data
```

```{r}

df$Latitude <- as.numeric(df$Latitude)
df$Longitude<- as.numeric(df$Longitude)


df <- data.frame(df,
  rndCoord.lon = RoundCoordinates(df$Longitude),
  rndCoord.lat = RoundCoordinates(df$Latitude))

df<- data.frame(df,ClimateZ=LookupCZ(df))

#We only keep the first 2 letter of the classification (1.Principal climate group, 2. Precipitations)
df$climat2 <- substr(df$ClimateZ, 1, 2)

df <- df %>%
  mutate(climat2 = ifelse(is.na(climat2), "Cf", climat2))

```

```{r}


## Full dataset

corrdat <-  df %>% group_by(StudyID) %>% mutate(V_bar =  mean(var_logSMD)) %>% ungroup()
V_mat <-  impute_covariance_matrix(vi = corrdat$V_bar,cluster = corrdat$StudyID,r = 0.8)


climat <- rma.mv(yi = logSMD, V = V_mat,
                  random = list(~1 | StudyID, ~1 | ID),
                  mods   = ~ climat2 + racine_inv_n_tilde, data = df)
summary(climat)

res_climat<- orchaRd::mod_results(climat, mod = "climat2", group = "StudyID")

I2 <- orchaRd::i2_ml(climat)
print(I2)


###### Per design
refs <- c(
  "BACI" = "Df", 
  "BA"="Df",
  "CI"="Df"
)

fit_climat_by_design <- function(design_name, ref_level) {

  sub <- df[df$Study_design == design_name, ]

  sub$climat2 <- relevel(
    as.factor(sub$climat2),
    ref = ref_level
  )

  V_sub <- vcalc(
    vi      = var_logSMD,
    cluster = StudyID,
    obs     = logSMD,
    data    = sub,
    rho     = 0.8
  )

  m <- rma.mv(
    yi     = logSMD,
    V      = V_sub,
    random = list(~1 | StudyID, ~1 | ID),
    mods   = ~ climat2+ racine_inv_n_tilde,
    data   = sub
  )

  return(
    orchaRd::mod_results(
      m,
      mod   = "climat2",
      group = "StudyID"
    )
  )
  print(m)
}

# boucle sur les designs
results <- lapply(names(refs), function(design){

  fit_climat_by_design(
    design_name = design,
    ref_level   = refs[design]
  )

})

####
fit_climat_by_design <- function(design_name, ref_level) {
  sub             <- df[df$Study_design == design_name, ]
  sub$climat2 <- relevel(as.factor(sub$climat2), ref = ref_level)
  V_sub           <- vcalc(vi = var_logSMD, cluster = StudyID, obs = logSMD, data = sub, rho = 0.8)
  m               <- rma.mv(yi = logSMD, V = V_sub,
                             random = list(~1 | StudyID, ~1 | ID),
                             mods   = ~ climat2+ racine_inv_n_tilde, data = sub)
orchaRd::mod_results(m, mod = "climat2", group = "StudyID")


}

res_baci_climat <- fit_climat_by_design("BACI","Df")
res_ba_climat   <- fit_climat_by_design("BA","Df")
res_ci_climat   <- fit_climat_by_design("CI","Df")

```

```{r climat_plot}
#| echo: false

# ── Assemble data directly from per-design orchaRd mod_results objects ─────────
extract_mod_table <- function(res, design) {
  d              <- res$mod_table
  d$Study_design <- design
  d
}
# ── Assemble data directly from per-design orchaRd mod_results objects ─────────
climat_data <- do.call(rbind, list(
  extract_mod_table(res_ba_climat,   "BA"),
  extract_mod_table(res_ci_climat,   "CI"),
  extract_mod_table(res_baci_climat, "BACI")
))

# Compute k per design × biological organisation from raw data
df_transformed <- transform(df, Study_design = as.character(Study_design), name = as.character(climat2))
k_climat <- as.data.frame(table(Study_design = df_transformed$Study_design, name = df_transformed$climat2))
colnames(k_climat)[3] <- "k"

climat_data <- merge(climat_data, k_climat,
                  by = c("Study_design", "name"), all.x = TRUE)

climat_data$Study_design <- factor(climat_data$Study_design,
                                levels = c("BA", "CI", "BACI"))

climat_data$name <- factor(climat_data$name,
                                levels = c("Cs", "Cf", "Dw","Df","ET"))


climate_plot <- ggplot(climat_data,
    aes(x = Study_design, y = estimate, color = name)) +
  geom_hline(yintercept = 0, linetype = "dashed", linewidth = 0.3, color = "grey") +
  geom_errorbar(aes(ymin = lowerCL, ymax = upperCL),
                width = 0.2, position = position_dodge(width = 0.7)) +
  geom_point(size = 6.5, position = position_dodge(width = 0.7)) +
  geom_text(aes(y = upperCL, label = paste0("n=", k), group = name),
            position = position_dodge(width = 0.7),
            vjust = -0.6, size = 5, colour = "black") +
  scale_color_okabe_ito()+
  labs(x = "Experimental design", y = "Effect size (log |Hedges' d|)",
       title = "Climate area") +

  theme( panel.background  = element_rect(fill = "white", color = NA),
         plot.title = element_text(size = 20,margin = margin(b = 30)),
    plot.background   = element_rect(fill = "white", color = NA),
    legend.background = element_rect(fill = "white", color = NA),
    legend.key        = element_rect(fill = "white", color = NA),
    axis.line         = element_line(color = "black", linewidth = 0.3),
    axis.ticks        = element_line(color = "black", linewidth = 0.3),
     axis.text.x       = element_text(color = "black", size = 18),  
    axis.text.y       = element_text(color = "black", size = 18),  
      axis.title.x      = element_text(color = "black", size = 20,margin = margin(t = 15)),  
    axis.title.y      = element_text(color = "black", size = 20,margin = margin(r = 15)),
    panel.border      = element_rect(color = "black", fill = NA, linewidth = 0.5),
    legend.text       = element_text(size = 18))+geom_hline(yintercept = 0,
           linetype = "dashed",
           linewidth = 0.3,
           color = "grey")


climate_plot

ggsave("Climate.png", plot = climate_plot, width = 9, height =7 , dpi = 300)


```

##Heatmap biological organisation

```{r}

table <- table(df[, c("Biological_organisation", "Study_design")])
table2 <- as.data.frame.matrix(table)

# Ajout des totaux
table2$Total <- rowSums(table2)
t1 <- colSums(table2)
table3 <- rbind(table2, Total = t1)

# Création des étiquettes
labels <- row.names(table3)
table4 <- cbind(table3, Biological_organisation= labels)

# Transformation des données pour ggplot
heatmap <- table4 %>%
  pivot_longer(-Biological_organisation, names_to = "Outcome", values_to = "Observations")
heatmap$Biological_organisation <- factor(
  heatmap$Biological_organisation,
  levels = c("Individual","Population","Community","Ecosystem"),  # Ordre souhaité
  labels = c("Individual","Population","Community","Ecosystem")  # Nouveaux noms
)
heatmap$Outcome <- factor(
  heatmap$Outcome,
  levels = c("BA","CI","BACI"),
  labels =c("BA","CI","BACI"))# Ordre souhaité

# Création du heatmap

Heatmap_bio <- ggplot(mapping = aes(x = Outcome, y = Biological_organisation)) +
  geom_tile(data = filter(heatmap, Biological_organisation != "Total", Outcome != "Total"),
            aes(fill = Observations), color = "white", linewidth = 3) +
  
  geom_text(data = heatmap,
            aes(label = round(Observations, 2),
                color = ifelse(Biological_organisation == "Total" | Outcome == "Total", "total", "normal")),
            size = 4.5) +
  
  scale_color_manual(values = c("normal" = "black", "total" = "#999999"), guide = "none") +

  scale_x_discrete(limits = levels(heatmap$Outcome), position = "top") +
  scale_y_discrete(limits = levels(heatmap$Biological_organisation)) +
  scale_fill_gradient(low = "#E0EEEE", high = "#20B2AA") +
  theme_minimal() +
  theme(
    text = element_text(size = 16),
    axis.text.y = element_text(size = 13, colour = "black"),
    strip.text.y = element_text(angle = 0),
    legend.direction = "horizontal",
    legend.position = "bottom",
    panel.grid.major = element_blank()
  ) +
  xlab("") + 
  ylab("")

Heatmap_bio 

ggsave("heatmap_bio.png", plot = a, width = 10, height = 6, dpi = 300)

```

##Heatmap experimental

```{r}
table <- table(df[, c("Experimental_venue_1", "Study_design")])
table2 <- as.data.frame.matrix(table)

# Ajout des totaux
table2$Total <- rowSums(table2)
t1 <- colSums(table2)
table3 <- rbind(table2, Total = t1)

# Création des étiquettes
labels <- row.names(table3)
table4 <- cbind(table3, Experimental_venue_1= labels)

# Transformation des données pour ggplot
heatmap <- table4 %>%
  pivot_longer(-Experimental_venue_1, names_to = "Outcome", values_to = "Observations")
heatmap$Experimental_venue_1 <- factor(
  heatmap$Experimental_venue_1,
  levels = c("indoor_lab","indoor_greenhouse","outdoor","in_situ"),  # Ordre souhaité
  labels = c("indoor_lab","indoor_greenhouse","outdoor","in_situ")  # Nouveaux noms
)
heatmap$Outcome <- factor(
  heatmap$Outcome,
  levels = c("BA","CI","BACI"),
  labels =c("BA","CI","BACI"))# Ordre souhaité

# Création du heatmap

heatmap_exp <- ggplot(mapping = aes(x = Outcome, y = Experimental_venue_1)) +
  geom_tile(data = filter(heatmap, Experimental_venue_1 != "Total", Outcome != "Total"),
            aes(fill = Observations), color = "white", linewidth = 3) +
  
  geom_text(data = heatmap,
            aes(label = round(Observations, 2),
                color = ifelse(Experimental_venue_1 == "Total" | Outcome == "Total", "total", "normal")),
            size = 4.5) +
  
  scale_color_manual(values = c("normal" = "black", "total" = "#999999"), guide = "none") +

  scale_x_discrete(limits = levels(heatmap$Outcome), position = "top") +
  scale_y_discrete(limits = levels(heatmap$Experimental_venue_1)) +
  scale_fill_gradient(low = "#E0EEEE", high = "#20B2AA") +
  theme_minimal() +
  theme(
    text = element_text(size = 16),
    axis.text.y = element_text(size = 13, colour = "black"),
    strip.text.y = element_text(angle = 0),
    legend.direction = "horizontal",
    legend.position = "bottom",
    panel.grid.major = element_blank()
  ) +
  xlab("") + 
  ylab("")

heatmap_exp

ggsave("heatmap_exp.png", plot = a, width = 10, height = 6, dpi = 300)

```
